# Supplementary material for: An Integrative ATAC-Seq and RNA-Seq Analysis of Spleen Tissues from Largemouth Bass (Micropterus salmoides) Infected with Iridovirus (LMBV)
Source: Int J Mol Sci. 2026 May 5;27(9):4124. doi: 10.3390/ijms27094124 (PMC13164169; doi:10.3390/ijms27094124)
Supplement: Supplementary file 1 [file ijms-27-04124-s001.zip]

Archive with 7 entries (6 files):
- supplement file/
- supplement file/.~pplemental table.docx
- supplement file/Supplemental table.docx
- supplement file/Supplementary Table S2.xlsx
- supplement file/Supplementary Table S3.xlsx
- supplement file/Supplementary Table S6.xlsx
- supplement file/Supplementary Table S7.xlsx
