# Supplementary material for: An Integrative ATAC-Seq and RNA-Seq Analysis of Spleen Tissues from Largemouth Bass (Micropterus salmoides) Infected with Iridovirus (LMBV)
Source: Int J Mol Sci. 2026 May 5;27(9):4124. doi: 10.3390/ijms27094124 (PMC13164169; doi:10.3390/ijms27094124)
Supplement: Supplementary file 1 [file ijms-27-04124-s001.zip › supplement file/Supplementary Table S2.xlsx]

## Sheet: 所有峰
Table S2. All differential peaks between SS and SR groups
peak_name	SS_mean_rpkm	SR_mean_rpkm	log2fc	p-value	FDR	annotation	dist_geneId	Symbol	Description
MergePeak_16874	1.74697	13.5925	2.95989	4e-20	1.26e-15	Intron (XM_038730520.1/ncbi_119911602, intron 1 of 4)	ncbi_119911716	LOC119911602	coxsackievirus and adenovirus receptor homolog
MergePeak_16902	0.644251	5.06792	2.9757	1.15e-19	1.81e-15	Intron (XM_038730624.1/ncbi_119911718, intron 6 of 6)	ncbi_119911728	LOC119911718	titin-like, transcript variant X1
MergePeak_27968	2.79393	13.9893	2.32396	5.05e-19	5.32e-15	Promoter (<=1kb)	ncbi_119891377	hip1rb	huntingtin interacting protein 1 related b, transcript variant X1
MergePeak_16757	1.13529	5.23295	2.20456	5.14e-18	4.06e-14	Exon (XR_005446161.1/ncbi_119912460, exon 1 of 3)	ncbi_119912460	LOC119912460	uncharacterized LOC119912460
MergePeak_3127	1.75974	10.1573	2.52908	1.32e-17	8.34e-14	Downstream (2-3kb)	ncbi_119894371	LOC119894371	cytohesin-2-like
MergePeak_3535	1.92793	8.89475	2.2059	6.02e-17	3.17e-13	Distal Intergenic	ncbi_119896957	-	-
MergePeak_2079	2.65823	14.3628	2.4338	2.21e-16	8.82e-13	Promoter (<=1kb)	ncbi_119883364	junbb	JunB proto-oncogene, AP-1 transcription factor subunit b
MergePeak_25873	2.99116	13.7713	2.20289	2.23e-16	8.82e-13	Distal Intergenic	ncbi_119888248	-	-
MergePeak_21823	1.83108	8.53896	2.22137	2.06e-15	7.25e-12	Intron (XM_038692581.1/ncbi_119882539, intron 8 of 9)	ncbi_119882539	ets1	v-ets avian erythroblastosis virus E26 oncogene homolog 1, transcript variant X1
MergePeak_252	2.81291	12.4481	2.14579	8.62e-15	2.73e-11	Distal Intergenic	ncbi_119901567	-	-
MergePeak_499	1.97669	7.21908	1.86873	1.44e-14	4.14e-11	3' UTR	ncbi_119899557	LOC119899557	uncharacterized LOC119899557
MergePeak_16021	3.22949	14.4839	2.16507	2.23e-14	5.88e-11	Promoter (<=1kb)	ncbi_119912453	alpk1	alpha-kinase 1, transcript variant X1
MergePeak_7657	3.31065	12.3582	1.90028	2.75e-14	6.68e-11	Intron (XM_038716828.1/ncbi_119901245, intron 8 of 15)	ncbi_119901247	tbl1xr1a	tbl1x receptor 1a
MergePeak_23533	2.80626	10.8124	1.94597	3.44e-14	7.76e-11	Intron (XM_038696250.1/ncbi_119885910, intron 7 of 7)	ncbi_119885910	LOC119885910	ras-related protein Rap-1A-like, transcript variant X1
MergePeak_25175	1.59233	7.91548	2.31354	4.22e-14	8.9e-11	Intron (XM_038699258.1/ncbi_119888605, intron 1 of 8)	ncbi_119888605	LOC119888605	H-2 class II histocompatibility antigen gamma chain-like
MergePeak_6672	2.6007	11.7293	2.17315	5e-14	9.87e-11	Intron (XM_038715357.1/ncbi_119900422, intron 1 of 8)	ncbi_119900422	pde4ba	phosphodiesterase 4B, cAMP-specific a, transcript variant X1
MergePeak_8343	2.77291	12.5886	2.18264	5.82e-14	1.08e-10	Promoter (1-2kb)	ncbi_119902092	gigyf2	GRB10 interacting GYF protein 2, transcript variant X1
MergePeak_322	3.13707	12.5648	2.0019	7.42e-14	1.26e-10	Distal Intergenic	ncbi_119902153	-	-
MergePeak_23151	1.93659	8.09709	2.06389	7.56e-14	1.26e-10	Distal Intergenic	ncbi_119886583	-	-
MergePeak_3965	2.26615	11.515	2.3452	8.07e-14	1.28e-10	Distal Intergenic	ncbi_119897385	-	-
MergePeak_14445	3.73608	14.1106	1.91718	9.09e-14	1.31e-10	Intron (XM_038727966.1/ncbi_119909745, intron 8 of 12)	ncbi_119909745	si:ch211-195b13.1	STKc_SGK domain-containing protein, transcript variant X1
MergePeak_11085	2.72577	10.9122	2.00121	9.15e-14	1.31e-10	Promoter (<=1kb)	ncbi_119905425	LOC119905425	CTTNBP2 N-terminal-like protein
MergePeak_24125	2.5816	10.7802	2.06205	1.01e-13	1.39e-10	Promoter (<=1kb)	ncbi_119885823	tfeb	transcription factor EB, transcript variant X1
MergePeak_16331	3.43733	15.6995	2.19136	1.1e-13	1.45e-10	Downstream (<1kb)	ncbi_119912498	si:ch211-212k18.15	probable E3 ubiquitin-protein ligase ARI5
MergePeak_6652	3.86021	20.2284	2.38963	1.68e-13	2.13e-10	Exon (XR_005444049.1/ncbi_119900409, exon 2 of 2)	ncbi_119900406	LOC119900409	uncharacterized LOC119900409
MergePeak_27107	2.54953	9.5184	1.90049	1.81e-13	2.19e-10	Promoter (<=1kb)	ncbi_119890693	pdcd7	programmed cell death 7
MergePeak_16895	0.866943	5.54733	2.67779	2.05e-13	2.37e-10	Exon (XR_005445942.1/ncbi_119911662, exon 1 of 3)	ncbi_119911662	LOC119911662	uncharacterized LOC119911662
MergePeak_23909	4.0872	14.0711	1.78355	2.1e-13	2.37e-10	Distal Intergenic	ncbi_119885494	-	-
MergePeak_20328	1.52902	6.37013	2.05872	2.43e-13	2.65e-10	Intron (XM_038737123.1/ncbi_119917045, intron 6 of 6)	ncbi_119917045	peli1b	pellino E3 ubiquitin protein ligase 1b, transcript variant X1
MergePeak_14630	2.32342	10.2333	2.13895	4.07e-13	4.28e-10	Distal Intergenic	ncbi_119910142	-	-
MergePeak_29237	3.19679	11.0232	1.78585	4.32e-13	4.4e-10	Exon (XR_005442778.1/ncbi_119893205, exon 1 of 2)	ncbi_119893205	LOC119893205	uncharacterized LOC119893205
MergePeak_14636	1.96542	8.0266	2.02995	4.77e-13	4.71e-10	Intron (XM_038729675.1/ncbi_119910863, intron 1 of 5)	ncbi_119910863	rab11fip5a	RAB11 family interacting protein 5a (class I), transcript variant X1
MergePeak_13899	3.00946	11.3736	1.91812	5.1e-13	4.88e-10	Intron (XM_038726197.1/ncbi_119908488, intron 2 of 9)	ncbi_119908488	sesn1	sestrin 1, transcript variant X1
MergePeak_12828	3.64625	15.0357	2.04391	5.4e-13	5.02e-10	Distal Intergenic	ncbi_119907000	-	-
MergePeak_12138	3.58018	14.1927	1.98704	5.68e-13	5.13e-10	Promoter (1-2kb)	ncbi_119906814	macf1a	microtubule actin crosslinking factor 1a, transcript variant X1
MergePeak_23254	2.88218	11.1446	1.95111	6.27e-13	5.51e-10	Distal Intergenic	ncbi_119886730	-	-
MergePeak_2345	3.70055	15.2234	2.04048	6.89e-13	5.85e-10	Distal Intergenic	ncbi_119886019	-	-
MergePeak_20893	4.10371	15.4191	1.90972	7.17e-13	5.85e-10	Intron (XM_038738965.1/ncbi_119918308, intron 6 of 7)	ncbi_119917984	wnt5b	wingless-type MMTV integration site family, member 5b, transcript variant X1
MergePeak_16275	2.86127	11.9308	2.05996	7.22e-13	5.85e-10	5' UTR	ncbi_119911791	si:ch211-119e14.1	retrotransposon-like protein 1
MergePeak_22722	2.66892	10.6856	2.00134	8.51e-13	6.73e-10	Promoter (<=1kb)	ncbi_119882398	LOC119882398	protein phosphatase 1 regulatory subunit 14A-like
MergePeak_7800	1.86229	7.15228	1.94132	8.97e-13	6.91e-10	Promoter (<=1kb)	ncbi_119902946	LOC119902946	tripartite motif-containing protein 16-like
MergePeak_18005	4.44517	18.0779	2.02392	1.06e-12	8e-10	Promoter (1-2kb)	ncbi_119914462	arrdc1b	arrestin domain containing 1b
MergePeak_20525	2.5583	8.73649	1.77187	1.11e-12	8.08e-10	Intron (XM_038738853.1/ncbi_119918223, intron 4 of 10)	ncbi_119918223	krr1	KRR1 small subunit processome component homolog
MergePeak_23130	1.30707	5.83589	2.15862	1.13e-12	8.08e-10	Promoter (<=1kb)	ncbi_119886081	LOC119886081	V-set domain-containing T-cell activation inhibitor 1-like, transcript variant X1
MergePeak_28447	2.84165	14.5269	2.35392	1.21e-12	8.48e-10	Intron (XM_038704691.1/ncbi_119892441, intron 4 of 20)	ncbi_119892441	fbrsl1	fibrosin-like 1, transcript variant X1
MergePeak_19864	2.58705	9.93714	1.94152	1.26e-12	8.68e-10	Intron (XM_038736833.1/ncbi_119916868, intron 3 of 11)	ncbi_119916871	rassf4a	Ras association domain family member 4a
MergePeak_31191	2.40122	8.66428	1.85131	1.49e-12	9.89e-10	Intron (XM_038707607.1/ncbi_119894898, intron 9 of 33)	ncbi_119894898	stag2a	stromal antigen 2a, transcript variant X1
MergePeak_19189	2.13147	7.64384	1.84245	1.5e-12	9.89e-10	3' UTR	ncbi_119915398	tbx21	T-box transcription factor 21
MergePeak_15335	3.29425	12.5148	1.92561	1.57e-12	9.96e-10	Intron (XM_038729010.1/ncbi_119910401, intron 1 of 7)	ncbi_119910401	tfb1m	transcription factor B1, mitochondrial, transcript variant X1
MergePeak_11653	2.63659	9.78499	1.8919	1.58e-12	9.96e-10	Intron (XM_038723242.1/ncbi_119905877, intron 10 of 10)	ncbi_119905878	gnb1a	guanine nucleotide binding protein (G protein), beta polypeptide 1a, transcript variant X1
MergePeak_12825	2.69914	10.3972	1.94562	1.72e-12	1.07e-09	Downstream (<1kb)	ncbi_119906846	dnah3	dynein axonemal heavy chain 3
MergePeak_4974	3.7992	19.4745	2.35782	2e-12	1.21e-09	Promoter (<=1kb)	ncbi_119898608	rac2	Rac family small GTPase 2
MergePeak_20203	2.55928	12.2681	2.2611	2.05e-12	1.21e-09	Promoter (<=1kb)	ncbi_119917015	LOC119917015	uncharacterized LOC119917015
MergePeak_2501	2.41139	7.9571	1.72238	2.06e-12	1.21e-09	Promoter (<=1kb)	ncbi_119888494	LOC119888494	sterile alpha motif domain-containing protein 9-like
MergePeak_14159	3.88044	15.3988	1.98853	2.26e-12	1.3e-09	Promoter (<=1kb)	ncbi_119908934	LOC119908934	dihydropyrimidinase-related protein 5-like, transcript variant X1
MergePeak_25467	2.93149	11.1338	1.92525	2.71e-12	1.52e-09	Intron (XM_038698893.1/ncbi_119888351, intron 10 of 11)	ncbi_119888351	bcorl1	BCL6 corepressor-like 1, transcript variant X1
MergePeak_22416	3.00619	13.2031	2.13487	2.75e-12	1.52e-09	Exon (XR_005440618.1/ncbi_119883321, exon 2 of 2)	ncbi_119882581	LOC119883321	uncharacterized LOC119883321
MergePeak_19183	2.06554	9.44579	2.19315	2.83e-12	1.52e-09	Distal Intergenic	ncbi_119915394	-	-
MergePeak_22439	2.95034	13.5691	2.20137	2.85e-12	1.52e-09	Intron (XM_038692922.1/ncbi_119882723, intron 6 of 7)	ncbi_119882723	si:ch211-149e23.4	uncharacterized si:ch211-149e23.4, transcript variant X1
MergePeak_25518	2.02772	8.18968	2.01395	3e-12	1.57e-09	Intron (XM_038699844.1/ncbi_119889006, intron 1 of 9)	ncbi_119889006	elf1	E74-like ETS transcription factor 1, transcript variant X1
MergePeak_25306	2.57974	9.09663	1.81811	3.04e-12	1.57e-09	Distal Intergenic	ncbi_119888244	-	-
MergePeak_19186	1.56067	7.08051	2.18169	3.32e-12	1.69e-09	5' UTR	ncbi_119915394	tbx21	T-box transcription factor 21
MergePeak_4658	4.18507	16.2751	1.95934	3.67e-12	1.84e-09	Intron (XM_038712054.1/ncbi_119897985, intron 2 of 4)	ncbi_119897985	znf516	zinc finger protein 516, transcript variant X1
MergePeak_28350	3.46967	11.3211	1.70615	3.86e-12	1.9e-09	Promoter (1-2kb)	ncbi_119891449	dtx1	deltex 1, E3 ubiquitin ligase, transcript variant X1
MergePeak_9204	2.21716	10.1816	2.19917	3.92e-12	1.9e-09	Intron (XM_038720101.1/ncbi_119903848, intron 1 of 7)	ncbi_119903848	parp9	poly(ADP-ribose) polymerase family member 9, transcript variant X1
MergePeak_4654	3.88099	14.6767	1.91903	4.01e-12	1.92e-09	Intron (XM_038712058.1/ncbi_119897986, intron 1 of 4)	ncbi_119897986	LOC119897986	zinc finger protein 407-like
MergePeak_16924	2.83185	12.6994	2.16495	4.43e-12	2.09e-09	Distal Intergenic	ncbi_119912010	-	-
MergePeak_29430	2.74802	11.7159	2.092	4.74e-12	2.2e-09	Intron (XM_038705440.1/ncbi_119893347, intron 7 of 42)	ncbi_119893347	chd2	chromodomain helicase DNA binding protein 2
MergePeak_26923	2.94921	13.0359	2.14409	5.19e-12	2.35e-09	Promoter (<=1kb)	ncbi_119890658	gpib	glucose-6-phosphate isomerase b
MergePeak_5704	3.40931	13.7277	2.00954	5.2e-12	2.35e-09	Intron (XM_038713774.1/ncbi_119899254, intron 2 of 17)	ncbi_119899254	pik3r5	phosphoinositide-3-kinase, regulatory subunit 5, transcript variant X1
MergePeak_16788	2.00243	8.24591	2.04192	5.42e-12	2.37e-09	5' UTR	ncbi_119912994	txk	TXK tyrosine kinase, transcript variant X1
MergePeak_16898	1.10313	5.98738	2.44032	5.44e-12	2.37e-09	Intron (XM_038730515.1/ncbi_119911600, intron 5 of 5)	ncbi_119911676	LOC119911600	coxsackievirus and adenovirus receptor homolog, transcript variant X1
MergePeak_2068	2.12089	9.02325	2.08897	5.48e-12	2.37e-09	Distal Intergenic	ncbi_119883343	-	-
MergePeak_25320	2.32352	8.1512	1.8107	5.56e-12	2.37e-09	Intron (XM_038699505.1/ncbi_119888781, intron 1 of 10)	ncbi_119888781	mid2	midline 2, transcript variant X1
MergePeak_9051	2.81599	11.2667	2.00035	5.62e-12	2.37e-09	Distal Intergenic	ncbi_119902770	-	-
MergePeak_29900	2.67721	9.41423	1.81411	5.93e-12	2.44e-09	5' UTR	ncbi_119893553	zcchc14	zinc finger, CCHC domain containing 14
MergePeak_7096	2.72501	11.2197	2.0417	5.97e-12	2.44e-09	Intron (XM_038715916.1/ncbi_119900721, intron 2 of 23)	ncbi_119900721	osbpl9	oxysterol binding protein-like 9, transcript variant X1
MergePeak_469	1.81676	8.11046	2.15841	6.02e-12	2.44e-09	Intron (XM_038719806.1/ncbi_119903537, intron 1 of 12)	ncbi_119903537	LOC119903537	ETS translocation variant 5-like, transcript variant X1
MergePeak_21099	2.56904	8.47122	1.72134	6.2e-12	2.48e-09	Downstream (1-2kb)	ncbi_119918103	magi2a	membrane associated guanylate kinase, WW and PDZ domain containing 2a, transcript variant X1
MergePeak_539	2.15693	7.36283	1.77128	7.37e-12	2.87e-09	Promoter (1-2kb)	ncbi_119904228	LOC119904228	piggyBac transposable element-derived protein 4-like
MergePeak_3934	3.48882	11.7991	1.75787	7.38e-12	2.87e-09	Promoter (<=1kb)	ncbi_119897343	arhgef1b	Rho guanine nucleotide exchange factor (GEF) 1b, transcript variant X1
MergePeak_16903	1.03868	4.32908	2.0593	7.44e-12	2.87e-09	Intron (XM_038730624.1/ncbi_119911718, intron 6 of 6)	ncbi_119911724	LOC119911718	titin-like, transcript variant X1
MergePeak_29252	2.05974	8.22971	1.99838	8.16e-12	3.11e-09	Exon (XM_038706264.1/ncbi_119893884, exon 16 of 20)	ncbi_119893778	ano5a	anoctamin 5a, transcript variant X1
MergePeak_7126	3.57456	12.3471	1.78833	9.17e-12	3.44e-09	5' UTR	ncbi_119900735	spata6	spermatogenesis associated 6, transcript variant X1
MergePeak_30344	1.09926	5.01161	2.18875	9.4e-12	3.44e-09	Promoter (<=1kb)	ncbi_119895771	LOC119895771	histone H4
MergePeak_10951	2.03909	11.605	2.50874	9.46e-12	3.44e-09	Promoter (<=1kb)	ncbi_119905349	LOC119905349	cytosolic sulfotransferase 3-like, transcript variant X1
MergePeak_16019	2.77716	10.1925	1.87582	9.5e-12	3.44e-09	Intron (XM_038731655.1/ncbi_119912454, intron 1 of 16)	ncbi_119912454	LOC119912454	RAS guanyl-releasing protein 2-like, transcript variant X1
MergePeak_1395	3.93097	15.058	1.93758	9.59e-12	3.44e-09	Intron (XM_038732137.1/ncbi_119912899, intron 14 of 15)	ncbi_119912899	avl9	AVL9 homolog (S. cerevisiase), transcript variant X1
MergePeak_23204	3.39357	13.3994	1.9813	9.72e-12	3.44e-09	5' UTR	ncbi_119885976	LOC119885976	sodium- and chloride-dependent taurine transporter-like
MergePeak_10153	3.36383	11.3811	1.75847	9.84e-12	3.44e-09	Intron (XM_038719618.1/ncbi_119903441, intron 14 of 26)	ncbi_119903441	lrrfip1a	leucine rich repeat (in FLII) interacting protein 1a, transcript variant X1
MergePeak_15259	2.38777	9.12336	1.9339	9.9e-12	3.44e-09	Distal Intergenic	ncbi_119909897	-	-
MergePeak_12133	2.28622	7.67699	1.74758	1.11e-11	3.78e-09	Intron (XM_038724195.1/ncbi_119906814, intron 2 of 106)	ncbi_119906814	macf1a	microtubule actin crosslinking factor 1a, transcript variant X1
MergePeak_538	2.57973	9.88707	1.93833	1.12e-11	3.78e-09	Downstream (1-2kb)	ncbi_119904201	LOC119904201	N-chimaerin, transcript variant X1
MergePeak_23906	2.53856	10.4007	2.0346	1.12e-11	3.78e-09	Distal Intergenic	ncbi_119886561	-	-
MergePeak_6536	1.53242	6.71411	2.13138	1.2e-11	3.99e-09	Intron (XM_038715089.1/ncbi_119900287, intron 1 of 6)	ncbi_119900287	LOC119900287	leukocyte elastase inhibitor-like, transcript variant X1
MergePeak_17823	2.34552	10.6055	2.17684	1.32e-11	4.32e-09	Intron (XM_038733482.1/ncbi_119914279, intron 4 of 18)	ncbi_119914283	sh2d3ca	SH2 domain containing 3Ca
MergePeak_21307	2.33708	9.98578	2.09517	1.34e-11	4.32e-09	Promoter (<=1kb)	ncbi_119919332	her9	hairy-related 9, transcript variant X1
MergePeak_30083	2.12209	7.71558	1.86229	1.34e-11	4.32e-09	Downstream (<1kb)	ncbi_119893206	lrp5	low density lipoprotein receptor-related protein 5
MergePeak_2012	1.50111	7.16181	2.2543	1.58e-11	5.04e-09	Distal Intergenic	ncbi_119882917	-	-
MergePeak_7990	3.32176	10.2468	1.62516	1.6e-11	5.06e-09	Intron (XM_038717486.1/ncbi_119901802, intron 9 of 10)	ncbi_119901802	pigk	phosphatidylinositol glycan anchor biosynthesis, class K
MergePeak_2285	6.13516	24.3329	1.98774	1.62e-11	5.06e-09	Promoter (<=1kb)	ncbi_119885835	cunh16orf72	chromosome unknown C16orf72 homolog
MergePeak_24586	2.52939	11.0391	2.12576	1.66e-11	5.16e-09	Promoter (1-2kb)	ncbi_119886547	si:ch211-117k10.3	Krueppel-like factor 15
MergePeak_5131	3.55697	13.5264	1.92706	1.68e-11	5.17e-09	Promoter (1-2kb)	ncbi_119898744	foxk1	forkhead box K1
MergePeak_15932	2.68975	9.29922	1.78964	1.73e-11	5.23e-09	Intron (XM_038731159.1/ncbi_119912136, intron 14 of 17)	ncbi_119912136	camk2d1	calcium/calmodulin-dependent protein kinase (CaM kinase) II delta 1, transcript variant X1
MergePeak_30570	1.78835	6.18806	1.79086	1.74e-11	5.23e-09	Downstream (2-3kb)	ncbi_119895573	tmem120a	transmembrane protein 120A, transcript variant X1
MergePeak_25971	1.75399	6.20229	1.82216	1.78e-11	5.31e-09	Distal Intergenic	ncbi_119890472	-	-
MergePeak_4115	4.46223	17.6851	1.9867	1.81e-11	5.34e-09	Promoter (<=1kb)	ncbi_119897533	myh14	myosin, heavy chain 14, non-muscle, transcript variant X1
MergePeak_20342	3.24419	11.8279	1.86626	1.91e-11	5.59e-09	3' UTR	ncbi_119916969	b3gnt2b	UDP-GlcNAc:betaGal beta-1,3-N-acetylglucosaminyltransferase 2b
MergePeak_16116	2.66001	11.2938	2.08603	2e-11	5.79e-09	Distal Intergenic	ncbi_119913320	-	-
MergePeak_2112	5.05975	18.0746	1.83682	2.06e-11	5.93e-09	Distal Intergenic	ncbi_119883770	-	-
MergePeak_30190	1.6783	5.85121	1.80173	2.22e-11	6.33e-09	Intron (XM_038707679.1/ncbi_119894959, intron 1 of 8)	ncbi_119894959	LOC119894959	CD63 antigen-like
MergePeak_21935	4.02652	18.0273	2.16258	2.27e-11	6.39e-09	Distal Intergenic	ncbi_119882877	-	-
MergePeak_22882	2.08008	6.53675	1.65193	2.51e-11	7.02e-09	Intron (XM_038694628.1/ncbi_119884166, intron 4 of 6)	ncbi_119884167	LOC119884166	guanine nucleotide-binding protein G(q) subunit alpha
MergePeak_4557	2.17579	9.74156	2.16262	2.66e-11	7.32e-09	Downstream (2-3kb)	ncbi_119897898	cabz01093075.1	cabz01093075.1
MergePeak_7622	2.23123	8.46852	1.92427	2.67e-11	7.32e-09	Distal Intergenic	ncbi_119901411	-	-
MergePeak_19587	2.43535	10.1522	2.05959	2.7e-11	7.35e-09	Intron (XM_038737782.1/ncbi_119917450, intron 1 of 6)	ncbi_119917450	ikzf1	IKAROS family zinc finger 1 (Ikaros), transcript variant X1
MergePeak_25420	3.02834	9.93248	1.71363	2.73e-11	7.37e-09	Exon (XM_038699619.1/ncbi_119888846, exon 15 of 27)	ncbi_119888853	inppl1b	inositol polyphosphate phosphatase-like 1b, transcript variant X1
MergePeak_1862	2.42003	10.3512	2.09671	2.85e-11	7.64e-09	Downstream (1-2kb)	ncbi_119917080	prr15la	proline rich 15 like a
MergePeak_6099	3.98005	13.2487	1.73499	2.88e-11	7.65e-09	Promoter (1-2kb)	ncbi_119899651	grk4	G protein-coupled receptor kinase 4, transcript variant X1
MergePeak_25174	2.47352	9.90173	2.00112	2.99e-11	7.81e-09	5' UTR	ncbi_119888605	LOC119888605	H-2 class II histocompatibility antigen gamma chain-like
MergePeak_17490	3.13604	10.7742	1.78057	2.99e-11	7.81e-09	Intron (XM_038734558.1/ncbi_119915018, intron 9 of 13)	ncbi_119914646	LOC119915018	lysosome membrane protein 2-like, transcript variant X1
MergePeak_18796	3.06792	10.8749	1.82567	3.1e-11	8.03e-09	Promoter (<=1kb)	ncbi_119915462	LOC119915462	zinc finger protein 24-like
MergePeak_14504	2.8316	9.94079	1.81174	3.15e-11	8.09e-09	Promoter (<=1kb)	ncbi_119910320	LOC119910320	protein jagged-2-like, transcript variant X1
MergePeak_24328	2.31186	7.13858	1.62658	3.27e-11	8.34e-09	5' UTR	ncbi_119886715	eogt	EGF domain-specific O-linked N-acetylglucosamine (GlcNAc) transferase
MergePeak_7105	4.06631	14.8471	1.86839	3.3e-11	8.34e-09	Promoter (<=1kb)	ncbi_119900724	calr	calreticulin
MergePeak_24946	5.47993	22.2188	2.01956	3.36e-11	8.41e-09	Intron (XM_038699986.1/ncbi_119889124, intron 1 of 15)	ncbi_119889124	stag2b	stromal antigen 2b
MergePeak_29474	3.75821	13.3801	1.83197	3.38e-11	8.41e-09	Promoter (<=1kb)	ncbi_119893129	fam107b	family with sequence similarity 107 member B, transcript variant X1
MergePeak_13809	4.84188	17.6822	1.86866	3.66e-11	9.04e-09	Promoter (1-2kb)	ncbi_119908829	fdft1	farnesyl-diphosphate farnesyltransferase 1, transcript variant X1
MergePeak_10842	3.64452	14.4768	1.98994	3.76e-11	9.21e-09	Promoter (1-2kb)	ncbi_119905273	LOC119905273	protein kinase C-binding protein 1-like, transcript variant X1
MergePeak_19299	1.55573	6.02167	1.95257	3.92e-11	9.53e-09	Distal Intergenic	ncbi_119915613	-	-
MergePeak_20626	2.49318	8.5592	1.77949	4.41e-11	1.06e-08	Intron (XM_038738956.1/ncbi_119918304, intron 4 of 7)	ncbi_119918305	LOC119918304	transcription factor ETV6-like, transcript variant X1
MergePeak_2924	3.49983	12.7855	1.86915	4.53e-11	1.09e-08	Distal Intergenic	ncbi_119892342	-	-
MergePeak_20655	2.67986	8.08936	1.59387	4.69e-11	1.11e-08	Intron (XM_038738448.1/ncbi_119917975, intron 3 of 12)	ncbi_119917975	pyroxd1	pyridine nucleotide-disulphide oxidoreductase domain 1, transcript variant X1
MergePeak_18456	2.71209	8.92754	1.71886	4.71e-11	1.11e-08	Intron (XM_038735434.1/ncbi_119915720, intron 1 of 27)	ncbi_119915720	spag9b	sperm associated antigen 9b, transcript variant X1
MergePeak_17796	2.05838	6.92463	1.75023	4.87e-11	1.14e-08	Distal Intergenic	ncbi_119914460	-	-
MergePeak_15267	3.7193	13.5367	1.86377	4.96e-11	1.15e-08	Intron (XM_038728936.1/ncbi_119910361, intron 1 of 3)	ncbi_119910361	LOC119910361	bcl-2-modifying factor-like, transcript variant X1
MergePeak_27427	3.70816	13.3864	1.85199	5.53e-11	1.27e-08	Intron (XM_038703593.1/ncbi_119891756, intron 7 of 15)	ncbi_119891756	bmp2k	BMP2 inducible kinase, transcript variant X1
MergePeak_31366	5.12155	18.8693	1.88139	5.58e-11	1.27e-08	Distal Intergenic	ncbi_119895783	-	-
MergePeak_6682	3.90486	11.7622	1.59081	5.59e-11	1.27e-08	Intron (XM_038715356.1/ncbi_119900422, intron 4 of 13)	ncbi_119900422	pde4ba	phosphodiesterase 4B, cAMP-specific a, transcript variant X1
MergePeak_2366	3.73434	14.8834	1.99478	5.75e-11	1.29e-08	Promoter (1-2kb)	ncbi_119886213	arhgdia	Rho GDP dissociation inhibitor (GDI) alpha
MergePeak_27981	2.84783	9.45203	1.73076	5.8e-11	1.29e-08	Exon (XM_038702994.1/ncbi_119891383, exon 16 of 27)	ncbi_119891383	LOC119891383	membrane-associated phosphatidylinositol transfer protein 2-like, transcript variant X1
MergePeak_1366	2.04733	6.89511	1.75183	5.83e-11	1.29e-08	Intron (XM_038731716.1/ncbi_119912491, intron 3 of 17)	ncbi_119912491	sh3kbp1	SH3-domain kinase binding protein 1, transcript variant X1
MergePeak_27571	2.12664	7.08035	1.73524	5.85e-11	1.29e-08	Promoter (<=1kb)	ncbi_119891440	scarf2	scavenger receptor class F, member 2
MergePeak_2431	3.98871	17.734	2.15253	6.1e-11	1.34e-08	Distal Intergenic	ncbi_119887882	-	-
MergePeak_25126	3.00825	11.7813	1.9695	6.27e-11	1.37e-08	Promoter (<=1kb)	ncbi_119888785	egr1	early growth response 1
MergePeak_13061	2.92634	12.9175	2.14216	6.5e-11	1.41e-08	Distal Intergenic	ncbi_119906813	-	-
MergePeak_6712	3.92691	14.5877	1.89329	6.64e-11	1.43e-08	Promoter (<=1kb)	ncbi_119900436	fcho1	FCH and mu domain containing endocytic adaptor 1, transcript variant X1
MergePeak_1188	3.31891	15.09	2.18481	6.77e-11	1.45e-08	Promoter (<=1kb)	ncbi_119910509	LOC119910509	sodium/hydrogen exchanger 9-like
MergePeak_2491	2.88475	10.9038	1.91832	6.82e-11	1.45e-08	Downstream (<1kb)	ncbi_119888366	LOC119888366	far upstream element-binding protein 2-like, transcript variant X1
MergePeak_28323	2.38521	8.17147	1.77648	7.14e-11	1.5e-08	Exon (XM_038703148.1/ncbi_119891474, exon 16 of 16)	ncbi_119891474	grk5l	G protein-coupled receptor kinase 5 like, transcript variant X1
MergePeak_6266	2.42987	9.57577	1.97851	7.41e-11	1.54e-08	5' UTR	ncbi_119899771	LOC119899771	zinc finger protein Aiolos-like, transcript variant X1
MergePeak_18276	2.5731	8.46478	1.71797	7.43e-11	1.54e-08	Intron (XM_038734200.1/ncbi_119914720, intron 3 of 9)	ncbi_119914720	syk	spleen tyrosine kinase, transcript variant X1
MergePeak_15276	2.84557	10.6752	1.90748	7.98e-11	1.65e-08	Intron (XM_038729653.1/ncbi_119910850, intron 2 of 3)	ncbi_119910850	siva1	SIVA1, apoptosis-inducing factor
MergePeak_8341	3.3953	10.644	1.64844	8.03e-11	1.65e-08	Downstream (<1kb)	ncbi_119902089	LOC119902089	transmembrane protein 275
MergePeak_23858	3.53716	10.9114	1.62517	8.28e-11	1.69e-08	Promoter (<=1kb)	ncbi_119886232	cdkn1a	cyclin-dependent kinase inhibitor 1A, transcript variant X1
MergePeak_22995	3.07202	9.47438	1.62485	8.89e-11	1.8e-08	Downstream (<1kb)	ncbi_119884757	LOC119884756	histone acetyltransferase KAT5
MergePeak_19569	4.14732	12.5809	1.60099	8.95e-11	1.8e-08	Intron (XM_038737299.1/ncbi_119917162, intron 1 of 9)	ncbi_119917162	cpeb3	cytoplasmic polyadenylation element binding protein 3, transcript variant X1
MergePeak_9025	2.35592	8.14553	1.78972	9.31e-11	1.86e-08	Promoter (<=1kb)	ncbi_119902745	LOC119902745	uncharacterized LOC119902745
MergePeak_30123	3.66667	11.485	1.64721	9.82e-11	1.95e-08	Promoter (<=1kb)	ncbi_119894408	LOC119894408	A-kinase anchor protein 13-like, transcript variant X1
MergePeak_12957	3.24082	10.2227	1.65735	1.01e-10	1.99e-08	Distal Intergenic	ncbi_119908078	-	-
MergePeak_13905	3.04904	11.7665	1.94826	1.02e-10	2e-08	Intron (XM_038726197.1/ncbi_119908488, intron 2 of 9)	ncbi_119908488	sesn1	sestrin 1, transcript variant X1
MergePeak_4055	6.71704	29.8253	2.15064	1.04e-10	2.03e-08	Promoter (<=1kb)	ncbi_119897470	zgc:92606	uncharacterized protein LOC100000242 homolog
MergePeak_12414	2.83198	8.69443	1.61828	1.09e-10	2.11e-08	Downstream (2-3kb)	ncbi_119906657	s100a10a	S100 calcium binding protein A10a
MergePeak_1833	2.39525	7.39479	1.62634	1.12e-10	2.16e-08	Distal Intergenic	ncbi_119881826	-	-
MergePeak_7542	2.76152	8.17575	1.56589	1.19e-10	2.29e-08	Intron (XM_038716632.1/ncbi_119901135, intron 6 of 30)	ncbi_119901135	cyfip1	cytoplasmic FMR1 interacting protein 1
MergePeak_24420	2.60554	7.92598	1.60501	1.21e-10	2.3e-08	Exon (XM_038697354.1/ncbi_119886540, exon 4 of 11)	ncbi_119886540	ccdc120b	coiled-coil domain containing 120b, transcript variant X1
MergePeak_8499	3.05259	8.99698	1.55941	1.27e-10	2.41e-08	Distal Intergenic	ncbi_119902199	-	-
MergePeak_25606	2.37053	9.15034	1.94861	1.35e-10	2.54e-08	Intron (XM_038698767.1/ncbi_119888275, intron 6 of 8)	ncbi_119888276	maea	macrophage erythroblast attacher, E3 ubiquitin ligase, transcript variant X1
MergePeak_26350	3.08712	9.2872	1.58898	1.38e-10	2.58e-08	Intron (XM_038701669.1/ncbi_119890405, intron 12 of 13)	ncbi_119890406	dync1li2	dynein, cytoplasmic 1, light intermediate chain 2
MergePeak_10990	2.89527	12.5091	2.11121	1.39e-10	2.59e-08	Promoter (1-2kb)	ncbi_119906283	LOC119906283	putative lysozyme-like protein, transcript variant X1
MergePeak_16857	3.36579	11.2276	1.73803	1.44e-10	2.65e-08	Distal Intergenic	ncbi_119912297	-	-
MergePeak_28034	2.56597	9.27768	1.85426	1.53e-10	2.81e-08	Intron (XM_038704000.1/ncbi_119891970, intron 2 of 5)	ncbi_119891968	gltpa	glycolipid transfer protein a
MergePeak_20565	5.30772	18.4106	1.79437	1.54e-10	2.81e-08	Distal Intergenic	ncbi_119918043	-	-
MergePeak_1457	1.38058	6.27643	2.18467	1.55e-10	2.81e-08	Distal Intergenic	ncbi_119896949	-	-
MergePeak_30515	3.06615	10.0413	1.71144	1.58e-10	2.85e-08	Promoter (1-2kb)	ncbi_119895263	LOC119895263	F-BAR and double SH3 domains protein 2-like
MergePeak_8862	2.21657	7.06219	1.67179	1.66e-10	2.97e-08	Intron (XM_038719392.1/ncbi_119902999, intron 1 of 5)	ncbi_119902999	elovl8a	ELOVL fatty acid elongase 8a
MergePeak_10805	3.29146	13.8066	2.06855	1.74e-10	3.1e-08	Promoter (<=1kb)	ncbi_119906031	LOC119906031	6-phosphofructo-2-kinase/fructose-2,6-bisphosphatase 2-like
MergePeak_7941	1.32324	5.57827	2.07574	1.8e-10	3.2e-08	Promoter (<=1kb)	ncbi_119901755	LOC119901755	SLAM family member 9-like, transcript variant X1
MergePeak_11102	2.58138	10.9532	2.08513	1.84e-10	3.25e-08	Intron (XM_038722469.1/ncbi_119905433, intron 2 of 7)	ncbi_119905436	LOC119905433	tetraspanin-2-like
MergePeak_30602	2.43291	9.50873	1.96657	2.03e-10	3.56e-08	3' UTR	ncbi_119895170	si:dkey-183i3.6	LAT2 domain-containing protein, transcript variant X1
MergePeak_2972	4.89692	17.0083	1.79629	2.04e-10	3.56e-08	Intron (XM_038704872.1/ncbi_119892845, intron 1 of 5)	ncbi_119892845	si:busm1-163l24.3	uncharacterized si:busm1-163l24.3, transcript variant X1
MergePeak_16920	2.30937	11.2038	2.27841	2.08e-10	3.61e-08	Distal Intergenic	ncbi_119912009	-	-
MergePeak_832	2.80542	9.29427	1.72812	2.18e-10	3.75e-08	Downstream (2-3kb)	ncbi_119906765	pfkpa	phosphofructokinase, platelet a, transcript variant X1
MergePeak_28579	2.50908	7.66171	1.61051	2.19e-10	3.75e-08	Promoter (<=1kb)	ncbi_119891514	LOC119891514	DNA excision repair protein ERCC-6-like
MergePeak_5677	2.57631	8.40794	1.70644	2.21e-10	3.78e-08	Intron (XM_038713760.1/ncbi_119899248, intron 2 of 10)	ncbi_119899248	sept9b	septin 9b, transcript variant X1
MergePeak_21927	3.35292	9.58851	1.51589	2.23e-10	3.79e-08	Intron (XM_038693718.1/ncbi_119883168, intron 6 of 13)	ncbi_119883261	agfg1a	ArfGAP with FG repeats 1a, transcript variant X1
MergePeak_11080	2.62879	8.09089	1.6219	2.25e-10	3.79e-08	Promoter (<=1kb)	ncbi_119905418	si:ch211-117c9.5	sodium- and chloride-dependent creatine transporter 1
MergePeak_25718	4.73462	18.7478	1.9854	2.26e-10	3.8e-08	Intron (XM_038698848.1/ncbi_119888324, intron 1 of 11)	ncbi_119888324	ppargc1b	peroxisome proliferator-activated receptor gamma, coactivator 1 beta
MergePeak_17198	2.72211	8.63571	1.66559	2.27e-10	3.8e-08	Intron (XM_038733517.1/ncbi_119914298, intron 1 of 11)	ncbi_119914298	pitpnb	phosphatidylinositol transfer protein, beta
MergePeak_28275	2.05895	6.32408	1.61895	2.31e-10	3.83e-08	Intron (XM_038702740.1/ncbi_119891274, intron 6 of 9)	ncbi_119891273	pdlim2	PDZ and LIM domain 2 (mystique), transcript variant X1
MergePeak_23921	3.63929	13.4446	1.88529	2.33e-10	3.85e-08	Promoter (1-2kb)	ncbi_119885766	pfkfb4b	6-phosphofructo-2-kinase/fructose-2,6-biphosphatase 4b, transcript variant X1
MergePeak_19882	3.32914	11.2874	1.7615	2.39e-10	3.94e-08	Intron (XM_038738079.1/ncbi_119917666, intron 12 of 19)	ncbi_119917666	oga	O-GlcNAcase, transcript variant X1
MergePeak_16334	3.43266	10.4327	1.60371	2.42e-10	3.96e-08	Promoter (<=1kb)	ncbi_119912500	LOC119912500	uncharacterized protein DDB_G0290685-like, transcript variant X1
MergePeak_17305	3.24688	11.145	1.77927	2.45e-10	3.99e-08	Intron (XM_038734670.1/ncbi_119915091, intron 15 of 25)	ncbi_119914059	erbin	erbb2 interacting protein, transcript variant X1
MergePeak_6795	3.21823	10.9854	1.77125	2.47e-10	4.01e-08	Distal Intergenic	ncbi_119900483	-	-
MergePeak_21306	3.87116	14.2324	1.87835	2.51e-10	4.04e-08	Promoter (<=1kb)	ncbi_119919332	her9	hairy-related 9, transcript variant X1
MergePeak_1328	3.27687	11.8914	1.85953	2.63e-10	4.22e-08	Distal Intergenic	ncbi_119911914	-	-
MergePeak_30395	1.68475	5.75004	1.77104	2.71e-10	4.3e-08	5' UTR	ncbi_119895193	LOC119895193	uncharacterized LOC119895193
MergePeak_17528	2.86869	9.84483	1.77897	2.71e-10	4.3e-08	Intron (XM_038733624.1/ncbi_119914359, intron 7 of 12)	ncbi_119914359	ctif	CBP80/20-dependent translation initiation factor, transcript variant X1
MergePeak_18487	2.36642	7.2993	1.62505	2.76e-10	4.34e-08	Intron (XM_038735216.1/ncbi_119915606, intron 7 of 9)	ncbi_119915607	LOC119915606	zinc transporter ZIP11-like, transcript variant X1
MergePeak_4447	2.80371	9.6702	1.78621	2.76e-10	4.34e-08	Exon (XM_038711807.1/ncbi_119897824, exon 18 of 21)	ncbi_119897823	arid1aa	AT rich interactive domain 1Aa (SWI-like)
MergePeak_5740	2.89866	8.54641	1.55994	2.79e-10	4.35e-08	Exon (XM_038713817.1/ncbi_119899293, exon 4 of 5)	ncbi_119899295	si:ch211-214c7.4	platelet binding protein GspB, transcript variant X1
MergePeak_19738	2.71793	9.87782	1.86169	2.8e-10	4.35e-08	Distal Intergenic	ncbi_119916908	-	-
MergePeak_12082	4.15821	15.8322	1.92882	2.81e-10	4.35e-08	Downstream (1-2kb)	ncbi_119907862	tap2a	transporter associated with antigen processing, subunit type a
MergePeak_3062	3.95482	13.2479	1.74408	2.93e-10	4.52e-08	Distal Intergenic	ncbi_119893636	-	-
MergePeak_21788	2.44193	7.49049	1.61704	3.03e-10	4.64e-08	Intron (XM_038694193.1/ncbi_119883510, intron 15 of 15)	ncbi_119883511	gdpd5b	glycerophosphodiester phosphodiesterase domain containing 5b, transcript variant X1
MergePeak_4368	3.11204	9.92869	1.67375	3.04e-10	4.64e-08	Intron (XM_038712504.1/ncbi_119898306, intron 2 of 16)	ncbi_119898306	aplp1	amyloid beta (A4) precursor-like protein 1, transcript variant X1
MergePeak_10113	3.4152	11.4206	1.7416	3.06e-10	4.65e-08	Promoter (<=1kb)	ncbi_119903399	LOC119903399	leucine-rich repeat and calponin homology domain-containing protein 1-like, transcript variant X1
MergePeak_13427	2.52588	8.39427	1.73262	3.09e-10	4.68e-08	Intron (XM_038726800.1/ncbi_119908882, intron 2 of 11)	ncbi_119908881	fam49a	family with sequence similarity 49 member A, transcript variant X1
MergePeak_15755	1.96882	6.84246	1.79719	3.18e-10	4.78e-08	Exon (XM_038730193.1/ncbi_119911340, exon 6 of 23)	ncbi_119911340	LOC119911340	nuclear factor NF-kappa-B p100 subunit-like, transcript variant X1
MergePeak_16571	4.55474	20.4144	2.16415	3.19e-10	4.78e-08	5' UTR	ncbi_119912211	hnrnpc	heterogeneous nuclear ribonucleoprotein C, transcript variant X1
MergePeak_17822	2.74629	10.8608	1.98357	3.26e-10	4.86e-08	Intron (XM_038733482.1/ncbi_119914279, intron 3 of 18)	ncbi_119914283	sh2d3ca	SH2 domain containing 3Ca
MergePeak_29728	4.25851	13.399	1.6537	3.29e-10	4.88e-08	Intron (XM_038707199.1/ncbi_119894444, intron 1 of 10)	ncbi_119894444	parp12a	poly (ADP-ribose) polymerase family, member 12a
MergePeak_4617	3.20932	9.85613	1.61875	3.52e-10	5.19e-08	Intron (XM_038711997.1/ncbi_119897940, intron 1 of 15)	ncbi_119897940	trak1a	trafficking protein, kinesin binding 1a, transcript variant X1
MergePeak_2129	4.82082	19.279	1.99968	3.54e-10	5.19e-08	Intron (XM_038694612.1/ncbi_119884136, intron 1 of 8)	ncbi_119884136	zgc:65811	uncharacterized protein LOC393524 homolog, transcript variant X1
MergePeak_12555	3.42055	12.0484	1.81654	3.55e-10	5.19e-08	Intron (XM_038723981.1/ncbi_119906684, intron 2 of 6)	ncbi_119906684	mylipa	myosin regulatory light chain interacting protein a
MergePeak_12651	3.21112	11.0756	1.78623	3.56e-10	5.19e-08	5' UTR	ncbi_119906668	sgo1	shugoshin 1, transcript variant X1
MergePeak_11660	5.79857	21.4266	1.88563	3.59e-10	5.2e-08	5' UTR	ncbi_119905881	LOC119905881	solute carrier family 35 member E2A-like
MergePeak_25089	1.73682	5.83247	1.74765	3.61e-10	5.2e-08	Distal Intergenic	ncbi_119889393	-	-
MergePeak_21473	2.56121	8.35435	1.7057	3.78e-10	5.43e-08	Intron (XM_038693276.1/ncbi_119882913, intron 17 of 17)	ncbi_119882746	LOC119882913	kinase suppressor of Ras 1-like, transcript variant X1
MergePeak_11740	3.79739	13.4907	1.82888	3.84e-10	5.49e-08	Intron (XM_038723393.1/ncbi_119905960, intron 1 of 9)	ncbi_119905960	LOC119905960	vitamin D3 receptor A, transcript variant X1
MergePeak_29294	2.42779	7.29981	1.58821	3.95e-10	5.62e-08	Distal Intergenic	ncbi_119893995	-	-
MergePeak_25744	1.80337	6.41174	1.83002	4.06e-10	5.75e-08	Distal Intergenic	ncbi_119888659	-	-
MergePeak_9026	1.63953	5.03767	1.61947	4.32e-10	6.06e-08	Distal Intergenic	ncbi_119902745	-	-
MergePeak_29658	2.70184	10.8877	2.01068	4.33e-10	6.06e-08	Intron (XM_038705334.1/ncbi_119893292, intron 1 of 18)	ncbi_119893292	cpt1ab	carnitine palmitoyltransferase 1Ab (liver), transcript variant X1
MergePeak_9352	3.48536	9.93767	1.5116	4.34e-10	6.06e-08	Intron (XM_038720263.1/ncbi_119903943, intron 5 of 5)	ncbi_119903945	chmp2ba	charged multivesicular body protein 2Ba
MergePeak_28766	2.43288	9.75979	2.00419	4.42e-10	6.15e-08	Promoter (1-2kb)	ncbi_119894129	prr5l	proline rich 5 like, transcript variant X1
MergePeak_24544	3.0145	9.15196	1.60216	4.44e-10	6.16e-08	Intron (XM_038697537.1/ncbi_119886653, intron 2 of 3)	ncbi_119886653	znf831	zinc finger protein 831
MergePeak_3979	2.89351	9.97064	1.78486	4.46e-10	6.16e-08	Promoter (<=1kb)	ncbi_119897390	LOC119897390	nectin-2-like, transcript variant X1
MergePeak_19661	4.18808	15.2533	1.86476	4.56e-10	6.27e-08	Promoter (1-2kb)	ncbi_119917057	zmp:0000000755	phosphofurin acidic cluster sorting protein 2, transcript variant X1
MergePeak_19707	3.1308	10.9808	1.81038	4.64e-10	6.35e-08	Distal Intergenic	ncbi_119916939	-	-
MergePeak_9964	2.78814	11.3512	2.02547	4.76e-10	6.48e-08	Intron (XM_038721213.1/ncbi_119904498, intron 12 of 12)	ncbi_119903593	man1a2	mannosidase, alpha, class 1A, member 2, transcript variant X1
MergePeak_21115	3.00615	11.4445	1.92866	4.78e-10	6.48e-08	5' UTR	ncbi_119918466	rhno1	RAD9-HUS1-RAD1 interacting nuclear orphan 1
MergePeak_22447	3.02311	8.92638	1.56204	4.9e-10	6.62e-08	Intron (XM_038692994.1/ncbi_119882749, intron 8 of 13)	ncbi_119882749	apbb1	amyloid beta (A4) precursor protein-binding, family B, member 1 (Fe65), transcript variant X1
MergePeak_27275	3.69177	12.7479	1.78788	4.94e-10	6.65e-08	Distal Intergenic	ncbi_119891484	-	-
MergePeak_1095	3.30298	10.8523	1.71616	5.05e-10	6.74e-08	Intron (XM_038727853.1/ncbi_119909581, intron 5 of 7)	ncbi_119909581	mtfr1	mitochondrial fission regulator 1
MergePeak_28053	2.81087	9.25275	1.71887	5.05e-10	6.74e-08	Promoter (<=1kb)	ncbi_119891242	ficd	FIC domain protein adenylyltransferase
MergePeak_19513	2.13931	7.9793	1.89912	5.19e-10	6.89e-08	Distal Intergenic	ncbi_119917404	-	-
MergePeak_28062	3.96121	12.7733	1.68911	5.27e-10	6.96e-08	Promoter (<=1kb)	ncbi_119891279	pik3ip1	phosphoinositide-3-kinase interacting protein 1
MergePeak_3809	3.92309	14.6933	1.90509	5.29e-10	6.97e-08	Distal Intergenic	ncbi_119897249	-	-
MergePeak_14011	3.43977	10.7117	1.6388	5.34e-10	7e-08	Intron (XM_038726340.1/ncbi_119908559, intron 20 of 22)	ncbi_119908560	enpp1	ectonucleotide pyrophosphatase/phosphodiesterase 1, transcript variant X1
MergePeak_27347	2.32369	9.0077	1.95474	5.5e-10	7.19e-08	Intron (XM_038703580.1/ncbi_119891748, intron 4 of 4)	ncbi_119891748	LOC119891748	uncharacterized protein C22orf15
MergePeak_23527	3.15153	11.292	1.84118	5.66e-10	7.36e-08	Promoter (1-2kb)	ncbi_119885615	st7l	suppression of tumorigenicity 7 like
MergePeak_10566	2.49681	8.81583	1.82001	5.79e-10	7.49e-08	3' UTR	ncbi_119905918	ccn5	cellular communication network factor 5, transcript variant X1
MergePeak_2175	2.75159	10.2117	1.89189	5.83e-10	7.51e-08	Promoter (<=1kb)	ncbi_119884665	plbd1	phospholipase B domain containing 1
MergePeak_18667	4.72755	15.584	1.7209	5.85e-10	7.51e-08	Promoter (<=1kb)	ncbi_119916062	top2a	DNA topoisomerase II alpha, transcript variant X1
MergePeak_2947	3.41955	11.8761	1.79619	5.95e-10	7.62e-08	Promoter (<=1kb)	ncbi_119892455	aclya	ATP citrate lyase a, transcript variant X1
MergePeak_25170	2.77611	10.1092	1.86453	6.08e-10	7.73e-08	Promoter (<=1kb)	ncbi_119888598	arl3l1	ADP ribosylation factor like GTPase 3, like 1, transcript variant X1
MergePeak_21259	1.99795	7.20521	1.85052	6.09e-10	7.73e-08	Distal Intergenic	ncbi_119919220	-	-
MergePeak_15941	3.14776	12.5578	1.99619	6.12e-10	7.74e-08	Promoter (<=1kb)	ncbi_119912136	camk2d1	calcium/calmodulin-dependent protein kinase (CaM kinase) II delta 1, transcript variant X1
MergePeak_18034	2.60254	9.86047	1.92174	6.16e-10	7.75e-08	Promoter (1-2kb)	ncbi_119914191	tprn	taperin
MergePeak_16196	3.58197	13.2629	1.88856	6.18e-10	7.75e-08	Promoter (1-2kb)	ncbi_119913271	LOC119913271	uncharacterized LOC119913271, transcript variant X1
MergePeak_23941	2.78124	10.5862	1.92839	6.27e-10	7.83e-08	Intron (XR_005441527.1/ncbi_119886656, intron 2 of 3)	ncbi_119886656	LOC119886656	uncharacterized LOC119886656
MergePeak_15160	2.15424	7.49298	1.79836	6.43e-10	8e-08	Distal Intergenic	ncbi_119910584	-	-
MergePeak_1523	5.61989	1.91967	-1.54968	6.5e-10	8.06e-08	Distal Intergenic	ncbi_119897193	-	-
MergePeak_5367	7.75435	30.5975	1.98034	6.6e-10	8.1e-08	Promoter (<=1kb)	ncbi_119898944	mxd4	MAX dimerization protein 4
MergePeak_2207	3.31309	12.2909	1.89134	6.62e-10	8.1e-08	Intron (XM_038695348.1/ncbi_119885105, intron 13 of 16)	ncbi_119885105	rnf216	ring finger protein 216, transcript variant X1
MergePeak_26336	2.14704	6.89447	1.68309	6.63e-10	8.1e-08	Intron (XM_038701206.1/ncbi_119890129, intron 4 of 30)	ncbi_119890129	lmo7b	LIM domain 7b, transcript variant X1
MergePeak_6080	3.31582	13.121	1.98443	6.64e-10	8.1e-08	Exon (XM_038714267.1/ncbi_119899634, exon 2 of 13)	ncbi_119899634	odad3	outer dynein arm docking complex subunit 3
MergePeak_18054	2.88975	8.88495	1.62042	6.67e-10	8.11e-08	Distal Intergenic	ncbi_119915101	-	-
MergePeak_19615	3.379	10.1634	1.58872	7.1e-10	8.6e-08	Intron (XM_038737743.1/ncbi_119917420, intron 1 of 7)	ncbi_119917420	csgalnact2	chondroitin sulfate N-acetylgalactosaminyltransferase 2
MergePeak_3853	2.31741	8.33461	1.8466	7.3e-10	8.81e-08	Intron (XM_038710880.1/ncbi_119897279, intron 12 of 16)	ncbi_119897279	sh3d21	SH3 domain containing 21, transcript variant X1
MergePeak_10510	2.56396	8.1295	1.66479	7.36e-10	8.82e-08	Intron (XR_005444907.1/ncbi_119905924, intron 1 of 3)	ncbi_119905924	LOC119905924	uncharacterized LOC119905924
MergePeak_22359	2.65155	9.13472	1.78452	7.37e-10	8.82e-08	Distal Intergenic	ncbi_119883479	-	-
MergePeak_4698	3.26991	10.7362	1.71516	7.47e-10	8.9e-08	Promoter (<=1kb)	ncbi_119898013	bckdhb	branched chain keto acid dehydrogenase E1 subunit beta, transcript variant X1
MergePeak_11232	4.5594	14.3085	1.64996	7.6e-10	9.03e-08	Promoter (<=1kb)	ncbi_119905506	stat6	signal transducer and activator of transcription 6, interleukin-4 induced
MergePeak_14566	3.46056	12.7908	1.88602	7.86e-10	9.31e-08	Distal Intergenic	ncbi_119909996	-	-
MergePeak_8940	2.76883	8.04865	1.53947	7.96e-10	9.39e-08	Intron (XM_038718897.1/ncbi_119902597, intron 1 of 13)	ncbi_119902597	LOC119902597	protein Niban 1-like
MergePeak_298	3.07205	9.9358	1.69344	8.02e-10	9.41e-08	Promoter (<=1kb)	ncbi_119901941	LOC119901941	R3H domain-containing protein 1-like
MergePeak_22547	2.97649	9.93703	1.7392	8.04e-10	9.41e-08	5' UTR	ncbi_119883027	prdm10	PR domain containing 10, transcript variant X1
MergePeak_22231	3.65551	14.3181	1.9697	8.11e-10	9.43e-08	Promoter (<=1kb)	ncbi_119883260	fosb	FBJ murine osteosarcoma viral oncogene homolog B, transcript variant X1
MergePeak_3736	1.37919	5.32852	1.94991	8.12e-10	9.43e-08	Intron (XR_005443353.1/ncbi_119897122, intron 3 of 5)	ncbi_119897122	LOC119897122	uncharacterized LOC119897122, transcript variant X1
MergePeak_20794	3.16795	10.1369	1.678	8.35e-10	9.66e-08	Promoter (1-2kb)	ncbi_119918315	gxylt1b	glucoside xylosyltransferase 1b
MergePeak_14956	2.96039	9.35447	1.65987	8.39e-10	9.68e-08	Promoter (<=1kb)	ncbi_119909933	lbh	LBH regulator of WNT signaling pathway
MergePeak_2694	1.95641	5.99114	1.61462	8.54e-10	9.81e-08	Distal Intergenic	ncbi_119890259	-	-
MergePeak_2582	2.54305	8.6228	1.7616	8.59e-10	9.82e-08	Intron (XM_038699993.1/ncbi_119889127, intron 4 of 12)	ncbi_119889127	tbc1d16	TBC1 domain family, member 16, transcript variant X1
MergePeak_28262	3.43529	10.3032	1.58459	8.67e-10	9.82e-08	3' UTR	ncbi_119891088	bin3	bridging integrator 3
MergePeak_3694	2.55363	10.573	2.04976	8.67e-10	9.82e-08	Intron (XM_038710648.1/ncbi_119897089, intron 7 of 9)	ncbi_119897090	LOC119897089	raftlin-like
MergePeak_19400	3.84128	11.9237	1.63417	8.7e-10	9.82e-08	5' UTR	ncbi_119917119	degs1	delta(4)-desaturase, sphingolipid 1
MergePeak_31241	2.72859	7.81592	1.51826	8.7e-10	9.82e-08	Intron (XM_038707922.1/ncbi_119895094, intron 19 of 22)	ncbi_119895097	aifm1	apoptosis inducing factor mitochondrion associated 1, transcript variant X1
MergePeak_1170	3.50102	11.7588	1.7479	8.75e-10	9.84e-08	Intron (XM_038728904.1/ncbi_119910341, intron 1 of 4)	ncbi_119910341	csrnp1b	cysteine-serine-rich nuclear protein 1b
MergePeak_30342	4.04919	17.5953	2.11949	8.78e-10	9.84e-08	Distal Intergenic	ncbi_119895561	-	-
MergePeak_19182	2.22207	7.59617	1.77337	8.94e-10	9.94e-08	Intron (XM_038736394.1/ncbi_119916397, intron 7 of 9)	ncbi_119916397	tbkbp1	TBK1 binding protein 1
MergePeak_26951	1.91028	6.93956	1.86106	8.97e-10	9.94e-08	Distal Intergenic	ncbi_119889803	-	-
MergePeak_26319	2.66928	9.27813	1.79738	8.98e-10	9.94e-08	Distal Intergenic	ncbi_119889924	-	-
MergePeak_13210	2.92335	10.5819	1.85591	9.02e-10	9.94e-08	Intron (XR_005445259.1/ncbi_119908297, intron 1 of 2)	ncbi_119908297	LOC119908297	uncharacterized LOC119908297, transcript variant X1
MergePeak_17906	2.3004	7.32048	1.67005	9.03e-10	9.94e-08	5' UTR	ncbi_119914738	LOC119914738	progestin and adipoQ receptor family member 3-like, transcript variant X1
MergePeak_15367	3.59308	10.8686	1.59687	9.06e-10	9.94e-08	Intron (XM_038728497.1/ncbi_119910103, intron 10 of 12)	ncbi_119910104	lck	LCK proto-oncogene, Src family tyrosine kinase
MergePeak_19829	2.12722	6.7405	1.66388	9.09e-10	9.94e-08	Intron (XM_038737356.1/ncbi_119917198, intron 1 of 13)	ncbi_119917198	lrrc1	leucine rich repeat containing 1
MergePeak_25400	4.00461	14.4453	1.85087	9.52e-10	1.04e-07	5' UTR	ncbi_119888939	fosl1a	FOS like 1, AP-1 transcription factor subunit a, transcript variant X1
MergePeak_3076	3.74652	13.8562	1.88691	9.73e-10	1.06e-07	Promoter (<=1kb)	ncbi_119893720	rusf1	RUS family member 1, transcript variant X1
MergePeak_5645	2.93249	8.99267	1.61662	9.8e-10	1.06e-07	Promoter (1-2kb)	ncbi_119899231	rab11fip4b	RAB11 family interacting protein 4 (class II) b, transcript variant X1
MergePeak_31157	3.05341	9.82302	1.68574	9.96e-10	1.07e-07	Promoter (<=1kb)	ncbi_119895711	LOC119895711	forkhead box protein O1-A-like
MergePeak_10601	2.80668	9.01415	1.68333	1.02e-09	1.09e-07	Intron (XM_038721889.1/ncbi_119905141, intron 6 of 8)	ncbi_119905141	cd40	CD40 molecule, TNF receptor superfamily member 5, transcript variant X1
MergePeak_30368	2.58568	8.97183	1.79486	1.08e-09	1.15e-07	Promoter (1-2kb)	ncbi_119895614	zgc:152891	uncharacterized protein LOC767741 homolog, transcript variant X1
MergePeak_19739	4.03838	14.7783	1.87163	1.08e-09	1.15e-07	Promoter (<=1kb)	ncbi_119916908	rrbp1a	ribosome binding protein 1a, transcript variant X1
MergePeak_13185	1.46409	5.63154	1.94353	1.09e-09	1.16e-07	Promoter (<=1kb)	ncbi_119906970	ilf2	interleukin enhancer binding factor 2
MergePeak_21308	3.00033	10.5925	1.81985	1.1e-09	1.16e-07	Promoter (1-2kb)	ncbi_119919332	her9	hairy-related 9, transcript variant X1
MergePeak_18063	1.95746	6.75627	1.78724	1.11e-09	1.17e-07	Distal Intergenic	ncbi_119914017	-	-
MergePeak_20873	2.42241	7.1198	1.55539	1.11e-09	1.17e-07	Intron (XM_038738951.1/ncbi_119918301, intron 12 of 14)	ncbi_119918300	ptpn12	protein tyrosine phosphatase non-receptor type 12, transcript variant X1
MergePeak_2513	2.81233	8.40953	1.58026	1.11e-09	1.17e-07	Distal Intergenic	ncbi_119888507	-	-
MergePeak_12775	3.31301	9.59672	1.5344	1.12e-09	1.17e-07	Intron (XM_038724234.1/ncbi_119906830, intron 1 of 28)	ncbi_119906830	LOC119906830	serine/threonine-protein phosphatase 6 regulatory ankyrin repeat subunit A, transcript variant X1
MergePeak_23228	5.19578	16.316	1.65088	1.12e-09	1.17e-07	Promoter (<=1kb)	ncbi_119885889	ahcy	adenosylhomocysteinase
MergePeak_424	3.46726	12.9361	1.89954	1.12e-09	1.17e-07	Intron (XM_038735407.1/ncbi_119915705, intron 1 of 10)	ncbi_119915705	LOC119915705	guanine nucleotide exchange factor DBS-like
MergePeak_22533	2.49348	7.7424	1.63462	1.13e-09	1.17e-07	Intron (XM_038693263.1/ncbi_119882906, intron 2 of 4)	ncbi_119882906	zmp:0000001236	mastermind-like protein 2
MergePeak_8987	2.68523	7.4963	1.48114	1.13e-09	1.17e-07	Intron (XM_038718996.1/ncbi_119902664, intron 7 of 10)	ncbi_119902664	LOC119902664	CYFIP-related Rac1 interactor B-like, transcript variant X1
MergePeak_23450	4.37143	18.1054	2.05024	1.14e-09	1.17e-07	Promoter (<=1kb)	ncbi_119885957	slc25a55a	solute carrier family 25 member 55a
MergePeak_21368	3.00822	9.54547	1.66591	1.14e-09	1.17e-07	Intron (XM_038693225.1/ncbi_119882893, intron 3 of 9)	ncbi_119882893	ccdc102a	coiled-coil domain containing 102A
MergePeak_16104	3.19436	9.16152	1.52006	1.17e-09	1.2e-07	Exon (XM_038730483.1/ncbi_119911581, exon 15 of 28)	ncbi_119911587	kdm6ba	lysine (K)-specific demethylase 6B, a
MergePeak_1659	3.12575	9.54387	1.61037	1.17e-09	1.2e-07	5' UTR	ncbi_119915368	LOC119915368	homeobox protein OTX1 B-like
MergePeak_9744	5.04676	18.3618	1.86328	1.18e-09	1.2e-07	Distal Intergenic	ncbi_119904309	-	-
MergePeak_20606	2.58032	7.82881	1.60124	1.19e-09	1.21e-07	Intron (XM_038738913.1/ncbi_119918264, intron 26 of 30)	ncbi_119918268	plxnc1	plexin C1
MergePeak_31216	4.77571	13.5127	1.50053	1.2e-09	1.22e-07	Promoter (1-2kb)	ncbi_119895691	rraga	Ras-related GTP binding A, transcript variant X1
MergePeak_2497	2.84567	9.7437	1.7757	1.22e-09	1.23e-07	3' UTR	ncbi_119888464	rhot1a	ras homolog family member T1a, transcript variant X1
MergePeak_28935	3.27075	13.1273	2.00488	1.24e-09	1.25e-07	Distal Intergenic	ncbi_119893538	-	-
MergePeak_31127	2.35959	7.26387	1.6222	1.26e-09	1.26e-07	Downstream (<1kb)	ncbi_119895053	dpf2	D4, zinc and double PHD fingers family 2, transcript variant X1
MergePeak_8768	5.28472	18.8313	1.83323	1.26e-09	1.26e-07	Downstream (2-3kb)	ncbi_119902437	LOC119902438	uncharacterized LOC119902438
MergePeak_3520	3.61642	11.943	1.72353	1.27e-09	1.26e-07	Exon (XM_038710387.1/ncbi_119896942, exon 1 of 8)	ncbi_119896942	wdr73	WD repeat domain 73
MergePeak_22214	3.06452	10.3118	1.75056	1.28e-09	1.26e-07	3' UTR	ncbi_119882340	ppp1r37	protein phosphatase 1, regulatory subunit 37, transcript variant X1
MergePeak_149	4.35151	18.4059	2.08058	1.28e-09	1.26e-07	Promoter (1-2kb)	ncbi_119900492	glsa	glutaminase a, transcript variant X1
MergePeak_3087	3.48464	11.0113	1.6599	1.28e-09	1.26e-07	Promoter (1-2kb)	ncbi_119893824	coro1a	coronin, actin binding protein, 1A
MergePeak_19332	1.65186	4.97608	1.59092	1.3e-09	1.27e-07	5' UTR	ncbi_119915782	LOC119915782	interferon-induced protein with tetratricopeptide repeats 5-like, transcript variant X1
MergePeak_5576	3.02799	8.87093	1.55073	1.3e-09	1.27e-07	Intron (XM_038713618.1/ncbi_119899165, intron 1 of 13)	ncbi_119899165	LOC119899165	activating transcription factor 7 interacting protein, transcript variant X1
MergePeak_16872	1.04325	4.16161	1.99605	1.3e-09	1.27e-07	Distal Intergenic	ncbi_119911986	-	-
MergePeak_8368	2.83745	8.62864	1.60454	1.32e-09	1.29e-07	Promoter (<=1kb)	ncbi_119902123	mrps14	mitochondrial ribosomal protein S14
MergePeak_21584	3.9441	11.5369	1.54849	1.35e-09	1.31e-07	Promoter (<=1kb)	ncbi_119882647	LOC119882647	ubiquitin-associated and SH3 domain-containing protein B-like, transcript variant X1
MergePeak_13074	3.44227	10.3932	1.59421	1.35e-09	1.31e-07	Intron (XM_038725842.1/ncbi_119908098, intron 4 of 5)	ncbi_119908099	ube2e1	ubiquitin-conjugating enzyme E2E 1, transcript variant X1
MergePeak_21828	3.3412	9.70313	1.53808	1.36e-09	1.31e-07	Distal Intergenic	ncbi_119882337	-	-
MergePeak_18324	4.19141	17.701	2.07832	1.37e-09	1.32e-07	Promoter (<=1kb)	ncbi_119915599	ipmkb	inositol polyphosphate multikinase b, transcript variant X1
MergePeak_19181	1.93618	6.57194	1.76311	1.37e-09	1.32e-07	Intron (XM_038736394.1/ncbi_119916397, intron 7 of 9)	ncbi_119916397	tbkbp1	TBK1 binding protein 1
MergePeak_11379	3.82923	12.9465	1.75744	1.38e-09	1.32e-07	5' UTR	ncbi_119905640	prdm2a	PR domain containing 2, with ZNF domain a, transcript variant X1
MergePeak_8001	3.2325	9.01066	1.47898	1.4e-09	1.33e-07	Intron (XM_038719238.1/ncbi_119902859, intron 2 of 5)	ncbi_119902859	LOC119902859	transcription factor BTF3 homolog 4-like
MergePeak_1598	2.35225	7.88602	1.74526	1.43e-09	1.35e-07	Distal Intergenic	ncbi_119914571	-	-
MergePeak_11299	3.29582	12.8742	1.96577	1.46e-09	1.38e-07	Intron (XR_005444846.1/ncbi_119905614, intron 1 of 2)	ncbi_119905614	LOC119905614	uncharacterized LOC119905614
MergePeak_27673	3.15537	9.52511	1.59393	1.47e-09	1.38e-07	Promoter (1-2kb)	ncbi_119892378	si:dkey-193c22.1	uncharacterized protein LOC567837 homolog, transcript variant X1
MergePeak_21931	3.55187	10.9357	1.6224	1.47e-09	1.38e-07	5' UTR	ncbi_119883111	pid1	phosphotyrosine interaction domain containing 1
MergePeak_6490	4.37294	15.6375	1.83834	1.5e-09	1.41e-07	Promoter (<=1kb)	ncbi_119900243	rhpn1	rhophilin, Rho GTPase binding protein 1
MergePeak_20332	2.41175	7.62783	1.66119	1.51e-09	1.41e-07	Intron (XM_038737122.1/ncbi_119917044, intron 5 of 9)	ncbi_119917044	ugp2b	UDP-glucose pyrophosphorylase 2b, transcript variant X1
MergePeak_13906	5.462	19.7782	1.85641	1.51e-09	1.41e-07	Promoter (<=1kb)	ncbi_119908488	sesn1	sestrin 1, transcript variant X1
MergePeak_16894	2.25194	8.55432	1.92548	1.52e-09	1.41e-07	Distal Intergenic	ncbi_119911672	-	-
MergePeak_1156	3.56681	12.6395	1.82523	1.54e-09	1.42e-07	Exon (XM_038728816.1/ncbi_119910288, exon 11 of 14)	ncbi_119910303	cry-dash	cryptochrome DASH, transcript variant X1
MergePeak_26882	3.39442	9.55193	1.49263	1.54e-09	1.42e-07	Intron (XM_038701678.1/ncbi_119890412, intron 24 of 38)	ncbi_119890433	chd9	chromodomain helicase DNA binding protein 9, transcript variant X1
MergePeak_14693	2.90087	9.93305	1.77575	1.55e-09	1.42e-07	Promoter (1-2kb)	ncbi_119910249	chp1	calcineurin-like EF-hand protein 1
MergePeak_16117	2.0292	6.29784	1.63395	1.62e-09	1.49e-07	Distal Intergenic	ncbi_119913320	-	-
MergePeak_31446	4.47482	13.5385	1.59717	1.64e-09	1.5e-07	Promoter (1-2kb)	ncbi_119895923	btg3	B-cell translocation gene 3
MergePeak_30784	2.48155	7.4253	1.58121	1.64e-09	1.5e-07	Downstream (<1kb)	ncbi_119895886	LOC119895886	putative fibroblast growth factor 1, transcript variant X1
MergePeak_6201	3.1168	11.4245	1.87399	1.66e-09	1.52e-07	Promoter (1-2kb)	ncbi_119899722	LOC119899722	myeloid-associated differentiation marker homolog
MergePeak_5486	2.17094	7.11571	1.71269	1.67e-09	1.52e-07	5' UTR	ncbi_119899066	rhoh	ras homolog family member H, transcript variant X1
MergePeak_27683	2.45222	7.08009	1.52968	1.69e-09	1.53e-07	3' UTR	ncbi_119892396	LOC119892304	integrin alpha-2-like
MergePeak_21283	4.71865	17.2727	1.87204	1.75e-09	1.58e-07	Promoter (<=1kb)	ncbi_119919289	LOC119919289	EBP cholestenol delta-isomerase, transcript variant X1
MergePeak_23054	4.30446	12.0314	1.4829	1.77e-09	1.59e-07	Intron (XM_038695986.1/ncbi_119885765, intron 1 of 1)	ncbi_119885765	LOC119885765	protein phosphatase 1 regulatory subunit 15B
MergePeak_25307	4.03585	14.9221	1.8865	1.77e-09	1.59e-07	Distal Intergenic	ncbi_119888244	-	-
MergePeak_2910	2.28646	7.1299	1.64077	1.8e-09	1.62e-07	Intron (XM_038704470.1/ncbi_119892280, intron 21 of 21)	ncbi_119892280	atp6v0a1a	ATPase H+ transporting V0 subunit a1a, transcript variant X1
MergePeak_17177	2.96774	8.65964	1.54494	1.82e-09	1.63e-07	Distal Intergenic	ncbi_119914244	-	-
MergePeak_26352	3.29739	10.7917	1.71052	1.86e-09	1.65e-07	3' UTR	ncbi_119889947	cmtm4	CKLF-like MARVEL transmembrane domain containing 4
MergePeak_10926	3.50835	13.504	1.94452	1.88e-09	1.67e-07	Intron (XM_038722235.1/ncbi_119905329, intron 7 of 28)	ncbi_119905329	ift122	intraflagellar transport 122 homolog (Chlamydomonas), transcript variant X1
MergePeak_3953	6.56131	25.197	1.94119	1.9e-09	1.68e-07	Promoter (<=1kb)	ncbi_119897383	cicb	capicua transcriptional repressor b, transcript variant X1
MergePeak_483	4.49388	16.1592	1.84632	1.91e-09	1.68e-07	Distal Intergenic	ncbi_119903749	-	-
MergePeak_13605	1.76294	6.12734	1.79728	1.91e-09	1.68e-07	Distal Intergenic	ncbi_119908899	-	-
MergePeak_1802	4.63907	15.5262	1.74279	1.92e-09	1.69e-07	Promoter (<=1kb)	ncbi_119918854	rcn3	reticulocalbin 3, EF-hand calcium binding domain, transcript variant X1
MergePeak_11126	2.45699	6.7037	1.44806	1.96e-09	1.71e-07	Promoter (<=1kb)	ncbi_119905448	mybpha	myosin binding protein Ha, transcript variant X1
MergePeak_21901	2.99917	8.3796	1.48232	1.98e-09	1.72e-07	Promoter (<=1kb)	ncbi_119882855	veph1	ventricular zone expressed PH domain-containing 1, transcript variant X1
MergePeak_9301	2.53773	8.67687	1.77364	1.99e-09	1.73e-07	Distal Intergenic	ncbi_119903907	-	-
MergePeak_27753	2.84265	8.09827	1.51038	2e-09	1.74e-07	Promoter (1-2kb)	ncbi_119891642	cdo1	cysteine dioxygenase, type I, transcript variant X1
MergePeak_15258	2.54373	7.78439	1.61363	2.03e-09	1.76e-07	Distal Intergenic	ncbi_119909897	-	-
MergePeak_23248	2.64696	8.00716	1.59695	2.04e-09	1.76e-07	Distal Intergenic	ncbi_119886730	-	-
MergePeak_1451	2.31708	7.07682	1.61079	2.1e-09	1.8e-07	Promoter (<=1kb)	ncbi_119895086	LOC119895086	aspartyl/asparaginyl beta-hydroxylase-like, transcript variant X1
MergePeak_9225	1.94989	6.68819	1.77822	2.11e-09	1.81e-07	3' UTR	ncbi_119903864	zgc:162780	uncharacterized protein LOC555377 homolog, transcript variant X1
MergePeak_2211	4.20804	16.1527	1.94055	2.11e-09	1.81e-07	Distal Intergenic	ncbi_119885147	-	-
MergePeak_29927	2.78045	8.07188	1.53758	2.13e-09	1.82e-07	Promoter (<=1kb)	ncbi_119893840	LOC119893840	DEP domain-containing protein 7-like
MergePeak_3679	2.24815	8.23334	1.87274	2.16e-09	1.84e-07	Distal Intergenic	ncbi_119897088	-	-
MergePeak_17713	3.83653	11.8312	1.62472	2.18e-09	1.85e-07	Intron (XM_038733961.1/ncbi_119914574, intron 5 of 10)	ncbi_119914581	dgcr2	DiGeorge syndrome critical region gene 2, transcript variant X1
MergePeak_6812	3.34093	11.3132	1.75969	2.19e-09	1.85e-07	Distal Intergenic	ncbi_119900496	-	-
MergePeak_14298	2.96757	10.8576	1.87136	2.19e-09	1.85e-07	Distal Intergenic	ncbi_119908754	-	-
MergePeak_27481	2.90674	11.3929	1.97066	2.23e-09	1.88e-07	Promoter (1-2kb)	ncbi_119891295	mapk1	mitogen-activated protein kinase 1
MergePeak_24912	3.85349	12.806	1.73258	2.24e-09	1.88e-07	Intron (XM_038699076.1/ncbi_119888499, intron 1 of 5)	ncbi_119888499	LOC119888499	non-histone chromosomal protein HMG-14A-like
MergePeak_2275	3.94822	14.7785	1.90423	2.26e-09	1.89e-07	Promoter (<=1kb)	ncbi_119885742	znf598	zinc finger protein 598
MergePeak_9312	2.86817	9.38582	1.71035	2.27e-09	1.89e-07	Exon (XM_038720209.1/ncbi_119903908, exon 16 of 18)	ncbi_119903909	dars1	aspartyl-tRNA synthetase 1
MergePeak_20106	4.141	11.0004	1.4095	2.27e-09	1.89e-07	Downstream (<1kb)	ncbi_119917623	LOC119917062	pleckstrin homology domain-containing family A member 1-like, transcript variant X1
MergePeak_5212	4.04266	11.9673	1.56572	2.28e-09	1.9e-07	Promoter (<=1kb)	ncbi_119898812	msmo1	methylsterol monooxygenase 1
MergePeak_16587	2.39281	7.6916	1.68458	2.31e-09	1.91e-07	Intron (XM_038730901.1/ncbi_119911923, intron 1 of 22)	ncbi_119911923	LOC119911923	uncharacterized LOC119911923
MergePeak_7322	2.55071	8.29918	1.70207	2.31e-09	1.91e-07	Distal Intergenic	ncbi_119900922	-	-
MergePeak_4341	1.43309	5.24432	1.87163	2.33e-09	1.92e-07	Intron (XM_038711699.1/ncbi_119897763, intron 38 of 40)	ncbi_119897765	LOC119897763	complement C4-like, transcript variant X1
MergePeak_12772	3.84614	13.193	1.77829	2.33e-09	1.92e-07	Promoter (<=1kb)	ncbi_119906832	LOC119906832	biotinidase-like, transcript variant X1
MergePeak_9389	4.83948	14.8194	1.61457	2.35e-09	1.93e-07	Promoter (<=1kb)	ncbi_119903979	dnajb2	DnaJ heat shock protein family (Hsp40) member B2, transcript variant X1
MergePeak_23990	2.80705	10.2153	1.86361	2.37e-09	1.93e-07	Intron (XM_038695733.1/ncbi_119885618, intron 10 of 57)	ncbi_119885618	LOC119885618	inositol 1,4,5-trisphosphate receptor type 1, transcript variant X1
MergePeak_25305	2.83593	8.98043	1.66296	2.37e-09	1.93e-07	Distal Intergenic	ncbi_119888244	-	-
MergePeak_20709	1.97505	6.51483	1.72184	2.37e-09	1.93e-07	Distal Intergenic	ncbi_119918389	-	-
MergePeak_22179	3.70214	10.2945	1.47544	2.4e-09	1.95e-07	Intron (XM_038693283.1/ncbi_119882918, intron 3 of 18)	ncbi_119882919	prkd2	protein kinase D2
MergePeak_24249	4.31241	16.2642	1.91514	2.4e-09	1.95e-07	Promoter (<=1kb)	ncbi_119885601	rplp0	ribosomal protein, large, P0
MergePeak_20653	3.12706	10.3232	1.72301	2.41e-09	1.95e-07	Intron (XM_038738447.1/ncbi_119917974, intron 4 of 7)	ncbi_119917974	etnk1	ethanolamine kinase 1
MergePeak_21004	2.68846	9.77242	1.86193	2.44e-09	1.96e-07	Distal Intergenic	ncbi_119918260	-	-
MergePeak_13998	3.5337	12.966	1.87548	2.44e-09	1.96e-07	Distal Intergenic	ncbi_119908803	-	-
MergePeak_17470	3.14569	10.3661	1.72042	2.45e-09	1.96e-07	Promoter (1-2kb)	ncbi_119914267	LOC119914267	Golgi phosphoprotein 3-like
MergePeak_31155	2.1551	8.0322	1.89804	2.47e-09	1.98e-07	Distal Intergenic	ncbi_119896117	-	-
MergePeak_649	2.22157	6.5122	1.55157	2.5e-09	1.99e-07	Intron (XM_038722002.1/ncbi_119905210, intron 11 of 13)	ncbi_119905210	kynu	kynureninase, transcript variant X1
MergePeak_6739	5.89355	26.7292	2.18121	2.55e-09	2.03e-07	Intron (XM_038715408.1/ncbi_119900448, intron 10 of 13)	ncbi_119900448	mknk2b	MAPK interacting serine/threonine kinase 2b
MergePeak_20766	3.12781	9.59677	1.6174	2.57e-09	2.04e-07	Distal Intergenic	ncbi_119918236	-	-
MergePeak_15241	4.1288	11.1205	1.42943	2.57e-09	2.04e-07	Promoter (<=1kb)	ncbi_119910298	exd1	exonuclease 3'-5' domain containing 1
MergePeak_8631	3.92565	14.1172	1.84645	2.58e-09	2.04e-07	Intron (XR_005444315.1/ncbi_119902307, intron 2 of 2)	ncbi_119902307	LOC119902307	uncharacterized LOC119902307
MergePeak_15909	3.50953	10.825	1.62502	2.6e-09	2.04e-07	Distal Intergenic	ncbi_119913275	-	-
MergePeak_18899	4.62016	13.9073	1.58983	2.6e-09	2.04e-07	Promoter (<=1kb)	ncbi_119915676	LOC119915676	adenosine kinase-like, transcript variant X1
MergePeak_10306	3.90562	11.4154	1.54736	2.6e-09	2.04e-07	Intron (XM_038722671.1/ncbi_119905534, intron 2 of 8)	ncbi_119905534	otud5a	OTU deubiquitinase 5a, transcript variant X1
MergePeak_28399	2.78182	8.18775	1.55744	2.62e-09	2.05e-07	Downstream (<1kb)	ncbi_119891649	ankrd39	ankyrin repeat domain 39, transcript variant X1
MergePeak_22942	3.80607	11.9387	1.64927	2.64e-09	2.06e-07	Promoter (<=1kb)	ncbi_119884456	LOC119884456	arrestin domain-containing protein 2-like
MergePeak_4031	2.45367	7.564	1.62421	2.64e-09	2.06e-07	Promoter (<=1kb)	ncbi_119897440	LOC119897440	lymphocyte activation gene 3 protein-like
MergePeak_27319	2.39033	6.60605	1.46658	2.75e-09	2.13e-07	Distal Intergenic	ncbi_119891895	-	-
MergePeak_12221	2.91191	8.51788	1.54853	2.75e-09	2.13e-07	Promoter (<=1kb)	ncbi_119906720	edn1	endothelin 1
MergePeak_18064	3.35659	14.2602	2.08692	2.76e-09	2.14e-07	Distal Intergenic	ncbi_119914781	-	-
MergePeak_1171	2.47794	7.45043	1.58818	2.81e-09	2.17e-07	Intron (XM_038728904.1/ncbi_119910341, intron 2 of 4)	ncbi_119910347	csrnp1b	cysteine-serine-rich nuclear protein 1b
MergePeak_17560	2.57852	8.38173	1.7007	2.82e-09	2.17e-07	Distal Intergenic	ncbi_119914331	-	-
MergePeak_12576	3.15309	8.68321	1.46146	2.85e-09	2.18e-07	Intron (XM_038725919.1/ncbi_119908160, intron 5 of 9)	ncbi_119907775	pag1	phosphoprotein membrane anchor with glycosphingolipid microdomains 1, transcript variant X1
MergePeak_1580	1.59772	4.69477	1.55504	2.86e-09	2.18e-07	Intron (XM_038733417.1/ncbi_119914240, intron 9 of 11)	ncbi_119914240	vps37c	VPS37C subunit of ESCRT-I, transcript variant X1
MergePeak_10304	5.15961	17.0652	1.72573	2.86e-09	2.18e-07	Intron (XM_038722671.1/ncbi_119905534, intron 2 of 8)	ncbi_119905548	otud5a	OTU deubiquitinase 5a, transcript variant X1
MergePeak_8028	2.80354	8.02345	1.51697	2.87e-09	2.18e-07	Exon (XM_038717491.1/ncbi_119901806, exon 1 of 6)	ncbi_119901806	LOC119901806	cathepsin Z
MergePeak_21271	2.88848	8.7057	1.59165	2.87e-09	2.18e-07	Promoter (1-2kb)	ncbi_119919228	LOC119919228	uncharacterized LOC119919228
MergePeak_13381	2.26894	6.38137	1.49185	2.91e-09	2.2e-07	Distal Intergenic	ncbi_119908534	-	-
MergePeak_21827	2.02439	7.46156	1.88199	3e-09	2.27e-07	Distal Intergenic	ncbi_119882337	-	-
MergePeak_19709	3.99063	11.5068	1.5278	3.02e-09	2.27e-07	Intron (XM_038736930.1/ncbi_119916939, intron 1 of 16)	ncbi_119916939	LOC119916939	interferon-induced, double-stranded RNA-activated protein kinase-like, transcript variant X1
MergePeak_12289	3.48336	10.2364	1.55516	3.02e-09	2.27e-07	Exon (XM_038725211.1/ncbi_119907447, exon 9 of 15)	ncbi_119907447	LOC119907447	prolyl endopeptidase-like
MergePeak_13784	4.27717	13.547	1.66325	3.08e-09	2.31e-07	5' UTR	ncbi_119908961	LOC119908961	leucine-rich repeat-containing protein 74A-like
MergePeak_27678	3.75052	14.5622	1.95706	3.1e-09	2.32e-07	Promoter (1-2kb)	ncbi_119892034	arl15a	ADP-ribosylation factor-like 15a, transcript variant X1
MergePeak_22929	0.066781	3.15941	5.56407	3.12e-09	2.33e-07	Distal Intergenic	ncbi_119884382	-	-
MergePeak_21285	3.03751	9.71845	1.67784	3.19e-09	2.38e-07	Downstream (<1kb)	ncbi_119919289	LOC119919289	EBP cholestenol delta-isomerase, transcript variant X1
MergePeak_5867	2.94528	9.91642	1.75141	3.23e-09	2.4e-07	Downstream (1-2kb)	ncbi_119899416	mxi1	max interactor 1, dimerization protein, transcript variant X1
MergePeak_16717	3.49278	9.97527	1.51398	3.25e-09	2.41e-07	Intron (XM_038731847.1/ncbi_119912586, intron 5 of 16)	ncbi_119912586	LOC119912586	H(+)/Cl(-) exchange transporter 5-like, transcript variant X1
MergePeak_3187	1.44442	4.82088	1.73881	3.26e-09	2.41e-07	Distal Intergenic	ncbi_119895176	-	-
MergePeak_6322	3.04576	9.05178	1.5714	3.31e-09	2.44e-07	3' UTR	ncbi_119899810	LOC119899811	CD48 antigen-like, transcript variant X1
MergePeak_3014	3.11417	9.35146	1.58634	3.32e-09	2.45e-07	Exon (XM_038705249.1/ncbi_119893229, exon 2 of 8)	ncbi_119893229	cdk21	cyclin-dependent kinase 21, transcript variant X1
MergePeak_16793	2.95098	8.95189	1.601	3.36e-09	2.47e-07	Exon (XM_038732299.1/ncbi_119912992, exon 10 of 18)	ncbi_119913011	tec	tec protein tyrosine kinase
MergePeak_17369	3.74717	12.8423	1.77703	3.37e-09	2.47e-07	Intron (XM_038733171.1/ncbi_119914125, intron 10 of 16)	ncbi_119914125	LOC119914125	formin-binding protein 1, transcript variant X1
MergePeak_12598	2.35442	6.59377	1.48573	3.4e-09	2.49e-07	3' UTR	ncbi_119907429	LOC119907429	Y+L amino acid transporter 2-like
MergePeak_13595	7.88504	32.034	2.02241	3.43e-09	2.5e-07	Promoter (<=1kb)	ncbi_119908765	chac1	ChaC, cation transport regulator homolog 1 (E. coli), transcript variant X1
MergePeak_21078	4.15993	12.8313	1.62503	3.46e-09	2.52e-07	Intron (XM_038738866.1/ncbi_119918232, intron 5 of 27)	ncbi_119918232	kmt2e	lysine (K)-specific methyltransferase 2E
MergePeak_25791	2.41488	7.69464	1.6719	3.48e-09	2.53e-07	Distal Intergenic	ncbi_119888684	-	-
MergePeak_25115	3.63342	15.4834	2.09132	3.53e-09	2.56e-07	Promoter (<=1kb)	ncbi_119888963	nsd1a	nuclear receptor binding SET domain protein 1a, transcript variant X1
MergePeak_28244	4.72025	18.7224	1.98783	3.58e-09	2.59e-07	Promoter (<=1kb)	ncbi_119891971	abhd17b	abhydrolase domain containing 17B, depalmitoylase
MergePeak_5418	3.92781	11.9847	1.6094	3.61e-09	2.6e-07	Downstream (2-3kb)	ncbi_119898995	aptx	aprataxin, transcript variant X1
MergePeak_18929	6.06405	21.3153	1.81353	3.63e-09	2.61e-07	Promoter (1-2kb)	ncbi_119915826	ddit4	DNA-damage-inducible transcript 4
MergePeak_14247	3.62303	10.9496	1.59561	3.64e-09	2.62e-07	Promoter (<=1kb)	ncbi_119908715	vash2	vasohibin 2, transcript variant X1
MergePeak_3695	1.97559	7.86821	1.99375	3.68e-09	2.63e-07	Exon (XM_038710648.1/ncbi_119897089, exon 8 of 10)	ncbi_119897090	LOC119897089	raftlin-like
MergePeak_9980	3.2055	11.5507	1.84936	3.68e-09	2.63e-07	Promoter (<=1kb)	ncbi_119904528	ndufa10	NADH:ubiquinone oxidoreductase subunit A10
MergePeak_31070	2.36703	8.41282	1.82951	3.75e-09	2.68e-07	Distal Intergenic	ncbi_119894974	-	-
MergePeak_22804	2.1462	8.50177	1.98598	3.8e-09	2.7e-07	Distal Intergenic	ncbi_119883487	-	-
MergePeak_30249	1.5533	5.38526	1.79368	3.8e-09	2.7e-07	Intron (XM_038708547.1/ncbi_119895422, intron 2 of 2)	ncbi_119894830	LOC119895422	uncharacterized LOC119895422
MergePeak_22939	3.36591	9.69096	1.52564	3.81e-09	2.7e-07	Exon (XM_038694854.1/ncbi_119884454, exon 10 of 17)	ncbi_119884455	rfx2	regulatory factor X, 2 (influences HLA class II expression)
MergePeak_22105	3.4908	9.95299	1.51157	3.87e-09	2.74e-07	Intron (XM_038692408.1/ncbi_119882388, intron 1 of 9)	ncbi_119882388	nipsnap2	nipsnap homolog 2
MergePeak_21233	4.313	16.2924	1.91744	3.89e-09	2.74e-07	Intron (XM_038738824.1/ncbi_119918203, intron 1 of 14)	ncbi_119918203	usp6nl	USP6 N-terminal like, transcript variant X1
MergePeak_14558	3.01374	10.6065	1.81532	3.91e-09	2.75e-07	5' UTR	ncbi_119910687	LOC119910687	uncharacterized LOC119910687
MergePeak_21370	5.78341	18.0229	1.63984	3.99e-09	2.8e-07	Promoter (<=1kb)	ncbi_119882893	ccdc102a	coiled-coil domain containing 102A
MergePeak_27717	2.76545	10.4081	1.91212	4.03e-09	2.82e-07	5' UTR	ncbi_119891693	cdc45	CDC45 cell division cycle 45 homolog (S. cerevisiae)
MergePeak_2216	5.10672	14.6946	1.52482	4.05e-09	2.83e-07	Distal Intergenic	ncbi_119885163	-	-
MergePeak_141	2.335	6.93367	1.5702	4.06e-09	2.83e-07	Distal Intergenic	ncbi_119900478	-	-
MergePeak_14894	2.11027	5.85808	1.473	4.07e-09	2.83e-07	Intron (XM_038729050.1/ncbi_119910425, intron 14 of 14)	ncbi_119910431	LOC119910425	interleukin-31 receptor subunit alpha
MergePeak_27405	4.30256	12.3571	1.52207	4.12e-09	2.86e-07	Promoter (1-2kb)	ncbi_119892250	LOC119892250	ral guanine nucleotide dissociation stimulator-like, transcript variant X1
MergePeak_22044	6.07345	22.0009	1.85697	4.14e-09	2.87e-07	Promoter (<=1kb)	ncbi_119882666	zgc:162730	uncharacterized protein LOC564559 homolog
MergePeak_12975	3.72077	12.6384	1.76414	4.18e-09	2.89e-07	Promoter (<=1kb)	ncbi_119907811	marcksl1b	MARCKS-like 1b
MergePeak_18773	3.72761	13.6892	1.87672	4.18e-09	2.89e-07	Exon (XM_038735367.1/ncbi_119915695, exon 7 of 13)	ncbi_119915694	si:ch211-180a12.2	uncharacterized si:ch211-180a12.2, transcript variant X1
MergePeak_14451	4.63442	17.3825	1.90718	4.39e-09	3.02e-07	Promoter (<=1kb)	ncbi_119909750	LOC119909750	uncharacterized LOC119909750, transcript variant X1
MergePeak_5674	2.47251	8.96703	1.85866	4.41e-09	3.02e-07	Intron (XM_038713765.1/ncbi_119899248, intron 1 of 9)	ncbi_119899248	sept9b	septin 9b, transcript variant X1
MergePeak_23646	2.82488	9.9796	1.82079	4.42e-09	3.02e-07	Distal Intergenic	ncbi_119885690	-	-
MergePeak_27608	5.41382	17.768	1.71456	4.42e-09	3.02e-07	Intron (XM_038702560.1/ncbi_119891192, intron 8 of 13)	ncbi_119891192	scarb2a	scavenger receptor class B, member 2a, transcript variant X1
MergePeak_22440	2.88548	8.89497	1.62418	4.42e-09	3.02e-07	Downstream (<1kb)	ncbi_119882723	si:ch211-149e23.4	uncharacterized si:ch211-149e23.4, transcript variant X1
MergePeak_11591	3.15508	9.82535	1.63883	4.44e-09	3.02e-07	Intron (XR_005444886.1/ncbi_119905812, intron 1 of 1)	ncbi_119905811	LOC119905812	uncharacterized LOC119905812
MergePeak_27237	3.05729	8.55439	1.48441	4.45e-09	3.03e-07	Distal Intergenic	ncbi_119891766	-	-
MergePeak_24004	1.81336	6.51412	1.84491	4.48e-09	3.04e-07	Downstream (1-2kb)	ncbi_119886308	LOC119886309	uncharacterized LOC119886309
MergePeak_25229	4.41786	13.0973	1.56785	4.54e-09	3.07e-07	Intron (XM_038699733.1/ncbi_119888931, intron 1 of 28)	ncbi_119888931	LOC119888931	protein diaphanous homolog 1-like
MergePeak_28455	2.67417	8.39824	1.651	4.54e-09	3.07e-07	Intron (XM_038704691.1/ncbi_119892441, intron 8 of 20)	ncbi_119891285	fbrsl1	fibrosin-like 1, transcript variant X1
MergePeak_8673	3.01866	10.1611	1.75107	4.56e-09	3.08e-07	Intron (XM_038718483.1/ncbi_119902348, intron 7 of 16)	ncbi_119902349	cdc73	cell division cycle 73, Paf1/RNA polymerase II complex component, homolog (S. cerevisiae)
MergePeak_17115	3.75527	10.2211	1.44457	4.66e-09	3.13e-07	Distal Intergenic	ncbi_119914214	-	-
MergePeak_10237	5.27568	18.0987	1.77846	4.67e-09	3.13e-07	5' UTR	ncbi_119903524	LOC119903524	interferon alpha/beta receptor 2-like
MergePeak_16877	2.80466	7.79551	1.47482	4.69e-09	3.14e-07	Intron (XM_038730967.1/ncbi_119911995, intron 1 of 3)	ncbi_119911995	LOC119911995	PRELI domain-containing protein 1, mitochondrial-like
MergePeak_2865	2.84545	10.3465	1.86242	4.75e-09	3.17e-07	Intron (XM_038704078.1/ncbi_119892015, intron 12 of 14)	ncbi_119892015	ttyh3a	tweety family member 3a
MergePeak_29791	3.17882	9.09393	1.51641	4.77e-09	3.18e-07	Intron (XM_038706516.1/ncbi_119894029, intron 1 of 6)	ncbi_119894029	ccnd2a	cyclin D2, a, transcript variant X1
MergePeak_2186	4.181	14.3702	1.78116	4.78e-09	3.18e-07	Promoter (<=1kb)	ncbi_119884831	LOC119884831	protein Tob2, transcript variant X1
MergePeak_30038	2.15074	7.18409	1.73997	4.79e-09	3.18e-07	Intron (XM_038705113.1/ncbi_119893152, intron 1 of 20)	ncbi_119893152	LOC119893152	c-Maf inducing protein
MergePeak_27220	2.72139	8.76628	1.68762	4.93e-09	3.26e-07	Promoter (<=1kb)	ncbi_119891692	sdf2l1	stromal cell-derived factor 2-like 1
MergePeak_7330	3.97751	12.714	1.67648	4.93e-09	3.26e-07	Intron (XM_038716251.1/ncbi_119900927, intron 2 of 10)	ncbi_119900926	gatad2ab	GATA zinc finger domain containing 2Ab
MergePeak_8575	5.04269	14.8186	1.55514	4.94e-09	3.26e-07	5' UTR	ncbi_119902253	LOC119902253	DET1- and DDB1-associated protein 1-like
MergePeak_24425	4.78861	15.4478	1.68973	4.96e-09	3.26e-07	Downstream (<1kb)	ncbi_119886175	bhlhe40	basic helix-loop-helix family, member e40
MergePeak_184	3.18523	8.49797	1.41572	4.97e-09	3.26e-07	Intron (XM_038715913.1/ncbi_119900707, intron 4 of 34)	ncbi_119900707	LOC119900707	diacylglycerol kinase zeta-like, transcript variant X1
MergePeak_19191	3.34874	9.97273	1.57437	4.97e-09	3.26e-07	Promoter (<=1kb)	ncbi_119915590	cdk5rap3	CDK5 regulatory subunit associated protein 3
MergePeak_23083	3.38293	9.63892	1.5106	4.99e-09	3.27e-07	Distal Intergenic	ncbi_119886781	-	-
MergePeak_9654	3.06015	8.50409	1.47455	5.03e-09	3.28e-07	Intron (XM_038719907.1/ncbi_119903684, intron 1 of 44)	ncbi_119903684	LOC119903684	collagen alpha-2(IV) chain-like
MergePeak_31363	3.70043	12.4866	1.75461	5.19e-09	3.38e-07	Promoter (<=1kb)	ncbi_119895910	hpda	4-hydroxyphenylpyruvate dioxygenase a
MergePeak_25082	3.11554	10.2343	1.71585	5.28e-09	3.44e-07	Promoter (<=1kb)	ncbi_119888131	LOC119888131	solute carrier family 25 member 53-like
MergePeak_16970	1.12355	3.59556	1.67815	5.32e-09	3.45e-07	Distal Intergenic	ncbi_119913137	-	-
MergePeak_3310	2.33707	8.02535	1.77986	5.32e-09	3.45e-07	Distal Intergenic	ncbi_119918196	-	-
MergePeak_20240	3.37377	9.05988	1.42513	5.39e-09	3.49e-07	Intron (XR_005447164.1/ncbi_119916812, intron 1 of 3)	ncbi_119916812	LOC119916812	uncharacterized LOC119916812
MergePeak_6563	3.81091	12.6708	1.7333	5.43e-09	3.5e-07	5' UTR	ncbi_119900316	aspm	assembly factor for spindle microtubules
MergePeak_9602	3.26377	9.75057	1.57895	5.48e-09	3.53e-07	Intron (XM_038720668.1/ncbi_119904191, intron 2 of 18)	ncbi_119904191	morc3a	MORC family CW-type zinc finger 3a, transcript variant X1
MergePeak_13528	5.2126	16.6915	1.67904	5.5e-09	3.53e-07	Promoter (<=1kb)	ncbi_119908643	gzf1	GDNF-inducible zinc finger protein 1, transcript variant X1
MergePeak_8295	4.26246	14.8543	1.80112	5.54e-09	3.55e-07	5' UTR	ncbi_119902046	LOC119902046	zinc finger protein 665-like, transcript variant X1
MergePeak_12031	3.84312	14.1759	1.88309	5.58e-09	3.57e-07	Distal Intergenic	ncbi_119908088	-	-
MergePeak_21824	2.54307	7.65828	1.59045	5.63e-09	3.59e-07	Intron (XM_038692581.1/ncbi_119882539, intron 8 of 9)	ncbi_119882539	ets1	v-ets avian erythroblastosis virus E26 oncogene homolog 1, transcript variant X1
MergePeak_30343	2.72115	9.40599	1.78937	5.66e-09	3.61e-07	Distal Intergenic	ncbi_119895561	-	-
MergePeak_4487	2.12537	6.60248	1.63529	5.68e-09	3.61e-07	Promoter (1-2kb)	ncbi_119897863	LOC119897863	F-actin-uncapping protein LRRC16A-like, transcript variant X1
MergePeak_21150	2.4328	9.24411	1.92592	5.71e-09	3.62e-07	Promoter (<=1kb)	ncbi_119918153	usp44	ubiquitin specific peptidase 44
MergePeak_21006	2.60063	6.86459	1.40031	5.72e-09	3.62e-07	Distal Intergenic	ncbi_119918260	-	-
MergePeak_5937	3.39011	11.8278	1.80279	5.73e-09	3.62e-07	Promoter (<=1kb)	ncbi_119899480	dennd1c	DENN domain containing 1C, transcript variant X1
MergePeak_5705	2.638	8.24103	1.64338	5.77e-09	3.64e-07	Intron (XM_038713774.1/ncbi_119899254, intron 5 of 17)	ncbi_119899257	pik3r5	phosphoinositide-3-kinase, regulatory subunit 5, transcript variant X1
MergePeak_23457	3.24391	9.6984	1.58001	5.79e-09	3.64e-07	Distal Intergenic	ncbi_119886835	-	-
MergePeak_1980	2.77034	8.76196	1.66119	5.84e-09	3.67e-07	Promoter (<=1kb)	ncbi_119882735	LOC119882735	neurabin-2-like, transcript variant X1
MergePeak_30945	2.60982	7.28809	1.48159	5.97e-09	3.74e-07	Promoter (<=1kb)	ncbi_119894963	LOC119894963	arachidonate 5-lipoxygenase-activating protein
MergePeak_17295	2.43494	6.53446	1.42418	6.06e-09	3.79e-07	Intron (XM_038734743.1/ncbi_119915145, intron 8 of 30)	ncbi_119915116	mast4	microtubule associated serine/threonine kinase family member 4
MergePeak_10492	2.08989	7.291	1.80269	6.13e-09	3.83e-07	Intron (XM_038722259.1/ncbi_119905337, intron 9 of 9)	ncbi_119905337	tcea2	transcription elongation factor A (SII), 2, transcript variant X1
MergePeak_27984	3.84058	13.5362	1.81743	6.14e-09	3.83e-07	5' UTR	ncbi_119891387	mob1a	MOB kinase activator 1A
MergePeak_13365	3.64177	12.3342	1.75995	6.16e-09	3.83e-07	Distal Intergenic	ncbi_119908684	-	-
MergePeak_3812	1.90257	5.06646	1.41303	6.17e-09	3.83e-07	Distal Intergenic	ncbi_119896855	-	-
MergePeak_5933	3.56786	11.7882	1.72421	6.19e-09	3.83e-07	Intron (XM_038714038.1/ncbi_119899471, intron 1 of 3)	ncbi_119899471	asf1bb	anti-silencing function 1Bb histone chaperone
MergePeak_17291	3.53056	10.4745	1.56892	6.23e-09	3.85e-07	Intron (XM_038733022.1/ncbi_119914041, intron 2 of 14)	ncbi_119914041	pik3r1	phosphoinositide-3-kinase, regulatory subunit 1 (alpha), transcript variant X1
MergePeak_8618	3.57528	11.4554	1.6799	6.32e-09	3.9e-07	Distal Intergenic	ncbi_119902288	-	-
MergePeak_8633	4.48375	14.5227	1.69554	6.34e-09	3.9e-07	Intron (XM_038718402.1/ncbi_119902303, intron 1 of 8)	ncbi_119902303	bcl6ab	BCL6A transcription repressor b, transcript variant X1
MergePeak_8096	5.97344	20.8298	1.80201	6.35e-09	3.9e-07	Exon (XM_038717587.1/ncbi_119901859, exon 1 of 9)	ncbi_119901859	LOC119901859	calreticulin-like
MergePeak_22346	4.5059	15.5784	1.78966	6.46e-09	3.96e-07	Promoter (<=1kb)	ncbi_119882428	dyrk1ab	dual-specificity tyrosine-(Y)-phosphorylation regulated kinase 1A, b, transcript variant X1
MergePeak_25818	4.02429	11.2609	1.48451	6.52e-09	4e-07	Distal Intergenic	ncbi_119888973	-	-
MergePeak_9308	2.99147	9.9161	1.72892	6.54e-09	4e-07	Intron (XM_038720209.1/ncbi_119903908, intron 9 of 17)	ncbi_119903909	dars1	aspartyl-tRNA synthetase 1
MergePeak_13747	2.12265	5.82852	1.45726	6.55e-09	4e-07	Distal Intergenic	ncbi_119908606	-	-
MergePeak_3621	2.32654	7.09596	1.60881	6.58e-09	4e-07	5' UTR	ncbi_119897028	sema6e	sema domain, transmembrane domain (TM), and cytoplasmic domain, (semaphorin) 6E, transcript variant X1
MergePeak_3659	1.97996	5.83821	1.56006	6.61e-09	4.02e-07	Downstream (<1kb)	ncbi_119897056	nek10	NIMA-related kinase 10, transcript variant X1
MergePeak_14871	3.2474	10.1591	1.64542	6.67e-09	4.04e-07	Promoter (<=1kb)	ncbi_119910348	stag1a	stromal antigen 1a, transcript variant X1
MergePeak_22641	2.68521	8.35969	1.63841	6.68e-09	4.04e-07	Intron (XM_038693588.1/ncbi_119883084, intron 17 of 19)	ncbi_119883082	zgc:85932	uncharacterized protein LOC405875 homolog
MergePeak_2177	1.95977	7.49873	1.93596	6.7e-09	4.05e-07	Intron (XM_038695074.1/ncbi_119884751, intron 2 of 2)	ncbi_119884751	LOC119884751	uncharacterized LOC119884751
MergePeak_11372	2.94908	11.6684	1.98427	6.77e-09	4.09e-07	Distal Intergenic	ncbi_119905637	-	-
MergePeak_21334	2.54048	10.2353	2.01038	6.83e-09	4.11e-07	Intron (XM_038691960.1/ncbi_119881860, intron 11 of 28)	ncbi_119881860	LOC119881860	clathrin heavy chain 1-like
MergePeak_17556	6.72049	19.7417	1.55461	7e-09	4.21e-07	Intron (XM_038733571.1/ncbi_119914331, intron 2 of 5)	ncbi_119914331	tmem38b	transmembrane protein 38B
MergePeak_3931	2.12074	6.40966	1.59568	7.01e-09	4.21e-07	Intron (XM_038710975.1/ncbi_119897343, intron 1 of 31)	ncbi_119897343	arhgef1b	Rho guanine nucleotide exchange factor (GEF) 1b, transcript variant X1
MergePeak_19096	3.34458	10.9433	1.71016	7.04e-09	4.21e-07	Promoter (<=1kb)	ncbi_119915431	hs3st3b1b	heparan sulfate (glucosamine) 3-O-sulfotransferase 3B1b
MergePeak_30731	2.68623	7.44873	1.47141	7.07e-09	4.22e-07	Distal Intergenic	ncbi_119894807	-	-
MergePeak_6221	3.43928	10.4084	1.59757	7.11e-09	4.24e-07	Intron (XM_038714408.1/ncbi_119899731, intron 1 of 12)	ncbi_119899731	trim25	tripartite motif containing 25, transcript variant X1
MergePeak_1322	3.9215	11.4052	1.54021	7.27e-09	4.33e-07	Promoter (1-2kb)	ncbi_119911898	lztfl1	leucine zipper transcription factor-like 1, transcript variant X1
MergePeak_20458	5.65071	22.7934	2.01211	7.29e-09	4.33e-07	Promoter (<=1kb)	ncbi_119918458	LOC119918458	beta-2-microglobulin-like
MergePeak_62	5.61102	16.366	1.54437	7.32e-09	4.34e-07	Intron (XM_038736183.1/ncbi_119916213, intron 5 of 12)	ncbi_119884500	LOC119916213	NLR family CARD domain-containing protein 3-like
MergePeak_15461	5.56182	15.9721	1.52193	7.42e-09	4.39e-07	Promoter (<=1kb)	ncbi_119909926	bend3	BEN domain containing 3, transcript variant X1
MergePeak_2458	4.18098	12.7398	1.60744	7.46e-09	4.4e-07	Intron (XM_038698547.1/ncbi_119888110, intron 1 of 1)	ncbi_119888110	tob1a	transducer of ERBB2, 1a, transcript variant X1
MergePeak_7280	1.88323	5.96025	1.66216	7.55e-09	4.44e-07	Intron (XM_038716218.1/ncbi_119900901, intron 2 of 3)	ncbi_119900901	micos13	mitochondrial contact site and cristae organizing system subunit 13
MergePeak_29789	3.88156	12.8581	1.72796	7.55e-09	4.44e-07	Intron (XM_038706516.1/ncbi_119894029, intron 1 of 6)	ncbi_119894029	ccnd2a	cyclin D2, a, transcript variant X1
MergePeak_29427	4.66391	19.5796	2.06974	7.56e-09	4.44e-07	5' UTR	ncbi_119893347	chd2	chromodomain helicase DNA binding protein 2
MergePeak_17912	2.56527	7.33282	1.51526	7.56e-09	4.44e-07	Promoter (<=1kb)	ncbi_119915053	LOC119915053	chondroitin sulfate proteoglycan 4-like
MergePeak_25272	3.68147	9.46854	1.36286	7.6e-09	4.45e-07	Intron (XM_038699458.1/ncbi_119888754, intron 4 of 13)	ncbi_119888755	slc43a1a	solute carrier family 43 member 1a, transcript variant X1
MergePeak_22711	1.94186	5.96894	1.62004	7.64e-09	4.46e-07	Distal Intergenic	ncbi_119883553	-	-
MergePeak_10002	1.70588	5.72851	1.74764	7.7e-09	4.49e-07	Intron (XM_038719830.1/ncbi_119903587, intron 2 of 4)	ncbi_119903587	cd28	CD28 molecule
MergePeak_29186	3.2437	9.71797	1.58302	7.8e-09	4.53e-07	Promoter (<=1kb)	ncbi_119893665	LOC119893665	zinc finger protein aebp2-like, transcript variant X1
MergePeak_9083	3.85247	10.644	1.46618	7.82e-09	4.53e-07	Promoter (1-2kb)	ncbi_119903259	LOC119903259	CTP synthase 1, transcript variant X1
MergePeak_8349	1.89946	5.69261	1.5835	7.82e-09	4.53e-07	Intron (XM_038718025.1/ncbi_119902095, intron 21 of 21)	ncbi_119902094	per2	period circadian clock 2, transcript variant X1
MergePeak_4558	1.98565	7.88723	1.98991	7.9e-09	4.57e-07	3' UTR	ncbi_119897898	cabz01093075.1	cabz01093075.1
MergePeak_20894	3.71682	10.1843	1.4542	7.96e-09	4.6e-07	Intron (XM_038738965.1/ncbi_119918308, intron 2 of 7)	ncbi_119918309	wnt5b	wingless-type MMTV integration site family, member 5b, transcript variant X1
MergePeak_9822	4.31676	13.6856	1.66464	7.99e-09	4.61e-07	Promoter (<=1kb)	ncbi_119904388	si:ch211-269e2.1	cohesin subunit SA-2, transcript variant X1
MergePeak_1724	3.20564	8.31316	1.37478	8.05e-09	4.63e-07	Intron (XM_038712249.1/ncbi_119898090, intron 11 of 15)	ncbi_119898090	LOC119898090	STI1-like protein, transcript variant X1
MergePeak_29365	3.02952	11.2508	1.89287	8.1e-09	4.66e-07	Intron (XM_038705100.1/ncbi_119893142, intron 9 of 13)	ncbi_119893150	otud7a	OTU deubiquitinase 7A, transcript variant X1
MergePeak_26998	2.71386	8.0423	1.56726	8.12e-09	4.66e-07	Promoter (<=1kb)	ncbi_119889797	glo1	glyoxalase 1
MergePeak_9387	3.86412	13.4499	1.79938	8.27e-09	4.73e-07	Promoter (<=1kb)	ncbi_119903977	LOC119903977	tubulin alpha chain, transcript variant X1
MergePeak_18930	6.02139	20.0266	1.73375	8.32e-09	4.75e-07	Promoter (<=1kb)	ncbi_119915826	ddit4	DNA-damage-inducible transcript 4
MergePeak_7581	2.31612	6.25935	1.4343	8.33e-09	4.75e-07	Promoter (<=1kb)	ncbi_119901171	rab6ba	RAB6B, member RAS oncogene family a, transcript variant X1
MergePeak_25239	2.46006	6.71155	1.44795	8.34e-09	4.75e-07	Exon (XM_038699091.1/ncbi_119888509, exon 10 of 52)	ncbi_119888509	LOC119888509	dedicator of cytokinesis protein 2-like
MergePeak_19407	4.82624	15.7498	1.70636	8.42e-09	4.78e-07	Promoter (<=1kb)	ncbi_119917063	piezo1	piezo-type mechanosensitive ion channel component 1, transcript variant X1
MergePeak_6803	2.41941	7.05537	1.54406	8.42e-09	4.78e-07	Distal Intergenic	ncbi_119900487	-	-
MergePeak_12810	3.53065	11.2545	1.6725	8.43e-09	4.78e-07	Intron (XM_038724668.1/ncbi_119907087, intron 5 of 8)	ncbi_119907087	tra2a	transformer 2 alpha homolog, transcript variant X1
MergePeak_9919	1.02261	3.94778	1.94879	8.45e-09	4.78e-07	Distal Intergenic	ncbi_119904457	-	-
MergePeak_13650	2.88703	8.46418	1.55178	8.47e-09	4.78e-07	Exon (XR_005445471.1/ncbi_119909534, exon 2 of 3)	ncbi_119909534	LOC119909534	uncharacterized LOC119909534
MergePeak_3212	2.73307	7.85929	1.52388	8.61e-09	4.85e-07	Intron (XM_038738590.1/ncbi_119918062, intron 15 of 19)	ncbi_119918062	LOC119918062	glutamine-rich protein 2
MergePeak_25308	5.07383	17.7769	1.80885	8.71e-09	4.9e-07	Distal Intergenic	ncbi_119888244	-	-
MergePeak_10768	3.23396	10.7351	1.73096	8.72e-09	4.9e-07	Intron (XM_038722938.1/ncbi_119905682, intron 8 of 22)	ncbi_119905682	camta1a	calmodulin binding transcription activator 1a, transcript variant X1
MergePeak_25304	3.7393	14.805	1.98524	8.75e-09	4.9e-07	Distal Intergenic	ncbi_119888244	-	-
MergePeak_23318	3.32913	10.6693	1.68025	8.8e-09	4.92e-07	Promoter (1-2kb)	ncbi_119885761	LOC119885761	uncharacterized LOC119885761
MergePeak_9449	2.49024	9.38672	1.91433	8.81e-09	4.92e-07	Intron (XM_038720399.1/ncbi_119904032, intron 7 of 7)	ncbi_119904032	LOC119904032	cytohesin 1 interacting protein
MergePeak_8450	3.72632	11.5088	1.62691	8.82e-09	4.92e-07	Downstream (1-2kb)	ncbi_119902901	LOC119902901	mitochondrial coenzyme A transporter SLC25A42-like, transcript variant X1
MergePeak_26287	4.70372	14.2353	1.5976	8.89e-09	4.95e-07	5' UTR	ncbi_119889958	LOC119889958	protein diaphanous homolog 3-like, transcript variant X1
MergePeak_9023	1.41468	4.73655	1.74336	8.93e-09	4.96e-07	Distal Intergenic	ncbi_119902744	-	-
MergePeak_10320	1.83004	5.97178	1.70628	9.02e-09	5e-07	Promoter (<=1kb)	ncbi_119905551	LOC119905551	uncharacterized LOC119905551
MergePeak_13222	6.16969	16.9381	1.457	9.09e-09	5.03e-07	Intron (XM_038726042.1/ncbi_119908391, intron 2 of 10)	ncbi_119908391	tubg1	tubulin, gamma 1
MergePeak_23866	3.91945	11.0871	1.50016	9.1e-09	5.03e-07	Promoter (1-2kb)	ncbi_119885958	LOC119885958	RNA-binding protein 15-like
MergePeak_16455	2.66784	8.46485	1.66581	9.19e-09	5.07e-07	Promoter (<=1kb)	ncbi_119911871	slc7a8a	solute carrier family 7 member 8a
MergePeak_12390	3.81581	12.553	1.71798	9.24e-09	5.07e-07	5' UTR	ncbi_119906810	LOC119906810	sodium bicarbonate cotransporter 3-like, transcript variant X1
MergePeak_216	2.50044	6.9514	1.47512	9.24e-09	5.07e-07	Intron (XM_038716350.1/ncbi_119900970, intron 7 of 66)	ncbi_119900970	LOC119900970	cilia- and flagella-associated protein 47-like, transcript variant X1
MergePeak_24451	3.11748	11.0949	1.83144	9.25e-09	5.07e-07	Promoter (1-2kb)	ncbi_119885421	foxp1b	forkhead box P1b
MergePeak_14902	1.60695	5.05661	1.65385	9.32e-09	5.1e-07	Intron (XM_038729067.1/ncbi_119910437, intron 4 of 5)	ncbi_119910436	zgc:101744	uncharacterized protein LOC541409 homolog, transcript variant X1
MergePeak_17714	3.75827	10.0721	1.42222	9.37e-09	5.12e-07	3' UTR	ncbi_119914590	setd1ba	SET domain containing 1B, histone lysine methyltransferase a, transcript variant X1
MergePeak_11201	2.21243	6.13021	1.4703	9.44e-09	5.15e-07	Intron (XM_038722836.1/ncbi_119905632, intron 8 of 8)	ncbi_119905632	LOC119905632	rho guanine nucleotide exchange factor 25-like, transcript variant X1
MergePeak_15379	3.63207	11.9042	1.71261	9.74e-09	5.31e-07	Intron (XM_038728923.1/ncbi_119910351, intron 5 of 7)	ncbi_119910351	runx3	RUNX family transcription factor 3, transcript variant X1
MergePeak_6964	2.97048	8.3947	1.49878	9.75e-09	5.31e-07	Intron (XM_038715699.1/ncbi_119900604, intron 9 of 9)	ncbi_119900604	tmem44	transmembrane protein 44, transcript variant X1
MergePeak_1011	3.78947	12.1492	1.68079	9.81e-09	5.32e-07	Promoter (<=1kb)	ncbi_119908773	LOC119908773	polycystic kidney disease 1 like 1
MergePeak_21112	2.91983	9.16051	1.64954	9.85e-09	5.33e-07	Intron (XR_005447387.1/ncbi_119918067, intron 1 of 1)	ncbi_119918066	LOC119918067	uncharacterized LOC119918067
MergePeak_9623	4.94502	16.7629	1.76123	9.85e-09	5.33e-07	Promoter (<=1kb)	ncbi_119904210	gsk3ba	glycogen synthase kinase 3 beta, genome duplicate a, transcript variant X1
l differentiation;GO:2000736//regulation of stem cell differentiation;GO:2000738//positive regulation of stem cell differentiation;GO:2001141//regulation of RNA biosynthetic process;GO:2001222//regulation of neuron migration;GO:2001223//negative regulation of neuron migration;GO:2001233//regulation of apoptotic signaling pathway;GO:2001235//positive regulation of apoptotic signaling pathway
MergePeak_29093	2.63394	7.554	1.52002	9.9e-09	5.34e-07	Intron (XM_038705956.1/ncbi_119893659, intron 12 of 12)	ncbi_119893305	parvb	parvin, beta, transcript variant X1
MergePeak_28258	2.87919	9.50227	1.72261	9.91e-09	5.34e-07	Promoter (<=1kb)	ncbi_119892351	egr3	early growth response 3
MergePeak_6890	3.97602	13.3965	1.75246	9.92e-09	5.34e-07	5' UTR	ncbi_119900545	uhrf1	ubiquitin-like with PHD and ring finger domains 1
MergePeak_16409	2.86668	8.86261	1.62835	1e-08	5.37e-07	Promoter (<=1kb)	ncbi_119913314	LOC119913314	placenta-specific gene 8 protein-like
MergePeak_430	2.69479	7.26307	1.4304	1e-08	5.37e-07	Intron (XR_005444385.1/ncbi_119902929, intron 1 of 2)	ncbi_119902929	LOC119902929	uncharacterized LOC119902929
MergePeak_6869	3.44973	9.75394	1.4995	1.01e-08	5.4e-07	Distal Intergenic	ncbi_119900531	-	-
MergePeak_24159	3.27181	9.86195	1.59178	1.01e-08	5.42e-07	Intron (XM_038696845.1/ncbi_119886244, intron 1 of 33)	ncbi_119886244	kif21b	kinesin family member 21B, transcript variant X1
MergePeak_18668	2.07564	6.10646	1.55678	1.02e-08	5.44e-07	Distal Intergenic	ncbi_119916616	-	-
MergePeak_6021	1.70336	4.57302	1.42476	1.03e-08	5.46e-07	Distal Intergenic	ncbi_119899574	-	-
MergePeak_12262	2.65806	8.02424	1.59399	1.03e-08	5.46e-07	Intron (XM_038725005.1/ncbi_119907261, intron 11 of 15)	ncbi_119906843	LOC119907261	MAP7 domain-containing protein 1-like
MergePeak_18331	3.45183	9.80091	1.50556	1.05e-08	5.57e-07	Promoter (1-2kb)	ncbi_119916363	naglu	N-acetylglucosaminidase, alpha
MergePeak_19837	2.50337	7.12648	1.50932	1.05e-08	5.57e-07	Intron (XM_038737584.1/ncbi_119917314, intron 6 of 7)	ncbi_119917350	agpat5	1-acylglycerol-3-phosphate O-acyltransferase 5 (lysophosphatidic acid acyltransferase, epsilon)
MergePeak_2915	3.32202	9.13454	1.45927	1.05e-08	5.57e-07	Promoter (1-2kb)	ncbi_119892298	cavin1a	caveolae associated protein 1a
MergePeak_21969	3.03669	8.34228	1.45794	1.06e-08	5.57e-07	Intron (XM_038693697.1/ncbi_119883153, intron 24 of 30)	ncbi_119883153	hip1	huntingtin interacting protein 1, transcript variant X1
MergePeak_21282	3.48866	12.3662	1.82565	1.06e-08	5.57e-07	Promoter (<=1kb)	ncbi_119919290	ccdc115	coiled-coil domain containing 115, transcript variant X1
MergePeak_59	2.49551	10.134	2.0218	1.06e-08	5.59e-07	Exon (XR_005447248.1/ncbi_119917233, exon 1 of 3)	ncbi_119917233	LOC119917233	uncharacterized LOC119917233
MergePeak_31359	4.56327	12.6781	1.4742	1.07e-08	5.61e-07	Intron (XM_038707808.1/ncbi_119895026, intron 4 of 18)	ncbi_119895026	mtmr4	myotubularin related protein 4, transcript variant X1
MergePeak_24203	2.98119	10.4923	1.81537	1.07e-08	5.64e-07	Promoter (1-2kb)	ncbi_119886876	LOC119886876	keratin, type I cytoskeletal 18-like, transcript variant X1
MergePeak_219	3.63653	12.4202	1.77205	1.08e-08	5.68e-07	Exon (XM_038735343.1/ncbi_119915678, exon 1 of 9)	ncbi_119915678	LOC119915678	protein FAM117B-like
MergePeak_18756	2.97012	10.4092	1.80927	1.09e-08	5.68e-07	Promoter (1-2kb)	ncbi_119915975	LOC119915975	carnitine O-palmitoyltransferase 1, liver isoform-like, transcript variant X1
MergePeak_27799	6.8793	23.8352	1.79276	1.1e-08	5.73e-07	Promoter (<=1kb)	ncbi_119891834	znf367	zinc finger protein 367
MergePeak_4194	3.15488	10.2446	1.69921	1.1e-08	5.73e-07	Exon (XM_038711437.1/ncbi_119897610, exon 18 of 30)	ncbi_119897610	atp8b2	ATPase phospholipid transporting 8B2, transcript variant X1
MergePeak_23912	5.32877	19.1028	1.84191	1.1e-08	5.73e-07	5' UTR	ncbi_119885612	ip6k2b	inositol hexakisphosphate kinase 2b
MergePeak_13679	2.32802	6.36321	1.45065	1.11e-08	5.75e-07	Intron (XM_038726965.1/ncbi_119908976, intron 11 of 19)	ncbi_119908977	LOC119908976	phosphatidate phosphatase LPIN1-like, transcript variant X1
MergePeak_14574	3.972	11.9002	1.58305	1.11e-08	5.75e-07	Promoter (<=1kb)	ncbi_119910977	LOC119910977	MAP/microtubule affinity-regulating kinase 3-like
MergePeak_3592	2.32161	6.79811	1.55001	1.11e-08	5.76e-07	Distal Intergenic	ncbi_119897017	-	-
MergePeak_12573	4.57602	15.3999	1.75076	1.12e-08	5.79e-07	Exon (XM_038725208.1/ncbi_119907444, exon 1 of 3)	ncbi_119907444	mrpl53	mitochondrial ribosomal protein L53
MergePeak_5507	3.34288	11.0904	1.73015	1.12e-08	5.79e-07	Promoter (<=1kb)	ncbi_119899081	fam114a1	family with sequence similarity 114 member A1, transcript variant X1
MergePeak_11593	4.29809	11.2839	1.3925	1.13e-08	5.81e-07	Promoter (<=1kb)	ncbi_119905812	LOC119905812	uncharacterized LOC119905812
MergePeak_15295	5.03178	16.5858	1.7208	1.14e-08	5.86e-07	Promoter (<=1kb)	ncbi_119909875	cunh14orf28	chromosome unknown C14orf28 homolog
MergePeak_15104	5.31482	18.5484	1.8032	1.14e-08	5.87e-07	5' UTR	ncbi_119910505	id2a	inhibitor of DNA binding 2a
MergePeak_3772	3.89085	11.2739	1.53483	1.14e-08	5.87e-07	Promoter (<=1kb)	ncbi_119897186	gramd1a	GRAM domain containing 1A, transcript variant X1
MergePeak_16901	1.25854	4.20547	1.74052	1.15e-08	5.87e-07	Intron (XR_005446011.1/ncbi_119911726, intron 1 of 1)	ncbi_119911726	LOC119911726	uncharacterized LOC119911726
MergePeak_11326	4.12455	13.3213	1.69143	1.15e-08	5.88e-07	5' UTR	ncbi_119905624	kif1b	kinesin family member 1B, transcript variant X1
MergePeak_3609	5.50188	22.4991	2.03187	1.16e-08	5.93e-07	Distal Intergenic	ncbi_119897022	-	-
MergePeak_10988	3.57961	11.1421	1.63815	1.17e-08	5.95e-07	5' UTR	ncbi_119905389	birc7	baculoviral IAP repeat containing 7
MergePeak_13898	4.22948	14.8334	1.8103	1.18e-08	6.01e-07	Promoter (<=1kb)	ncbi_119908488	sesn1	sestrin 1, transcript variant X1
MergePeak_14872	3.46367	10.3824	1.58377	1.19e-08	6.03e-07	Promoter (1-2kb)	ncbi_119910348	stag1a	stromal antigen 1a, transcript variant X1
MergePeak_29800	4.32495	18.2252	2.07518	1.19e-08	6.05e-07	Exon (XR_005442860.1/ncbi_119894030, exon 2 of 2)	ncbi_119894030	LOC119894030	uncharacterized LOC119894030
MergePeak_31336	4.87752	15.8289	1.69834	1.2e-08	6.06e-07	Promoter (1-2kb)	ncbi_119895300	ubb	ubiquitin B, transcript variant X1
MergePeak_5434	3.30377	9.45075	1.51632	1.2e-08	6.09e-07	Distal Intergenic	ncbi_119899024	-	-
MergePeak_11155	2.14182	6.36729	1.57184	1.21e-08	6.09e-07	Promoter (<=1kb)	ncbi_119905467	hoxc5a	homeobox C5a
MergePeak_1629	1.55107	5.63819	1.86196	1.21e-08	6.09e-07	Promoter (<=1kb)	ncbi_119914715	LOC119914715	zinc finger protein 239-like, transcript variant X1
MergePeak_8997	2.76097	9.56332	1.79234	1.23e-08	6.18e-07	Distal Intergenic	ncbi_119902679	-	-
MergePeak_18211	4.13107	13.4601	1.7041	1.24e-08	6.22e-07	Exon (XM_038734507.1/ncbi_119914962, exon 1 of 3)	ncbi_119914962	naif1	nuclear apoptosis inducing factor 1
MergePeak_10861	3.60671	13.4254	1.89621	1.24e-08	6.22e-07	Distal Intergenic	ncbi_119905004	-	-
MergePeak_30204	2.55044	7.77215	1.60757	1.25e-08	6.24e-07	3' UTR	ncbi_119895145	LOC119895145	E3 ubiquitin-protein ligase TRIM39-like, transcript variant X1
MergePeak_11913	5.40956	16.3786	1.59823	1.26e-08	6.28e-07	Exon (XM_038725730.1/ncbi_119907986, exon 5 of 5)	ncbi_119907983	LOC119907986	uncharacterized LOC119907986, transcript variant X1
MergePeak_2067	2.30044	9.39311	2.02969	1.26e-08	6.31e-07	Promoter (<=1kb)	ncbi_119883303	LOC119883303	uncharacterized LOC119883303
MergePeak_29086	2.65411	8.11214	1.61185	1.27e-08	6.34e-07	Promoter (<=1kb)	ncbi_119893654	pus7	pseudouridine synthase 7, transcript variant X1
MergePeak_2574	2.29692	7.35271	1.67857	1.28e-08	6.36e-07	Promoter (<=1kb)	ncbi_119889031	LOC119889031	meteorin-like protein
MergePeak_15410	2.80444	9.9822	1.83164	1.28e-08	6.36e-07	Promoter (<=1kb)	ncbi_119910895	marcksl1a	MARCKS-like 1a
MergePeak_16417	3.32489	9.42301	1.50288	1.28e-08	6.37e-07	Intron (XM_038730656.1/ncbi_119911752, intron 9 of 20)	ncbi_119911752	acadvl	acyl-CoA dehydrogenase very long chain
MergePeak_2428	2.522	8.39459	1.73489	1.29e-08	6.37e-07	Intron (XM_038698436.1/ncbi_119887864, intron 7 of 7)	ncbi_119887882	LOC119887864	nucleus accumbens-associated protein 1, transcript variant X1
MergePeak_18543	4.37698	13.9526	1.67253	1.3e-08	6.42e-07	5' UTR	ncbi_119915491	tefa	TEF transcription factor, PAR bZIP family member a, transcript variant X1
MergePeak_26957	2.90954	10.4412	1.84343	1.31e-08	6.45e-07	Intron (XM_038700634.1/ncbi_119889804, intron 7 of 9)	ncbi_119889803	LOC119889804	AT-rich interactive domain-containing protein 3B-like, transcript variant X1
MergePeak_29200	5.144	13.79	1.42265	1.33e-08	6.58e-07	Distal Intergenic	ncbi_119893409	-	-
MergePeak_28025	3.06874	8.22981	1.42321	1.34e-08	6.59e-07	3' UTR	ncbi_119892310	mvk	mevalonate kinase
MergePeak_11960	2.33071	6.13409	1.39608	1.35e-08	6.66e-07	Intron (XM_038724366.1/ncbi_119906911, intron 10 of 12)	ncbi_119906911	LOC119906911	BCL2/adenovirus E1B 19 kDa protein-interacting protein 2-like, transcript variant X1
MergePeak_3306	2.67087	9.93556	1.89529	1.36e-08	6.68e-07	Intron (XR_005443253.1/ncbi_119896607, intron 1 of 3)	ncbi_119896607	LOC119896607	uncharacterized LOC119896607
MergePeak_7064	3.46142	9.53378	1.46168	1.38e-08	6.77e-07	Intron (XM_038715879.1/ncbi_119900698, intron 6 of 6)	ncbi_119900697	cers1	ceramide synthase 1
MergePeak_1845	2.20044	6.53681	1.57079	1.39e-08	6.81e-07	Distal Intergenic	ncbi_119917101	-	-
MergePeak_9953	2.1222	7.42934	1.80767	1.39e-08	6.81e-07	Intron (XM_038721205.1/ncbi_119904496, intron 9 of 13)	ncbi_119904496	gdap2	ganglioside induced differentiation associated protein 2, transcript variant X1
MergePeak_28061	4.32968	13.7037	1.66223	1.4e-08	6.81e-07	Intron (XM_038702748.1/ncbi_119891279, intron 3 of 5)	ncbi_119891279	pik3ip1	phosphoinositide-3-kinase interacting protein 1
MergePeak_13580	2.98023	11.0649	1.8925	1.4e-08	6.81e-07	Promoter (<=1kb)	ncbi_119908686	ppp2r5cb	protein phosphatase 2, regulatory subunit B', gamma b, transcript variant X1
MergePeak_11297	2.80778	11.5002	2.03416	1.42e-08	6.91e-07	Promoter (<=1kb)	ncbi_119905614	LOC119905614	uncharacterized LOC119905614
MergePeak_25047	4.77407	14.691	1.62164	1.43e-08	6.94e-07	5' UTR	ncbi_119889383	ergic1	endoplasmic reticulum-golgi intermediate compartment 1
MergePeak_2555	2.25115	7.00085	1.63687	1.44e-08	6.96e-07	Distal Intergenic	ncbi_119888817	-	-
MergePeak_5422	5.45862	21.2159	1.95854	1.44e-08	6.99e-07	Promoter (<=1kb)	ncbi_119899004	cisd2	CDGSH iron sulfur domain 2
MergePeak_5584	3.12662	8.93076	1.51418	1.45e-08	7.02e-07	5' UTR	ncbi_119899175	pane1	proliferation associated nuclear element
MergePeak_14459	3.43032	9.59701	1.48424	1.47e-08	7.09e-07	Distal Intergenic	ncbi_119909767	-	-
MergePeak_23246	2.02112	7.41221	1.87475	1.47e-08	7.09e-07	Distal Intergenic	ncbi_119886730	-	-
MergePeak_17536	4.04178	12.8294	1.66639	1.5e-08	7.2e-07	Promoter (1-2kb)	ncbi_119914149	add1	adducin 1 (alpha), transcript variant X1
MergePeak_5165	4.10981	14.5064	1.81955	1.5e-08	7.2e-07	Distal Intergenic	ncbi_119898769	-	-
MergePeak_26716	4.35915	12.3171	1.49854	1.5e-08	7.21e-07	5' UTR	ncbi_119890157	cenpf	centromere protein F, transcript variant X1
MergePeak_26458	2.41502	7.58399	1.65092	1.52e-08	7.25e-07	Intron (XM_038701403.1/ncbi_119890240, intron 4 of 5)	ncbi_119890240	rras2	RAS related 2, transcript variant X1
MergePeak_5339	2.8005	8.03114	1.51992	1.52e-08	7.25e-07	Intron (XM_038713261.1/ncbi_119898925, intron 17 of 25)	ncbi_119898925	tbck	TBC1 domain containing kinase
MergePeak_18841	3.26587	8.73416	1.4192	1.52e-08	7.26e-07	Intron (XM_038735536.1/ncbi_119915794, intron 8 of 13)	ncbi_119915794	fra10ac1	FRA10A associated CGG repeat 1, transcript variant X1
MergePeak_17558	3.17419	11.3531	1.83863	1.53e-08	7.29e-07	Intron (XM_038733571.1/ncbi_119914331, intron 1 of 5)	ncbi_119914331	tmem38b	transmembrane protein 38B
MergePeak_20880	6.65795	22.7729	1.77417	1.54e-08	7.35e-07	Promoter (<=1kb)	ncbi_119918023	LOC119918023	transmembrane protein 60-like
MergePeak_11097	4.88846	16.4401	1.74977	1.55e-08	7.38e-07	5' UTR	ncbi_119905428	rbm10	RNA binding motif protein 10
MergePeak_27272	3.58659	11.5587	1.68829	1.56e-08	7.42e-07	Promoter (<=1kb)	ncbi_119891647	LOC119891647	endophilin-B2-like, transcript variant X1
MergePeak_2881	3.98594	10.9403	1.45666	1.6e-08	7.57e-07	Intron (XM_038703969.1/ncbi_119891950, intron 7 of 7)	ncbi_119892074	gpatch8	G patch domain containing 8, transcript variant X1
MergePeak_21713	4.74601	16.1417	1.76601	1.6e-08	7.57e-07	Intron (XM_038694348.1/ncbi_119883605, intron 1 of 3)	ncbi_119883605	LOC119883605	histone H3.3A
MergePeak_5007	3.33975	10.2095	1.61209	1.6e-08	7.57e-07	Promoter (1-2kb)	ncbi_119898631	LOC119898631	uncharacterized LOC119898631, transcript variant X1
MergePeak_8342	3.29045	11.4893	1.80394	1.62e-08	7.62e-07	Promoter (1-2kb)	ncbi_119902090	kncn	kinocilin
MergePeak_9328	3.92275	11.3735	1.53574	1.62e-08	7.63e-07	Intron (XM_038720227.1/ncbi_119903925, intron 2 of 2)	ncbi_119903925	tsc22d1	TSC22 domain family, member 1, transcript variant X1
MergePeak_1086	6.02155	19.8179	1.7186	1.63e-08	7.67e-07	Promoter (<=1kb)	ncbi_119909523	mybl1	v-myb avian myeloblastosis viral oncogene homolog-like 1, transcript variant X1
MergePeak_19698	6.10947	26.1017	2.09503	1.65e-08	7.73e-07	5' UTR	ncbi_119917140	irf2bp2a	interferon regulatory factor 2 binding protein 2a
MergePeak_14835	4.21392	12.517	1.57065	1.66e-08	7.78e-07	Downstream (<1kb)	ncbi_119910685	palm1b	paralemmin 1b
MergePeak_12626	3.17087	9.88196	1.63992	1.67e-08	7.8e-07	Intron (XM_038725786.1/ncbi_119908060, intron 2 of 2)	ncbi_119908060	LOC119908060	receptor-transporting protein 3-like
MergePeak_9522	3.04427	9.18709	1.59352	1.68e-08	7.87e-07	Distal Intergenic	ncbi_119904375	-	-
MergePeak_24689	5.20514	17.3038	1.73308	1.7e-08	7.95e-07	5' UTR	ncbi_119887773	LOC119887773	mitotic deacetylase-associated SANT domain protein-like, transcript variant X1
MergePeak_21114	3.39555	9.62711	1.50346	1.71e-08	7.95e-07	Exon (XM_038738589.1/ncbi_119918065, exon 1 of 12)	ncbi_119918065	zmp:0000000711	tubby-related protein 3, transcript variant X1
MergePeak_31062	5.94116	17.7855	1.58188	1.71e-08	7.95e-07	Promoter (<=1kb)	ncbi_119896007	zgc:100829	uncharacterized protein LOC445149 homolog, transcript variant X1
MergePeak_18975	4.83185	13.3984	1.47141	1.71e-08	7.95e-07	Promoter (1-2kb)	ncbi_119916013	ptprea	protein tyrosine phosphatase receptor type Ea, transcript variant X1
MergePeak_7833	2.77357	8.0546	1.53807	1.72e-08	7.97e-07	3' UTR	ncbi_119901700	lactb2	lactamase, beta 2
MergePeak_13788	3.12078	10.8023	1.79136	1.72e-08	7.97e-07	Downstream (1-2kb)	ncbi_119908415	LOC119908415	proto-oncogene c-Fos-like
MergePeak_13408	7.73849	27.9555	1.85301	1.73e-08	8e-07	Promoter (<=1kb)	ncbi_119909106	mcm3	minichromosome maintenance complex component 3
MergePeak_14669	1.65808	5.56324	1.74641	1.74e-08	8e-07	Promoter (1-2kb)	ncbi_119910617	LOC119910617	uncharacterized LOC119910617
MergePeak_2521	2.9739	8.00406	1.42837	1.74e-08	8e-07	5' UTR	ncbi_119888590	LOC119888590	uncharacterized LOC119888590
MergePeak_10014	4.28296	14.1879	1.72798	1.74e-08	8e-07	Promoter (<=1kb)	ncbi_119904551	etv5a	ETS variant transcription factor 5a, transcript variant X1
MergePeak_24342	2.38466	7.44307	1.64211	1.74e-08	8e-07	Intron (XM_038695661.1/ncbi_119885578, intron 2 of 2)	ncbi_119885578	mustn1b	musculoskeletal, embryonic nuclear protein 1b
MergePeak_28002	3.85292	11.9487	1.63283	1.74e-08	8.02e-07	Promoter (<=1kb)	ncbi_119891899	LOC119891899	eukaryotic translation initiation factor 4E-binding protein 1-like, transcript variant X1
MergePeak_30710	4.92326	14.7774	1.58571	1.75e-08	8.04e-07	Intron (XM_038707587.1/ncbi_119894875, intron 9 of 20)	ncbi_119894875	acsl6	acyl-CoA synthetase long chain family member 6, transcript variant X1
MergePeak_12687	3.17183	9.93829	1.64768	1.76e-08	8.04e-07	Distal Intergenic	ncbi_119907779	-	-
MergePeak_9303	3.64744	13.4128	1.87865	1.76e-08	8.04e-07	Promoter (1-2kb)	ncbi_119903907	LOC119903907	C-X-C chemokine receptor type 4-like
MergePeak_24365	4.51574	12.9305	1.51774	1.76e-08	8.05e-07	5' UTR	ncbi_119885517	LOC119885517	RNA-binding protein 38-like
MergePeak_7939	0.847492	3.81635	2.17092	1.77e-08	8.07e-07	Intron (XM_038717410.1/ncbi_119901755, intron 1 of 5)	ncbi_119901755	LOC119901755	SLAM family member 9-like, transcript variant X1
MergePeak_8487	4.16714	12.1969	1.54939	1.78e-08	8.08e-07	Promoter (1-2kb)	ncbi_119902934	stap2a	signal transducing adaptor family member 2a
MergePeak_13142	3.46898	12.8328	1.88725	1.78e-08	8.08e-07	Intron (XM_038725601.1/ncbi_119907909, intron 2 of 18)	ncbi_119907909	ppp1r10	protein phosphatase 1, regulatory subunit 10, transcript variant X1
MergePeak_16925	1.26273	5.28719	2.06595	1.79e-08	8.08e-07	Intron (XM_038730984.1/ncbi_119912010, intron 1 of 4)	ncbi_119912010	LOC119912010	RLA class II histocompatibility antigen, DP alpha-1 chain-like
MergePeak_27556	5.15202	17.0423	1.72591	1.79e-08	8.08e-07	Promoter (<=1kb)	ncbi_119891106	pebp1	phosphatidylethanolamine binding protein 1
MergePeak_8443	3.59358	9.28985	1.37024	1.79e-08	8.08e-07	Promoter (<=1kb)	ncbi_119902889	prpf38b	pre-mRNA processing factor 38B
MergePeak_12046	2.39208	6.934	1.53542	1.79e-08	8.1e-07	Intron (XM_038724892.1/ncbi_119907198, intron 4 of 5)	ncbi_119907198	dbpa	D site albumin promoter binding protein a
MergePeak_21104	2.551	6.55891	1.36239	1.8e-08	8.13e-07	Intron (XR_005447459.1/ncbi_119918531, intron 1 of 2)	ncbi_119918531	LOC119918531	uncharacterized LOC119918531
MergePeak_3829	2.53082	7.05314	1.47866	1.81e-08	8.15e-07	Promoter (<=1kb)	ncbi_119897263	rhbdl2	rhomboid, veinlet-like 2 (Drosophila)
MergePeak_9617	2.68377	7.34169	1.45185	1.81e-08	8.15e-07	Promoter (<=1kb)	ncbi_119904206	fstl1b	follistatin-like 1b
MergePeak_13383	2.36723	7.03543	1.57144	1.82e-08	8.19e-07	Intron (XM_038726900.1/ncbi_119908939, intron 1 of 5)	ncbi_119908939	tnfrsf21	tumor necrosis factor receptor superfamily, member 21
MergePeak_17012	4.34636	13.9256	1.67986	1.83e-08	8.22e-07	Intron (XM_038731884.1/ncbi_119912609, intron 5 of 11)	ncbi_119912729	LOC119912609	uncharacterized LOC119912609, transcript variant X1
MergePeak_9003	2.7118	7.4747	1.46276	1.83e-08	8.22e-07	Distal Intergenic	ncbi_119902679	-	-
MergePeak_2432	4.56273	17.4724	1.93711	1.85e-08	8.23e-07	Promoter (<=1kb)	ncbi_119887882	ier2a	immediate early response 2a
MergePeak_5876	3.17687	9.48809	1.57851	1.85e-08	8.23e-07	Intron (XM_038713964.1/ncbi_119899419, intron 12 of 14)	ncbi_119899419	add3a	adducin 3 (gamma) a, transcript variant X1
MergePeak_408	2.84538	7.90667	1.47445	1.85e-08	8.23e-07	Intron (XM_038719126.1/ncbi_119902765, intron 1 of 4)	ncbi_119902765	alg11	ALG11 alpha-1,2-mannosyltransferase
MergePeak_15244	3.27973	9.04872	1.46414	1.85e-08	8.23e-07	Promoter (<=1kb)	ncbi_119910748	LOC119910748	glutathione-specific gamma-glutamylcyclotransferase 1-like, transcript variant X1
MergePeak_26915	5.79467	18.7098	1.691	1.85e-08	8.23e-07	Intron (XM_038701133.1/ncbi_119890094, intron 1 of 5)	ncbi_119890094	cnep1r1	CTD nuclear envelope phosphatase 1 regulatory subunit 1
MergePeak_1831	4.53321	15.638	1.78645	1.85e-08	8.23e-07	5' UTR	ncbi_119919293	atp5mc1	ATP synthase membrane subunit c locus 1
MergePeak_15643	4.08673	12.4583	1.60808	1.87e-08	8.31e-07	Intron (XM_038730008.1/ncbi_119911201, intron 6 of 6)	ncbi_119911200	nubp2	nucleotide binding protein 2 (MinD homolog, E. coli)
MergePeak_18464	3.63496	11.7268	1.68979	1.87e-08	8.31e-07	Downstream (2-3kb)	ncbi_119915722	mrpl58	mitochondrial ribosomal protein L58, transcript variant X1
MergePeak_29400	3.91429	13.3582	1.77091	1.88e-08	8.34e-07	Promoter (<=1kb)	ncbi_119894176	LOC119894176	FERM domain-containing protein 5, transcript variant X1
MergePeak_896	3.16585	9.8844	1.64256	1.89e-08	8.35e-07	5' UTR	ncbi_119907387	LOC119907387	transmembrane protein 241, transcript variant X1
MergePeak_19362	4.18664	13.3208	1.66982	1.9e-08	8.36e-07	Promoter (<=1kb)	ncbi_119917598	hells	helicase, lymphoid specific, transcript variant X1
MergePeak_8799	6.48864	23.8741	1.87946	1.9e-08	8.36e-07	Promoter (<=1kb)	ncbi_119902475	LOC119902475	cysteine/serine-rich nuclear protein 1-like, transcript variant X1
MergePeak_8291	2.64915	7.09985	1.42226	1.9e-08	8.36e-07	Intron (XM_038717927.1/ncbi_119902045, intron 9 of 16)	ncbi_119902973	phlpp1	PH domain and leucine rich repeat protein phosphatase 1
MergePeak_19701	3.14696	11.2998	1.84427	1.91e-08	8.36e-07	Distal Intergenic	ncbi_119917143	-	-
MergePeak_12330	3.07274	9.45353	1.62133	1.91e-08	8.36e-07	Promoter (<=1kb)	ncbi_119907459	med30	mediator complex subunit 30, transcript variant X1
MergePeak_537	3.51706	10.34	1.5558	1.91e-08	8.36e-07	5' UTR	ncbi_119904201	LOC119904201	N-chimaerin, transcript variant X1
MergePeak_2286	8.78487	35.0109	1.99471	1.92e-08	8.39e-07	Promoter (<=1kb)	ncbi_119885835	cunh16orf72	chromosome unknown C16orf72 homolog
MergePeak_2017	5.06015	12.8701	1.34677	1.92e-08	8.41e-07	Intron (XM_038693387.1/ncbi_119882957, intron 2 of 4)	ncbi_119882943	rab3db	RAB3D, member RAS oncogene family, b
MergePeak_1728	1.35353	4.56598	1.75419	1.94e-08	8.49e-07	Intron (XM_038703741.1/ncbi_119891811, intron 2 of 5)	ncbi_119891811	LOC119891811	uncharacterized LOC119891811
MergePeak_31357	3.38585	9.41626	1.47564	1.96e-08	8.53e-07	Exon (XM_038707634.1/ncbi_119894920, exon 1 of 12)	ncbi_119894920	gusb	glucuronidase, beta
MergePeak_10588	2.64648	8.5181	1.68646	1.96e-08	8.53e-07	5' UTR	ncbi_119905133	nfatc2a	nuclear factor of activated T cells 2a, transcript variant X1
MergePeak_19835	2.80669	9.6328	1.77909	1.97e-08	8.55e-07	5' UTR	ncbi_119917350	zgc:163080	uncharacterized protein LOC799515 homolog, transcript variant X1
MergePeak_29417	2.50162	7.37683	1.56014	1.97e-08	8.56e-07	Promoter (<=1kb)	ncbi_119893088	si:dkeyp-59c12.1	si:dkeyp-59c12.1
MergePeak_20742	3.68687	13.2306	1.84341	1.98e-08	8.59e-07	Distal Intergenic	ncbi_119918092	-	-
MergePeak_21090	5.09788	17.7804	1.80232	2e-08	8.64e-07	Intron (XM_038738867.1/ncbi_119918234, intron 1 of 17)	ncbi_119918234	kdm7aa	lysine (K)-specific demethylase 7Aa
MergePeak_5574	3.69274	11.6992	1.66365	2.01e-08	8.68e-07	Promoter (1-2kb)	ncbi_119899165	LOC119899165	activating transcription factor 7 interacting protein, transcript variant X1
MergePeak_28277	3.19403	10.9986	1.78386	2.03e-08	8.76e-07	Intron (XM_038704702.1/ncbi_119892450, intron 4 of 15)	ncbi_119892450	inpp5l	inositol polyphosphate-5-phosphatase L
MergePeak_2189	3.53222	10.9098	1.62698	2.05e-08	8.81e-07	Promoter (<=1kb)	ncbi_119884874	LOC119884874	uncharacterized LOC119884874
MergePeak_11178	3.17845	8.26792	1.3792	2.05e-08	8.81e-07	Promoter (<=1kb)	ncbi_119905483	lrp1ab	low density lipoprotein receptor-related protein 1Ab, transcript variant X1
MergePeak_29229	2.53144	7.26528	1.52106	2.09e-08	8.99e-07	Intron (XM_038706144.1/ncbi_119893804, intron 2 of 28)	ncbi_119893804	tjp1b	tight junction protein 1b, transcript variant X1
MergePeak_5049	2.27596	6.23831	1.45468	2.09e-08	8.99e-07	Intron (XM_038712834.1/ncbi_119898656, intron 4 of 4)	ncbi_119898657	lpar2b	lysophosphatidic acid receptor 2b
MergePeak_2413	2.52441	7.46563	1.56431	2.1e-08	9e-07	Downstream (<1kb)	ncbi_119886647	zgc:55558	zgc:55558
MergePeak_5437	3.19857	8.3799	1.38951	2.15e-08	9.2e-07	Downstream (1-2kb)	ncbi_119899025	LOC119899025	choline transporter-like protein 1
MergePeak_8650	2.55789	7.28165	1.50931	2.15e-08	9.2e-07	3' UTR	ncbi_119902318	LOC119902317	Y+L amino acid transporter 2, transcript variant X1
MergePeak_14983	2.01917	6.03583	1.57979	2.16e-08	9.22e-07	Distal Intergenic	ncbi_119910130	-	-
MergePeak_1326	2.88185	8.86108	1.62049	2.18e-08	9.27e-07	Promoter (<=1kb)	ncbi_119911914	LOC119911914	C-C chemokine receptor type 9-like
MergePeak_16	2.71061	12.0214	2.14892	2.18e-08	9.27e-07	Distal Intergenic	ncbi_119891182	-	-
MergePeak_27249	2.39478	6.21056	1.37483	2.18e-08	9.27e-07	Intron (XM_038704066.1/ncbi_119892010, intron 2 of 9)	ncbi_119892010	LOC119892010	nuclear receptor subfamily 6 group A member 1-A, transcript variant X1
MergePeak_12047	5.35182	17.3385	1.69588	2.19e-08	9.31e-07	Promoter (<=1kb)	ncbi_119907198	dbpa	D site albumin promoter binding protein a
MergePeak_5578	3.35702	8.577	1.35329	2.2e-08	9.31e-07	Downstream (1-2kb)	ncbi_119899165	sept3	septin 3, transcript variant X1
MergePeak_19521	2.03437	5.99834	1.55998	2.2e-08	9.31e-07	Intron (XM_038737680.1/ncbi_119917372, intron 37 of 38)	ncbi_119917386	thada	THADA armadillo repeat containing
MergePeak_10932	3.10919	10.3254	1.73158	2.22e-08	9.39e-07	Promoter (1-2kb)	ncbi_119905334	plxnd1	plexin D1
MergePeak_24412	2.1863	6.17209	1.49727	2.22e-08	9.39e-07	Distal Intergenic	ncbi_119885632	-	-
MergePeak_25435	3.19462	11.0796	1.79418	2.25e-08	9.51e-07	Intron (XM_038699127.1/ncbi_119888529, intron 9 of 21)	ncbi_119888529	arhgef6	Rac/Cdc42 guanine nucleotide exchange factor (GEF) 6, transcript variant X1
MergePeak_25703	2.87615	7.77986	1.4356	2.26e-08	9.51e-07	Intron (XM_038698843.1/ncbi_119888319, intron 3 of 9)	ncbi_119888319	LOC119888319	polycomb group RING finger protein 3
MergePeak_12757	3.43617	12.7412	1.89063	2.26e-08	9.51e-07	Intron (XM_038725183.1/ncbi_119907425, intron 1 of 5)	ncbi_119907425	sp4	sp4 transcription factor, transcript variant X1
MergePeak_6264	3.22728	11.6631	1.85356	2.27e-08	9.53e-07	Intron (XM_038714494.1/ncbi_119899771, intron 7 of 7)	ncbi_119899770	LOC119899771	zinc finger protein Aiolos-like, transcript variant X1
MergePeak_12943	2.85614	7.57883	1.40791	2.29e-08	9.62e-07	Downstream (2-3kb)	ncbi_119907669	tent4a	terminal nucleotidyltransferase 4A
MergePeak_30867	6.80507	24.9654	1.87525	2.31e-08	9.68e-07	Intron (XM_038709584.1/ncbi_119896104, intron 1 of 10)	ncbi_119896104	crebrf	creb3 regulatory factor, transcript variant X1
MergePeak_19280	3.13088	8.59846	1.45751	2.33e-08	9.74e-07	Intron (XM_038735148.1/ncbi_119915571, intron 1 of 9)	ncbi_119915571	st6galnac	ST6 (alpha-N-acetyl-neuraminyl-2,3-beta-galactosyl-1,3)-N-acetylgalactosaminide alpha-2,6-sialyltransferase
MergePeak_29395	3.57641	9.62377	1.42809	2.35e-08	9.83e-07	Intron (XM_038706094.1/ncbi_119893760, intron 7 of 13)	ncbi_119893760	alpk3a	alpha-kinase 3a
MergePeak_14254	3.64587	10.4493	1.51907	2.36e-08	9.86e-07	3' UTR	ncbi_119908739	batf3	basic leucine zipper transcription factor, ATF-like 3
MergePeak_5051	1.93321	6.77991	1.81027	2.37e-08	9.88e-07	3' UTR	ncbi_119898657	lpar2b	lysophosphatidic acid receptor 2b
MergePeak_20864	6.92977	24.3871	1.81524	2.38e-08	9.89e-07	Promoter (<=1kb)	ncbi_119918301	ptpn12	protein tyrosine phosphatase non-receptor type 12, transcript variant X1
MergePeak_7387	1.98364	6.16727	1.63648	2.38e-08	9.89e-07	Promoter (<=1kb)	ncbi_119900966	hook1	hook microtubule-tethering protein 1, transcript variant X1
MergePeak_11986	1.41115	5.18739	1.87814	2.38e-08	9.89e-07	5' UTR	ncbi_119906912	LOC119906912	zinc finger protein 391-like
MergePeak_22842	3.91567	10.9674	1.48589	2.39e-08	9.9e-07	Promoter (<=1kb)	ncbi_119882958	zgc:113149	uncharacterized protein LOC541363 homolog
MergePeak_17589	2.78151	8.5867	1.62624	2.4e-08	9.94e-07	5' UTR	ncbi_119914338	trim32	tripartite motif containing 32
MergePeak_2759	3.3476	9.56581	1.51476	2.42e-08	1e-06	5' UTR	ncbi_119896516	gipc1	GIPC PDZ domain containing family, member 1
MergePeak_15348	2.52281	8.19363	1.69947	2.45e-08	1.01e-06	Promoter (<=1kb)	ncbi_119910280	LOC119910280	connector enhancer of kinase suppressor of ras 3-like
MergePeak_28873	5.1538	15.0201	1.54319	2.46e-08	1.02e-06	Promoter (1-2kb)	ncbi_119893954	LOC119893954	F-actin-capping protein subunit alpha-2
MergePeak_28239	4.61965	15.0742	1.70623	2.48e-08	1.02e-06	Promoter (<=1kb)	ncbi_119891739	klf9	Kruppel-like factor 9
MergePeak_2536	2.65528	7.63233	1.52326	2.48e-08	1.02e-06	Intron (XM_038699469.1/ncbi_119888760, intron 3 of 4)	ncbi_119888760	LOC119888760	parvalbumin beta-like
MergePeak_10671	4.4168	12.3525	1.48373	2.5e-08	1.03e-06	Promoter (1-2kb)	ncbi_119906042	tamalin	trafficking regulator and scaffold protein tamalin
MergePeak_13454	4.74189	14.0464	1.56666	2.51e-08	1.03e-06	5' UTR	ncbi_119909332	brms1lb	BRMS1 like transcriptional repressor b
MergePeak_15056	2.70999	8.31183	1.61688	2.52e-08	1.03e-06	Intron (XM_038728438.1/ncbi_119910064, intron 1 of 4)	ncbi_119910064	tmem234	transmembrane protein 234, transcript variant X1
MergePeak_3741	2.59468	7.1401	1.46039	2.54e-08	1.04e-06	Downstream (<1kb)	ncbi_119898139	LOC119898139	uncharacterized LOC119898139
MergePeak_29818	2.2109	6.28649	1.50762	2.54e-08	1.04e-06	Intron (XM_038705750.1/ncbi_119893529, intron 5 of 6)	ncbi_119893529	LOC119893529	ADP-ribosylation factor-like 2 binding protein
MergePeak_9300	3.80544	11.4015	1.58309	2.55e-08	1.04e-06	Distal Intergenic	ncbi_119903907	-	-
MergePeak_12369	5.80172	18.8759	1.70199	2.56e-08	1.04e-06	5' UTR	ncbi_119907121	LOC119907121	dolichyl-diphosphooligosaccharide--protein glycosyltransferase subunit STT3B
MergePeak_25522	3.77624	10.2693	1.44332	2.56e-08	1.04e-06	Intron (XM_038699844.1/ncbi_119889006, intron 3 of 9)	ncbi_119889006	elf1	E74-like ETS transcription factor 1, transcript variant X1
MergePeak_25815	2.54485	8.87134	1.80157	2.57e-08	1.05e-06	Intron (XM_038699795.1/ncbi_119888974, intron 7 of 23)	ncbi_119888974	LOC119888974	diacylglycerol kinase theta, transcript variant X1
MergePeak_23989	4.55102	12.0664	1.40673	2.58e-08	1.05e-06	Intron (XM_038695733.1/ncbi_119885618, intron 37 of 57)	ncbi_119885618	LOC119885618	inositol 1,4,5-trisphosphate receptor type 1, transcript variant X1
MergePeak_543	4.40571	11.6162	1.3987	2.58e-08	1.05e-06	Intron (XM_038720709.1/ncbi_119904216, intron 1 of 2)	ncbi_119904216	zgc:65895	uncharacterized protein LOC393546 homolog, transcript variant X1
MergePeak_29258	2.87439	7.0956	1.30367	2.6e-08	1.05e-06	3' UTR	ncbi_119893901	-	-
MergePeak_2858	6.10248	21.803	1.83706	2.62e-08	1.06e-06	Promoter (<=1kb)	ncbi_119891869	ints1	integrator complex subunit 1, transcript variant X1
MergePeak_4680	2.62553	8.07189	1.6203	2.63e-08	1.06e-06	Intron (XM_038712061.1/ncbi_119897990, intron 8 of 10)	ncbi_119897990	LOC119897990	nuclear factor of activated T-cells, cytoplasmic 1-like, transcript variant X1
MergePeak_6738	5.95843	20.6446	1.79276	2.65e-08	1.07e-06	Intron (XM_038715408.1/ncbi_119900448, intron 5 of 13)	ncbi_119900448	mknk2b	MAPK interacting serine/threonine kinase 2b
MergePeak_16880	2.8022	7.78233	1.47364	2.65e-08	1.07e-06	Promoter (1-2kb)	ncbi_119911588	LOC119911588	kinesin-like protein KIF1C
MergePeak_22850	6.25887	20.3236	1.69918	2.7e-08	1.09e-06	Intron (XM_038694421.1/ncbi_119883939, intron 1 of 9)	ncbi_119883939	kansl2	KAT8 regulatory NSL complex subunit 2
MergePeak_30809	2.68232	7.07251	1.39874	2.71e-08	1.09e-06	Intron (XM_038707534.1/ncbi_119894847, intron 8 of 20)	ncbi_119894847	rbm27	RNA binding motif protein 27, transcript variant X1
MergePeak_12485	4.28326	13.2174	1.62566	2.71e-08	1.09e-06	5' UTR	ncbi_119907880	rplp1	ribosomal protein, large, P1
MergePeak_3683	2.71712	7.68197	1.4994	2.71e-08	1.09e-06	Intron (XM_038710647.1/ncbi_119897088, intron 1 of 5)	ncbi_119897088	LOC119897088	inactive phospholipase C-like protein 2
MergePeak_10745	3.23131	12.3977	1.93988	2.71e-08	1.09e-06	Exon (XM_038722010.1/ncbi_119905223, exon 5 of 12)	ncbi_119905223	LOC119905223	wiskott-Aldrich syndrome protein-like
MergePeak_27866	1.97938	5.97419	1.59369	2.73e-08	1.09e-06	Intron (XM_038702842.1/ncbi_119891314, intron 3 of 4)	ncbi_119891314	rab3c	RAB3C, member RAS oncogene family, transcript variant X1
MergePeak_6883	2.45535	9.38956	1.93513	2.74e-08	1.09e-06	Intron (XM_038715575.1/ncbi_119900536, intron 1 of 23)	ncbi_119900536	jak3	Janus kinase 3 (a protein tyrosine kinase, leukocyte), transcript variant X1
MergePeak_17720	6.55715	22.4827	1.77767	2.75e-08	1.1e-06	Promoter (1-2kb)	ncbi_119914572	setd1ba	SET domain containing 1B, histone lysine methyltransferase a, transcript variant X1
MergePeak_13855	2.57959	6.94144	1.42809	2.76e-08	1.1e-06	5' UTR	ncbi_119908834	usta	uronyl 2-sulfotransferase a, transcript variant X1
MergePeak_14802	2.66748	6.96328	1.38429	2.76e-08	1.1e-06	Exon (XR_005445577.1/ncbi_119910051, exon 1 of 2)	ncbi_119910052	LOC119910051	uncharacterized LOC119910051, transcript variant X1
MergePeak_18486	3.85281	12.2831	1.67269	2.79e-08	1.11e-06	Intron (XM_038735218.1/ncbi_119915607, intron 1 of 2)	ncbi_119915607	LOC119915607	ankyrin repeat and SOCS box protein 12-like, transcript variant X1
MergePeak_22517	3.65443	9.22217	1.33546	2.79e-08	1.11e-06	Intron (XM_038692849.1/ncbi_119882682, intron 4 of 5)	ncbi_119882683	zgc:153184	uncharacterized protein LOC751652 homolog, transcript variant X1
MergePeak_8672	2.73504	8.03763	1.55521	2.79e-08	1.11e-06	Intron (XM_038718484.1/ncbi_119902349, intron 1 of 1)	ncbi_119902349	LOC119902349	beta-1,3-galactosyltransferase 2-like
MergePeak_12090	5.06915	16.2125	1.67729	2.8e-08	1.11e-06	Promoter (1-2kb)	ncbi_119907023	LOC119907023	tapasin-like
MergePeak_6447	5.67452	1.57203	-1.85187	2.82e-08	1.11e-06	Distal Intergenic	ncbi_119899912	-	-
MergePeak_7054	2.61749	8.33911	1.67171	2.82e-08	1.11e-06	Distal Intergenic	ncbi_119900690	-	-
MergePeak_16586	2.84156	8.66663	1.60879	2.85e-08	1.12e-06	Promoter (<=1kb)	ncbi_119911923	LOC119911923	uncharacterized LOC119911923
MergePeak_12850	4.57569	12.8765	1.49268	2.87e-08	1.13e-06	Intron (XM_038725120.1/ncbi_119907376, intron 1 of 21)	ncbi_119907376	LOC119907376	oxysterol-binding protein-related protein 3-like
MergePeak_6200	2.23088	6.74703	1.59664	2.87e-08	1.13e-06	Distal Intergenic	ncbi_119899722	-	-
MergePeak_6880	2.64064	7.37658	1.48207	2.87e-08	1.13e-06	Intron (XM_038715581.1/ncbi_119900539, intron 1 of 1)	ncbi_119900539	LOC119900539	N-acetyllactosaminide beta-1,3-N-acetylglucosaminyltransferase 3-like
MergePeak_21602	3.01491	10.4431	1.79236	2.87e-08	1.13e-06	Promoter (<=1kb)	ncbi_119882322	lrrc75a	leucine rich repeat containing 75A
MergePeak_2995	2.57644	7.3057	1.50365	2.89e-08	1.13e-06	Intron (XM_038705025.1/ncbi_119893091, intron 1 of 13)	ncbi_119893091	LOC119893091	plexin domain-containing protein 1-like
MergePeak_31410	4.18843	13.2055	1.65665	2.9e-08	1.13e-06	Intron (XM_038708029.1/ncbi_119895143, intron 3 of 11)	ncbi_119895143	LOC119895143	vacuole membrane protein 1-like, transcript variant X1
MergePeak_933	3.43302	10.0225	1.5457	2.9e-08	1.13e-06	5' UTR	ncbi_119908013	zgc:101569	uncharacterized protein LOC449822 homolog, transcript variant X1
MergePeak_14811	4.61904	14.6215	1.66243	2.91e-08	1.13e-06	5' UTR	ncbi_119909893	zfp36l1a	zinc finger protein 36, C3H type-like 1a
MergePeak_24911	3.68759	10.5086	1.51082	2.91e-08	1.13e-06	Downstream (1-2kb)	ncbi_119888499	LOC119888499	non-histone chromosomal protein HMG-14A-like
MergePeak_2217	4.05129	13.1494	1.69854	2.91e-08	1.13e-06	Promoter (1-2kb)	ncbi_119885163	tnrc18	trinucleotide repeat containing 18, transcript variant X1
MergePeak_29796	2.13427	6.75025	1.6612	2.91e-08	1.13e-06	Intron (XM_038706516.1/ncbi_119894029, intron 2 of 6)	ncbi_119894029	ccnd2a	cyclin D2, a, transcript variant X1
MergePeak_25472	2.65324	10.0238	1.9176	2.95e-08	1.15e-06	5' UTR	ncbi_119889306	srpx2	sushi-repeat containing protein X-linked 2, transcript variant X1
MergePeak_18889	2.68865	7.22769	1.42665	2.95e-08	1.15e-06	Intron (XM_038735082.1/ncbi_119915526, intron 13 of 17)	ncbi_119915529	LOC119915526	myosin light chain kinase, smooth muscle-like, transcript variant X1
MergePeak_26356	2.93574	8.3236	1.50348	2.97e-08	1.15e-06	Promoter (<=1kb)	ncbi_119889949	trappc2l	trafficking protein particle complex 2-like
MergePeak_29696	2.10571	6.63352	1.65547	2.97e-08	1.15e-06	Intron (XM_038705561.1/ncbi_119893428, intron 1 of 6)	ncbi_119893428	hdhd5	haloacid dehalogenase like hydrolase domain containing 5, transcript variant X1
MergePeak_2321	4.10611	10.4049	1.34142	3.01e-08	1.16e-06	Intron (XM_038696272.1/ncbi_119885921, intron 7 of 25)	ncbi_119885921	clec16a	C-type lectin domain containing 16A
MergePeak_15986	2.6349	7.29885	1.46992	3.05e-08	1.18e-06	3' UTR	ncbi_119912445	LOC119912446	titin homolog, transcript variant X1
MergePeak_2939	4.20801	15.2426	1.8569	3.06e-08	1.18e-06	Promoter (1-2kb)	ncbi_119892374	dhx58	DEXH (Asp-Glu-X-His) box polypeptide 58, transcript variant X1
MergePeak_12163	5.8811	21.1356	1.84552	3.1e-08	1.19e-06	Promoter (<=1kb)	ncbi_119907150	LOC119907150	elongation factor 1-alpha
MergePeak_27414	2.53879	8.85249	1.80194	3.1e-08	1.19e-06	5' UTR	ncbi_119891729	fam102aa	family with sequence similarity 102 member Aa, transcript variant X1
MergePeak_25506	3.03441	10.3333	1.76782	3.12e-08	1.2e-06	Intron (XM_038699453.1/ncbi_119888752, intron 1 of 2)	ncbi_119888752	rpl39	ribosomal protein L39
MergePeak_21068	2.57604	7.09704	1.46206	3.12e-08	1.2e-06	3' UTR	ncbi_119918327	LOC119918327	ubl carboxyl-terminal hydrolase 18-like
MergePeak_15852	3.25461	8.61832	1.40492	3.18e-08	1.22e-06	Intron (XM_038731734.1/ncbi_119912512, intron 7 of 17)	ncbi_119911280	mta2	metastasis associated 1 family, member 2
MergePeak_6119	2.54947	7.90526	1.63261	3.25e-08	1.25e-06	Promoter (<=1kb)	ncbi_119899664	htra3a	HtrA serine peptidase 3a, transcript variant X1
MergePeak_5352	2.27893	6.2745	1.46114	3.29e-08	1.26e-06	Distal Intergenic	ncbi_119898929	-	-
MergePeak_10597	2.29107	6.78956	1.5673	3.3e-08	1.26e-06	Intron (XM_038721882.1/ncbi_119905138, intron 15 of 15)	ncbi_119905132	bcas1	brain enriched myelin associated protein 1, transcript variant X1
MergePeak_3747	3.33907	8.44947	1.33942	3.37e-08	1.28e-06	Intron (XM_038710712.1/ncbi_119897134, intron 4 of 4)	ncbi_119897134	rab11al	RAB11a, member RAS oncogene family, like
MergePeak_7409	4.77345	18.0784	1.92116	3.37e-08	1.28e-06	Downstream (1-2kb)	ncbi_119900189	jun	Jun proto-oncogene, AP-1 transcription factor subunit, transcript variant X1
MergePeak_21477	3.03776	8.03425	1.40315	3.38e-08	1.29e-06	Intron (XM_038692983.1/ncbi_119882746, intron 1 of 7)	ncbi_119882746	LOC119882746	galectin-9-like
MergePeak_18977	3.10994	8.7652	1.4949	3.39e-08	1.29e-06	Intron (XM_038735846.1/ncbi_119916013, intron 5 of 21)	ncbi_119916013	ptprea	protein tyrosine phosphatase receptor type Ea, transcript variant X1
MergePeak_15343	3.76478	10.6418	1.4991	3.42e-08	1.3e-06	5' UTR	ncbi_119910281	ipcef1	interaction protein for cytohesin exchange factors 1, transcript variant X1
MergePeak_31531	1.7777	4.53001	1.3495	3.45e-08	1.31e-06	Promoter (<=1kb)	ncbi_119895848	robo4	roundabout, axon guidance receptor, homolog 4 (Drosophila), transcript variant X1
MergePeak_3818	3.56371	9.46033	1.40851	3.45e-08	1.31e-06	Intron (XM_038710842.1/ncbi_119897251, intron 6 of 11)	ncbi_119897251	slc9a1a	solute carrier family 9 member A1a
MergePeak_19922	4.08422	10.9788	1.42659	3.46e-08	1.31e-06	Intron (XM_038736972.1/ncbi_119916968, intron 2 of 6)	ncbi_119916968	2026-03-08	membrane-associated ring finger (C3HC4) 8, transcript variant X1
MergePeak_26253	3.05385	7.97643	1.38512	3.46e-08	1.31e-06	Downstream (<1kb)	ncbi_119890665	psmd14	proteasome 26S subunit, non-ATPase 14
MergePeak_645	2.79956	8.37315	1.58057	3.47e-08	1.31e-06	Intron (XR_005444789.1/ncbi_119905205, intron 1 of 2)	ncbi_119905205	LOC119905205	uncharacterized LOC119905205
MergePeak_5485	2.58987	9.39943	1.85969	3.5e-08	1.32e-06	Promoter (1-2kb)	ncbi_119899065	chrna9a	cholinergic receptor, nicotinic, alpha 9a
MergePeak_13318	1.91495	6.18394	1.69121	3.5e-08	1.32e-06	Promoter (<=1kb)	ncbi_119908832	fynb	FYN proto-oncogene, Src family tyrosine kinase b, transcript variant X1
MergePeak_5835	4.58717	13.8739	1.5967	3.51e-08	1.32e-06	Intron (XM_038713898.1/ncbi_119899363, intron 1 of 48)	ncbi_119899363	LOC119899363	phospholipid-transporting ATPase ABCA1-like, transcript variant X1
MergePeak_3132	2.32792	7.08439	1.6056	3.51e-08	1.32e-06	Intron (XM_038707112.1/ncbi_119894394, intron 5 of 7)	ncbi_119894380	grap2a	GRB2 related adaptor protein 2a
MergePeak_21284	5.58305	16.6024	1.57227	3.52e-08	1.32e-06	Promoter (<=1kb)	ncbi_119919289	LOC119919289	EBP cholestenol delta-isomerase, transcript variant X1
MergePeak_15033	3.67908	12.0783	1.715	3.53e-08	1.32e-06	Distal Intergenic	ncbi_119910175	-	-
MergePeak_18299	3.2467	9.40366	1.53425	3.53e-08	1.32e-06	Promoter (<=1kb)	ncbi_119915330	LOC119915330	calcium-binding protein 39-like
MergePeak_19385	2.9731	8.2797	1.47761	3.55e-08	1.33e-06	Promoter (1-2kb)	ncbi_119917175	LOC119917175	heterogeneous nuclear ribonucleoprotein L-like
MergePeak_12667	2.32362	7.10162	1.61177	3.56e-08	1.33e-06	5' UTR	ncbi_119907778	LOC119907778	uncharacterized LOC119907778
MergePeak_6846	3.03914	8.18921	1.43006	3.56e-08	1.33e-06	5' UTR	ncbi_119900517	r3hdm4	R3H domain containing 4
MergePeak_5435	2.75471	9.40384	1.77135	3.57e-08	1.33e-06	Promoter (1-2kb)	ncbi_119899024	spock3	SPARC (osteonectin), cwcv and kazal like domains proteoglycan 3
MergePeak_8492	2.67312	8.3482	1.64294	3.58e-08	1.33e-06	Distal Intergenic	ncbi_119902196	-	-
MergePeak_25439	2.84836	7.49298	1.39541	3.59e-08	1.34e-06	Downstream (<1kb)	ncbi_119888531	cd40lg	CD40 ligand
MergePeak_10185	2.95525	10.256	1.79512	3.6e-08	1.34e-06	Promoter (<=1kb)	ncbi_119903470	si:dkey-3d4.3	leucine-zipper-like transcriptional regulator 1 homolog, transcript variant X1
MergePeak_1856	3.5649	12.8123	1.8456	3.6e-08	1.34e-06	Distal Intergenic	ncbi_119881910	-	-
MergePeak_8678	2.70579	7.58061	1.48626	3.61e-08	1.34e-06	Distal Intergenic	ncbi_119902351	-	-
MergePeak_5734	2.92136	8.66	1.56773	3.66e-08	1.35e-06	Promoter (1-2kb)	ncbi_119899287	LOC119899287	lysozyme g-like
MergePeak_4120	3.90515	11.6408	1.57574	3.67e-08	1.36e-06	Downstream (2-3kb)	ncbi_119897539	LOC119897540	potassium/sodium hyperpolarization-activated cyclic nucleotide-gated channel 1-like
MergePeak_27093	3.52393	11.2548	1.67529	3.69e-08	1.36e-06	Promoter (1-2kb)	ncbi_119890197	sh3gl3a	SH3-domain GRB2-like 3a
MergePeak_16028	2.22328	7.67538	1.78755	3.7e-08	1.36e-06	Promoter (<=1kb)	ncbi_119912336	otub1b	OTU deubiquitinase, ubiquitin aldehyde binding 1b
MergePeak_27163	5.35895	16.7578	1.64481	3.7e-08	1.36e-06	5' UTR	ncbi_119891033	mvda	mevalonate (diphospho) decarboxylase a
MergePeak_22541	2.29881	6.75874	1.55587	3.73e-08	1.37e-06	Intron (XM_038693223.1/ncbi_119882891, intron 11 of 13)	ncbi_119882890	ddx6	DEAD (Asp-Glu-Ala-Asp) box helicase 6
MergePeak_21177	3.39084	11.2717	1.73299	3.74e-08	1.37e-06	Intron (XM_038738760.1/ncbi_119918175, intron 1 of 10)	ncbi_119918175	LOC119918175	peroxisomal succinyl-coenzyme A thioesterase-like, transcript variant X1
MergePeak_24887	5.85564	20.1383	1.78205	3.74e-08	1.37e-06	Exon (XM_038699745.1/ncbi_119888945, exon 1 of 18)	ncbi_119888945	ints6l	integrator complex subunit 6 like
MergePeak_11373	2.77565	10.2875	1.89	3.74e-08	1.37e-06	Distal Intergenic	ncbi_119905637	-	-
MergePeak_11471	4.37713	13.2236	1.59506	3.75e-08	1.37e-06	5' UTR	ncbi_119905965	wdr6	WD repeat domain 6, transcript variant X1
MergePeak_24385	4.00101	10.0267	1.3254	3.77e-08	1.38e-06	Intron (XM_038695977.1/ncbi_119885757, intron 4 of 22)	ncbi_119886563	LOC119885757	nuclear receptor coactivator 3-like, transcript variant X1
MergePeak_30868	2.51595	7.30252	1.53729	3.82e-08	1.4e-06	Intron (XM_038709584.1/ncbi_119896104, intron 1 of 10)	ncbi_119896104	crebrf	creb3 regulatory factor, transcript variant X1
MergePeak_10796	3.96325	11.0582	1.48036	3.82e-08	1.4e-06	Intron (XM_038722074.1/ncbi_119905254, intron 3 of 4)	ncbi_119905254	hmga1a	high mobility group AT-hook 1a, transcript variant X1
MergePeak_25470	4.00981	13.4898	1.75026	3.83e-08	1.4e-06	Promoter (<=1kb)	ncbi_119888489	mid1ip1l	MID1 interacting protein 1, like, transcript variant X1
MergePeak_13882	4.23164	13.6805	1.69283	3.84e-08	1.4e-06	Intron (XM_038727544.1/ncbi_119909356, intron 92 of 147)	ncbi_119908548	syne1a	spectrin repeat containing, nuclear envelope 1a
MergePeak_27587	1.6765	4.68867	1.48372	3.84e-08	1.4e-06	Promoter (<=1kb)	ncbi_119891803	si:dkey-21e5.1	potassium channel subfamily T member 1, transcript variant X1
MergePeak_18706	2.96165	9.38074	1.6633	3.84e-08	1.4e-06	Exon (XM_038735108.1/ncbi_119915548, exon 2 of 4)	ncbi_119915548	h3f3d	H3 histone, family 3D
MergePeak_14671	1.76033	5.85472	1.73375	3.86e-08	1.4e-06	Distal Intergenic	ncbi_119910617	-	-
MergePeak_7285	2.77383	7.0888	1.35366	3.87e-08	1.4e-06	Promoter (<=1kb)	ncbi_119901365	LOC119901365	plasminogen-like
MergePeak_16207	4.66584	14.9766	1.6825	3.87e-08	1.4e-06	Promoter (<=1kb)	ncbi_119911553	LOC119911553	DNA damage-inducible transcript 4-like protein
MergePeak_21407	2.54607	7.07579	1.47462	3.88e-08	1.4e-06	Distal Intergenic	ncbi_119882988	-	-
MergePeak_21617	2.66842	7.97714	1.57989	3.88e-08	1.4e-06	Intron (XM_038692586.1/ncbi_119882540, intron 24 of 32)	ncbi_119882857	LOC119882540	unconventional myosin-Ic-like, transcript variant X1
MergePeak_29689	3.61295	11.5018	1.6706	3.89e-08	1.4e-06	Intron (XM_038706608.1/ncbi_119894092, intron 1 of 4)	ncbi_119894092	mob2a	MOB kinase activator 2a, transcript variant X1
MergePeak_21702	2.36217	6.27498	1.4095	3.9e-08	1.41e-06	Downstream (<1kb)	ncbi_119883288	rinl	Ras and Rab interactor-like
MergePeak_19170	6.70158	20.1166	1.58581	3.91e-08	1.41e-06	Promoter (<=1kb)	ncbi_119915775	ormdl3	ORMDL sphingolipid biosynthesis regulator 3, transcript variant X1
MergePeak_30621	3.32863	9.66352	1.53762	3.93e-08	1.41e-06	Promoter (<=1kb)	ncbi_119895706	LOC119895706	15-hydroxyprostaglandin dehydrogenase [NAD(+)]-like
MergePeak_25899	3.90801	15.32	1.97091	3.94e-08	1.41e-06	5' UTR	ncbi_119890352	LOC119890352	nuclear receptor ROR-alpha A-like, transcript variant X1
MergePeak_11121	2.8198	8.59824	1.60845	3.95e-08	1.42e-06	Promoter (<=1kb)	ncbi_119905449	csrp1a	cysteine and glycine-rich protein 1a
MergePeak_25746	2.49104	8.4186	1.75683	3.95e-08	1.42e-06	3' UTR	ncbi_119888692	pcdh12	protocadherin 12
MergePeak_27016	3.84048	11.8226	1.62219	3.96e-08	1.42e-06	Promoter (1-2kb)	ncbi_119890256	lrp3	low density lipoprotein receptor-related protein 3, transcript variant X1
MergePeak_22427	1.73077	5.7544	1.73326	3.98e-08	1.42e-06	Downstream (<1kb)	ncbi_119883118	camkk1b	calcium/calmodulin-dependent protein kinase kinase 1, alpha b
MergePeak_28989	2.97256	8.04175	1.4358	4e-08	1.43e-06	Distal Intergenic	ncbi_119894207	-	-
MergePeak_19691	4.78471	13.9359	1.5423	4.02e-08	1.43e-06	Exon (XR_005447230.1/ncbi_119917144, exon 1 of 3)	ncbi_119917144	LOC119917144	uncharacterized LOC119917144
MergePeak_29670	3.07766	8.09103	1.39449	4.03e-08	1.44e-06	Intron (XM_038705554.1/ncbi_119893423, intron 9 of 13)	ncbi_119893423	nap1l4a	nucleosome assembly protein 1-like 4a, transcript variant X1
MergePeak_20309	4.51538	14.6031	1.69336	4.04e-08	1.44e-06	Promoter (<=1kb)	ncbi_119917235	LOC119917235	sprouty-related, EVH1 domain-containing protein 2-like
MergePeak_18630	5.27714	15.835	1.58529	4.06e-08	1.44e-06	Distal Intergenic	ncbi_119916081	-	-
MergePeak_16410	3.71175	12.0389	1.69753	4.07e-08	1.44e-06	Promoter (<=1kb)	ncbi_119911753	zgc:194312	uncharacterized protein LOC794943 homolog, transcript variant X1
MergePeak_6106	6.35919	15.8626	1.31872	4.07e-08	1.45e-06	Exon (XM_038714288.1/ncbi_119899651, exon 14 of 16)	ncbi_119899653	grk4	G protein-coupled receptor kinase 4, transcript variant X1
MergePeak_2020	3.5938	11.761	1.71043	4.08e-08	1.45e-06	Promoter (<=1kb)	ncbi_119882987	elof1	ELF1 homolog, elongation factor 1, transcript variant X1
MergePeak_4925	5.14644	16.8973	1.71514	4.08e-08	1.45e-06	Intron (XM_038712416.1/ncbi_119898233, intron 1 of 6)	ncbi_119898233	LOC119898233	acidic leucine-rich nuclear phosphoprotein 32 family member E-like, transcript variant X1
MergePeak_29318	3.55723	10.3954	1.54712	4.14e-08	1.46e-06	Intron (XM_038705164.1/ncbi_119893186, intron 1 of 2)	ncbi_119893186	cunh15orf39	chromosome unknown C15orf39 homolog
MergePeak_15883	5.64667	15.3072	1.43874	4.18e-08	1.48e-06	Promoter (<=1kb)	ncbi_119913186	ing2	inhibitor of growth family, member 2
MergePeak_27186	3.82613	11.729	1.61612	4.18e-08	1.48e-06	Distal Intergenic	ncbi_119891107	-	-
MergePeak_21616	3.15199	8.2533	1.38871	4.25e-08	1.5e-06	Intron (XM_038692586.1/ncbi_119882540, intron 11 of 32)	ncbi_119882857	LOC119882540	unconventional myosin-Ic-like, transcript variant X1
MergePeak_28221	4.2992	13.892	1.69212	4.25e-08	1.5e-06	Promoter (<=1kb)	ncbi_119891783	arsk	arylsulfatase family, member K
MergePeak_23131	2.10303	6.06385	1.52777	4.29e-08	1.51e-06	Promoter (<=1kb)	ncbi_119886094	LOC119886094	butyrophilin subfamily 3 member A2-like
MergePeak_28256	2.56228	7.26851	1.50423	4.32e-08	1.52e-06	Intron (XM_038703664.1/ncbi_119891798, intron 4 of 6)	ncbi_119892351	LOC119891798	phosphatidylethanolamine-binding protein 4
MergePeak_29618	4.58686	11.7969	1.36282	4.33e-08	1.52e-06	Promoter (1-2kb)	ncbi_119893019	ascl1b	achaete-scute family bHLH transcription factor 1b
MergePeak_27956	3.55912	10.6269	1.57813	4.33e-08	1.52e-06	Exon (XM_038702946.1/ncbi_119891365, exon 1 of 6)	ncbi_119891365	psmd9	proteasome 26S subunit, non-ATPase 9
MergePeak_20254	3.30513	10.7479	1.70127	4.33e-08	1.52e-06	5' UTR	ncbi_119917176	bcl2l11	BCL2 like 11, transcript variant X1
MergePeak_27604	3.02933	8.75545	1.53118	4.34e-08	1.52e-06	Exon (XM_038704764.1/ncbi_119892494, exon 8 of 18)	ncbi_119892494	LOC119892494	coiled-coil domain-containing protein 158-like, transcript variant X1
MergePeak_507	2.59892	8.12804	1.64499	4.34e-08	1.52e-06	Distal Intergenic	ncbi_119903972	-	-
MergePeak_13203	1.73012	4.71674	1.44692	4.35e-08	1.52e-06	Distal Intergenic	ncbi_119908292	-	-
MergePeak_1672	2.02749	5.81355	1.51972	4.36e-08	1.52e-06	Distal Intergenic	ncbi_119898122	-	-
MergePeak_15247	5.92314	19.2828	1.70288	4.36e-08	1.52e-06	5' UTR	ncbi_119910393	LOC119910393	zinc finger protein DPF3-like
MergePeak_10186	1.96288	5.45537	1.47471	4.36e-08	1.52e-06	Exon (XM_038719695.1/ncbi_119903475, exon 7 of 8)	ncbi_119903475	gtpbp8	GTP binding protein 8 (putative), transcript variant X1
MergePeak_15857	3.06502	11.0236	1.84663	4.4e-08	1.53e-06	Intron (XM_038731732.1/ncbi_119912511, intron 5 of 24)	ncbi_119912511	eml3	EMAP like 3, transcript variant X1
MergePeak_19122	3.02939	9.80517	1.69451	4.41e-08	1.53e-06	5' UTR	ncbi_119916024	arhgap27	Rho GTPase activating protein 27, transcript variant X1
MergePeak_9224	3.24532	9.66689	1.57469	4.42e-08	1.53e-06	Intron (XM_038720126.1/ncbi_119903863, intron 1 of 6)	ncbi_119903863	zgc:162780	uncharacterized protein LOC555377 homolog, transcript variant X1
MergePeak_16044	2.73381	8.4343	1.62535	4.42e-08	1.53e-06	Intron (XM_038731147.1/ncbi_119912132, intron 5 of 53)	ncbi_119912132	dock11	dedicator of cytokinesis 11, transcript variant X1
MergePeak_10362	2.34669	6.55628	1.48225	4.42e-08	1.53e-06	Promoter (<=1kb)	ncbi_119905554	LOC119905554	uncharacterized LOC119905554
MergePeak_3855	3.36913	9.59578	1.51002	4.46e-08	1.54e-06	3' UTR	ncbi_119897279	sh3d21	SH3 domain containing 21, transcript variant X1
MergePeak_31177	3.72522	10.0224	1.42783	4.47e-08	1.54e-06	Promoter (<=1kb)	ncbi_119895661	LOC119895661	ribonucleoside-diphosphate reductase large subunit
MergePeak_5414	6.5072	19.1928	1.56045	4.51e-08	1.55e-06	Promoter (1-2kb)	ncbi_119898991	rps6	ribosomal protein S6
MergePeak_15454	3.95975	12.4701	1.65499	4.53e-08	1.56e-06	Intron (XM_038729684.1/ncbi_119910866, intron 1 of 6)	ncbi_119910866	LOC119910866	tubulin beta-4B chain
MergePeak_406	3.18346	9.42441	1.56581	4.54e-08	1.56e-06	Intron (XM_038719070.1/ncbi_119902719, intron 2 of 17)	ncbi_119902757	raph1b	Ras association (RalGDS/AF-6) and pleckstrin homology domains 1b, transcript variant X1
MergePeak_10175	3.09807	10.7268	1.79178	4.56e-08	1.57e-06	Intron (XM_038719676.1/ncbi_119903465, intron 1 of 3)	ncbi_119903465	LOC119903465	sterile alpha motif domain-containing protein 9-like
MergePeak_13339	3.32337	8.34031	1.32745	4.56e-08	1.57e-06	3' UTR	ncbi_119908779	cdk19	cyclin-dependent kinase 19, transcript variant X1
MergePeak_19734	3.31226	9.54991	1.52767	4.57e-08	1.57e-06	Promoter (<=1kb)	ncbi_119916926	cst3	cystatin C (amyloid angiopathy and cerebral hemorrhage)
MergePeak_21903	2.5317	7.3769	1.54291	4.58e-08	1.57e-06	5' UTR	ncbi_119883018	golim4a	golgi integral membrane protein 4a, transcript variant X1
MergePeak_19591	2.31445	6.53064	1.49656	4.58e-08	1.57e-06	Distal Intergenic	ncbi_119917450	-	-
MergePeak_3891	3.6963	11.4141	1.62666	4.59e-08	1.57e-06	Exon (XM_038710937.1/ncbi_119897320, exon 1 of 7)	ncbi_119897320	si:ch211-79k12.1	uncharacterized protein LOC568891 homolog
MergePeak_24263	4.09749	12.2722	1.58259	4.59e-08	1.57e-06	Promoter (<=1kb)	ncbi_119885951	tpgs2	tubulin polyglutamylase complex subunit 2
MergePeak_26039	2.74424	9.39259	1.77512	4.59e-08	1.57e-06	Promoter (<=1kb)	ncbi_119890619	ero1a	endoplasmic reticulum oxidoreductase 1 alpha
MergePeak_13000	5.00351	13.5792	1.44038	4.6e-08	1.57e-06	Promoter (<=1kb)	ncbi_119907438	adck5	aarF domain containing kinase 5, transcript variant X1
MergePeak_467	1.80758	5.37125	1.5712	4.65e-08	1.58e-06	Distal Intergenic	ncbi_119903440	-	-
MergePeak_11378	4.95512	14.098	1.5085	4.66e-08	1.58e-06	Promoter (<=1kb)	ncbi_119905640	prdm2a	PR domain containing 2, with ZNF domain a, transcript variant X1
MergePeak_2994	2.24815	6.50184	1.53211	4.66e-08	1.58e-06	Distal Intergenic	ncbi_119893091	-	-
MergePeak_19408	3.08914	8.80956	1.51187	4.66e-08	1.58e-06	Intron (XM_038737152.1/ncbi_119917063, intron 1 of 53)	ncbi_119917063	piezo1	piezo-type mechanosensitive ion channel component 1, transcript variant X1
MergePeak_23903	2.11459	6.30649	1.57646	4.67e-08	1.58e-06	Intron (XM_038695967.1/ncbi_119885750, intron 1 of 8)	ncbi_119885750	LOC119885750	guanine nucleotide-binding protein G(i) subunit alpha-2-like
MergePeak_19197	2.44806	6.16118	1.33157	4.67e-08	1.58e-06	5' UTR	ncbi_119915598	skap1	src kinase associated phosphoprotein 1
MergePeak_29892	3.80584	12.1833	1.67862	4.71e-08	1.59e-06	5' UTR	ncbi_119893191	map1lc3b	microtubule-associated protein 1 light chain 3 beta
MergePeak_26380	3.08042	8.99558	1.54609	4.71e-08	1.59e-06	Intron (XM_038702048.1/ncbi_119890683, intron 2 of 14)	ncbi_119890307	ankrd11	ankyrin repeat domain 11
MergePeak_13693	2.80923	8.83774	1.6535	4.71e-08	1.59e-06	Intron (XM_038726189.1/ncbi_119908483, intron 2 of 6)	ncbi_119908483	scml4	Scm polycomb group protein like 4, transcript variant X1
MergePeak_18544	4.52668	14.6321	1.69261	4.72e-08	1.59e-06	Promoter (<=1kb)	ncbi_119915491	tefa	TEF transcription factor, PAR bZIP family member a, transcript variant X1
MergePeak_1939	2.3655	7.41541	1.64838	4.76e-08	1.6e-06	Distal Intergenic	ncbi_119896473	-	-
MergePeak_1210	2.65131	8.11256	1.61345	4.76e-08	1.6e-06	Exon (XR_005445696.1/ncbi_119910729, exon 9 of 9)	ncbi_119910719	LOC119910729	uncharacterized LOC119910729, transcript variant X1
MergePeak_16022	4.12448	11.4273	1.4702	4.79e-08	1.61e-06	5' UTR	ncbi_119912453	alpk1	alpha-kinase 1, transcript variant X1
MergePeak_12513	2.99894	8.62976	1.52487	4.81e-08	1.61e-06	Promoter (<=1kb)	ncbi_119907139	LOC119907139	probable 2-ketogluconate reductase, transcript variant X1
MergePeak_7802	3.06811	10.2555	1.74097	4.81e-08	1.61e-06	Promoter (<=1kb)	ncbi_119901662	LOC119901662	solute carrier organic anion transporter family member 5A1-like, transcript variant X1
MergePeak_18987	2.73357	7.0085	1.35832	4.82e-08	1.61e-06	3' UTR	ncbi_119915803	LOC119915803	potassium channel subfamily K member 1-like
MergePeak_30030	5.164	18.5052	1.84137	4.83e-08	1.62e-06	Promoter (<=1kb)	ncbi_119893120	meak7	MTOR associated protein, eak-7 homolog, transcript variant X1
MergePeak_11243	3.39543	9.52558	1.48821	4.84e-08	1.62e-06	5' UTR	ncbi_119906078	rpl10a	ribosomal protein L10a
MergePeak_2907	3.58901	10.4659	1.54404	4.86e-08	1.62e-06	Intron (XM_038704461.1/ncbi_119892272, intron 2 of 6)	ncbi_119892272	stk17al	serine/threonine kinase 17a like
MergePeak_24777	1.94789	5.47971	1.49219	4.88e-08	1.62e-06	Intron (XM_038700267.1/ncbi_119889336, intron 1 of 2)	ncbi_119889336	LOC119889336	fibroblast growth factor 4A-like
MergePeak_13927	3.38589	8.80667	1.37906	4.88e-08	1.62e-06	Distal Intergenic	ncbi_119909190	-	-
MergePeak_19586	3.18666	10.6588	1.74193	4.9e-08	1.63e-06	Intron (XM_038737782.1/ncbi_119917450, intron 1 of 6)	ncbi_119917450	ikzf1	IKAROS family zinc finger 1 (Ikaros), transcript variant X1
MergePeak_24089	2.77496	7.95137	1.51874	4.9e-08	1.63e-06	Intron (XM_038696251.1/ncbi_119885911, intron 1 of 9)	ncbi_119885912	mapkapk2a	MAPK activated protein kinase 2a
MergePeak_4675	3.51585	10.3424	1.55663	4.91e-08	1.63e-06	Promoter (<=1kb)	ncbi_119897987	depdc1b	DEP domain containing 1B
MergePeak_13622	2.7446	10.1076	1.88078	4.92e-08	1.63e-06	Intron (XM_038726156.1/ncbi_119908463, intron 5 of 11)	ncbi_119908463	itpkb	inositol-trisphosphate 3-kinase B, transcript variant X1
MergePeak_11028	5.50962	17.478	1.66552	4.93e-08	1.63e-06	5' UTR	ncbi_119905400	b4galt5	UDP-Gal:betaGlcNAc beta 1,4- galactosyltransferase, polypeptide 5
MergePeak_20330	3.13561	10.0616	1.68204	4.97e-08	1.64e-06	3' UTR	ncbi_119917044	ugp2b	UDP-glucose pyrophosphorylase 2b, transcript variant X1
MergePeak_6720	2.05172	5.7075	1.47603	4.99e-08	1.65e-06	Intron (XM_038715388.1/ncbi_119900439, intron 13 of 14)	ncbi_119900439	acsbg2	acyl-CoA synthetase bubblegum family member 2, transcript variant X1
MergePeak_24903	3.69556	11.9069	1.68793	4.99e-08	1.65e-06	5' UTR	ncbi_119888353	LOC119888353	integral membrane protein 2A-like
MergePeak_8696	4.69637	13.9607	1.57176	5.06e-08	1.67e-06	Promoter (<=1kb)	ncbi_119902369	LOC119902369	uncharacterized LOC119902369
MergePeak_27973	6.1162	19.6127	1.68108	5.07e-08	1.67e-06	Promoter (<=1kb)	ncbi_119891381	kmt5ab	lysine methyltransferase 5Ab
MergePeak_307	5.82761	20.854	1.83935	5.08e-08	1.67e-06	Promoter (1-2kb)	ncbi_119902006	mgat5	alpha-1,6-mannosylglycoprotein 6-beta-N-acetylglucosaminyltransferase
MergePeak_12915	4.14985	10.8338	1.38441	5.1e-08	1.68e-06	5' UTR	ncbi_119906974	zgc:110239	uncharacterized protein LOC550326 homolog
MergePeak_26611	4.87149	13.2807	1.4469	5.13e-08	1.69e-06	Intron (XM_038700664.1/ncbi_119889815, intron 2 of 16)	ncbi_119889817	gse1	Gse1 coiled-coil protein
MergePeak_20471	2.70788	7.71753	1.51098	5.14e-08	1.69e-06	Intron (XM_038738856.1/ncbi_119918225, intron 13 of 17)	ncbi_119918227	mkln1	muskelin 1, intracellular mediator containing kelch motifs, transcript variant X1
MergePeak_21402	3.65616	9.31877	1.34981	5.17e-08	1.7e-06	Promoter (1-2kb)	ncbi_119882988	chsy1	chondroitin sulfate synthase 1
MergePeak_31337	3.72628	10.4531	1.48812	5.19e-08	1.7e-06	Promoter (<=1kb)	ncbi_119895299	p2rx5	purinergic receptor P2X, ligand-gated ion channel, 5
MergePeak_30464	1.72073	4.90622	1.51159	5.19e-08	1.7e-06	Promoter (<=1kb)	ncbi_119894795	LOC119894795	histone H2B 1/2-like
MergePeak_30210	2.80953	9.23467	1.71673	5.2e-08	1.7e-06	Distal Intergenic	ncbi_119894803	-	-
MergePeak_29854	3.22552	9.71411	1.59055	5.21e-08	1.7e-06	Distal Intergenic	ncbi_119893625	-	-
MergePeak_25411	4.28274	13.1873	1.62255	5.25e-08	1.71e-06	Promoter (<=1kb)	ncbi_119888758	slc25a43	solute carrier family 25 member 43
MergePeak_20500	3.2062	8.65555	1.43276	5.26e-08	1.71e-06	Distal Intergenic	ncbi_119917995	-	-
MergePeak_22501	3.01286	8.71331	1.53209	5.27e-08	1.71e-06	Promoter (<=1kb)	ncbi_119882763	nek3	NIMA related kinase 3, transcript variant X1
MergePeak_3103	2.99553	9.5426	1.67157	5.28e-08	1.71e-06	Promoter (<=1kb)	ncbi_119894049	LOC119894049	uncharacterized LOC119894049, transcript variant X1
MergePeak_18663	2.26982	7.9081	1.80076	5.28e-08	1.71e-06	Promoter (<=1kb)	ncbi_119915929	mki67	marker of proliferation Ki-67, transcript variant X1
MergePeak_27001	2.21188	6.14589	1.47435	5.28e-08	1.71e-06	Intron (XM_038701427.1/ncbi_119890255, intron 17 of 22)	ncbi_119890255	LOC119890255	multiple C2 and transmembrane domain-containing protein 2-like, transcript variant X1
MergePeak_13323	2.14683	6.63539	1.62797	5.29e-08	1.71e-06	Intron (XM_038726720.1/ncbi_119908832, intron 2 of 12)	ncbi_119909313	fynb	FYN proto-oncogene, Src family tyrosine kinase b, transcript variant X1
MergePeak_30941	2.71665	7.27563	1.42125	5.3e-08	1.72e-06	Distal Intergenic	ncbi_119895611	-	-
MergePeak_9448	3.24955	11.3943	1.81	5.31e-08	1.72e-06	5' UTR	ncbi_119904029	LOC119904029	polypeptide N-acetylgalactosaminyltransferase 5
MergePeak_10584	3.00077	8.41557	1.48773	5.33e-08	1.72e-06	5' UTR	ncbi_119905139	src	v-src avian sarcoma (Schmidt-Ruppin A-2) viral oncogene homolog
MergePeak_13119	3.9039	11.073	1.50406	5.44e-08	1.76e-06	Promoter (<=1kb)	ncbi_119907116	glcci1a	glucocorticoid induced 1a, transcript variant X1
MergePeak_15280	3.39635	10.3901	1.61316	5.48e-08	1.76e-06	Promoter (1-2kb)	ncbi_119910549	cep170b	centrosomal protein 170B, transcript variant X1
MergePeak_21419	3.60039	12.5853	1.80552	5.48e-08	1.76e-06	5' UTR	ncbi_119882419	selenos	selenoprotein S
MergePeak_18552	4.10905	12.3222	1.58438	5.48e-08	1.76e-06	5' UTR	ncbi_119916088	LOC119916088	desumoylating isopeptidase 1-like
MergePeak_6848	4.18409	13.143	1.65131	5.49e-08	1.76e-06	5' UTR	ncbi_119900515	abca7	ATP-binding cassette, sub-family A (ABC1), member 7, transcript variant X1
MergePeak_26122	2.52038	8.70445	1.78811	5.5e-08	1.77e-06	Intron (XM_038700702.1/ncbi_119889829, intron 2 of 21)	ncbi_119889829	LOC119889829	transducin-like enhancer protein 3-B, transcript variant X1
MergePeak_21275	3.83535	9.36313	1.28763	5.54e-08	1.78e-06	Intron (XM_038739691.1/ncbi_119919280, intron 12 of 13)	ncbi_119919280	tktb	transketolase b
MergePeak_17891	2.122	5.12336	1.27166	5.55e-08	1.78e-06	Distal Intergenic	ncbi_119914998	-	-
MergePeak_27011	4.14306	11.3458	1.45339	5.62e-08	1.8e-06	5' UTR	ncbi_119889865	cep89	centrosomal protein 89
MergePeak_29896	3.87435	11.1841	1.52942	5.64e-08	1.8e-06	3' UTR	ncbi_119893191	map1lc3b	microtubule-associated protein 1 light chain 3 beta
MergePeak_3566	2.88602	7.65377	1.40709	5.65e-08	1.81e-06	Downstream (2-3kb)	ncbi_119897006	nt5c3a	5'-nucleotidase, cytosolic IIIA, transcript variant X1
MergePeak_13960	2.64822	8.08446	1.61013	5.67e-08	1.81e-06	Promoter (<=1kb)	ncbi_119909503	LOC119909503	potassium voltage-gated channel subfamily F member 1-like
MergePeak_12583	6.16097	19.5784	1.66803	5.67e-08	1.81e-06	5' UTR	ncbi_119908161	tpd52	tumor protein D52, transcript variant X1
MergePeak_2826	4.04118	10.818	1.42059	5.72e-08	1.82e-06	Promoter (<=1kb)	ncbi_119891392	LOC119891392	dedicator of cytokinesis protein 7-like, transcript variant X1
MergePeak_29363	2.76301	8.65805	1.6478	5.73e-08	1.82e-06	Distal Intergenic	ncbi_119893150	-	-
MergePeak_10800	3.53266	11.3549	1.68449	5.73e-08	1.82e-06	5' UTR	ncbi_119905258	uhrf1bp1	UHRF1 binding protein 1
MergePeak_18912	2.99978	7.60523	1.34213	5.74e-08	1.82e-06	Intron (XM_038735891.1/ncbi_119916040, intron 4 of 5)	ncbi_119916040	LOC119916040	peptidyl-prolyl cis-trans isomerase A-like
MergePeak_12648	4.02006	12.3783	1.62253	5.74e-08	1.82e-06	5' UTR	ncbi_119907804	otud6b	OTU deubiquitinase 6B
MergePeak_21527	3.03819	7.86393	1.37204	5.76e-08	1.82e-06	Intron (XM_038694231.1/ncbi_119883533, intron 3 of 26)	ncbi_119883533	ulk2	unc-51 like autophagy activating kinase 2
MergePeak_25603	4.87362	14.3488	1.55786	5.76e-08	1.82e-06	Promoter (1-2kb)	ncbi_119888275	maea	macrophage erythroblast attacher, E3 ubiquitin ligase, transcript variant X1
MergePeak_20995	8.23119	29.2136	1.82747	5.76e-08	1.82e-06	5' UTR	ncbi_119917956	btg1	B-cell translocation gene 1, anti-proliferative
MergePeak_12530	3.14554	9.85532	1.6476	5.77e-08	1.82e-06	Distal Intergenic	ncbi_119907391	-	-
MergePeak_1459	5.3135	15.6743	1.56067	5.9e-08	1.86e-06	Promoter (1-2kb)	ncbi_119896631	ezh2	enhancer of zeste 2 polycomb repressive complex 2 subunit
MergePeak_14799	2.53398	6.21145	1.29353	5.9e-08	1.86e-06	Promoter (1-2kb)	ncbi_119910362	mta1	metastasis associated 1, transcript variant X1
MergePeak_22091	3.7731	12.7771	1.75973	5.92e-08	1.86e-06	Intron (XM_038694046.1/ncbi_119883413, intron 3 of 4)	ncbi_119883413	mnta	MAX network transcriptional repressor a, transcript variant X1
MergePeak_12807	3.19789	8.11496	1.34347	5.92e-08	1.86e-06	Promoter (<=1kb)	ncbi_119907088	fam221a	family with sequence similarity 221 member A, transcript variant X1
MergePeak_27942	3.62037	10.2061	1.49522	5.92e-08	1.86e-06	Intron (XM_038702911.1/ncbi_119891350, intron 7 of 9)	ncbi_119891350	wdr31	WD repeat domain 31, transcript variant X1
MergePeak_4144	3.45773	9.42372	1.44647	5.95e-08	1.87e-06	Promoter (1-2kb)	ncbi_119897559	ca14	carbonic anhydrase XIV, transcript variant X1
MergePeak_14603	3.52374	12.1192	1.78212	5.96e-08	1.87e-06	Promoter (1-2kb)	ncbi_119909872	nsd2	nuclear receptor binding SET domain protein 2, transcript variant X1
MergePeak_4183	3.31941	10.0403	1.5968	5.98e-08	1.87e-06	Intron (XM_038711420.1/ncbi_119897598, intron 1 of 10)	ncbi_119897598	pbxip1b	pre-B-cell leukemia homeobox interacting protein 1b, transcript variant X1
MergePeak_338	2.39991	7.04566	1.55375	5.99e-08	1.87e-06	3' UTR	ncbi_119902217	LOC119902231	rho GTPase-activating protein 6-like, transcript variant X1
MergePeak_6763	2.72866	9.53044	1.80435	6e-08	1.88e-06	Promoter (<=1kb)	ncbi_119900462	ptprc	protein tyrosine phosphatase receptor type C, transcript variant X1
MergePeak_6156	4.03753	12.5827	1.63989	6.01e-08	1.88e-06	Exon (XM_038714353.1/ncbi_119899695, exon 2 of 13)	ncbi_119899695	unc93b1	unc-93 homolog B1, TLR signaling regulator
MergePeak_25661	4.51142	14.3893	1.67334	6.12e-08	1.91e-06	Intron (XM_038699439.1/ncbi_119888744, intron 1 of 10)	ncbi_119888744	npm1b	nucleophosmin 1b
MergePeak_10598	3.07254	7.60932	1.30833	6.13e-08	1.91e-06	Intron (XM_038721897.1/ncbi_119905146, intron 1 of 3)	ncbi_119905146	pfdn4	prefoldin subunit 4
MergePeak_18931	4.63802	14.8445	1.67834	6.14e-08	1.91e-06	3' UTR	ncbi_119915826	dnajb12b	DnaJ heat shock protein family (Hsp40) member B12b, transcript variant X1
MergePeak_323	3.01661	8.0633	1.41844	6.15e-08	1.91e-06	Distal Intergenic	ncbi_119902153	-	-
MergePeak_3717	5.39321	18.0403	1.742	6.15e-08	1.91e-06	5' UTR	ncbi_119897111	otud7b	OTU deubiquitinase 7B, transcript variant X1
MergePeak_23253	3.34823	10.1471	1.5996	6.17e-08	1.92e-06	Distal Intergenic	ncbi_119886730	-	-
MergePeak_19519	3.94699	11.8117	1.58139	6.17e-08	1.92e-06	Intron (XM_038737705.1/ncbi_119917386, intron 1 of 1)	ncbi_119917386	zfp36l2	zinc finger protein 36, C3H type-like 2
MergePeak_20989	3.79168	11.4097	1.58936	6.19e-08	1.92e-06	Distal Intergenic	ncbi_119918186	-	-
MergePeak_21064	2.89281	10.5071	1.86082	6.28e-08	1.95e-06	Promoter (<=1kb)	ncbi_119918426	ccnd2b	cyclin D2, b
MergePeak_6989	2.64132	7.49035	1.50378	6.29e-08	1.95e-06	Intron (XM_038715777.1/ncbi_119900640, intron 1 of 2)	ncbi_119900640	LOC119900640	guanine nucleotide-binding protein G(I)/G(S)/G(O) subunit gamma-5, transcript variant X1
MergePeak_19520	3.99324	12.5452	1.6515	6.33e-08	1.96e-06	Promoter (<=1kb)	ncbi_119917386	zfp36l2	zinc finger protein 36, C3H type-like 2
MergePeak_22991	2.38019	7.72598	1.69864	6.39e-08	1.97e-06	5' UTR	ncbi_119884757	LOC119884757	signal-induced proliferation-associated 1-like protein 2, transcript variant X1
MergePeak_25479	4.02015	13.0373	1.69732	6.4e-08	1.98e-06	Promoter (<=1kb)	ncbi_119889050	sash3	SAM and SH3 domain containing 3
MergePeak_25316	4.03871	12.7178	1.65488	6.42e-08	1.98e-06	Promoter (<=1kb)	ncbi_119888244	tsc22d3	TSC22 domain family, member 3
MergePeak_10715	4.61026	15.0088	1.70289	6.48e-08	2e-06	Exon (XM_038723432.1/ncbi_119905979, exon 1 of 9)	ncbi_119905979	cables2a	Cdk5 and Abl enzyme substrate 2a, transcript variant X1
MergePeak_29698	3.28402	9.92212	1.59519	6.49e-08	2e-06	Promoter (<=1kb)	ncbi_119893253	LOC119893253	tripartite motif-containing protein 16-like
MergePeak_9660	3.2535	11.786	1.85701	6.54e-08	2.01e-06	Distal Intergenic	ncbi_119904240	-	-
MergePeak_5052	2.5936	7.07882	1.44856	6.55e-08	2.01e-06	Promoter (<=1kb)	ncbi_119898658	LOC119898658	calmodulin-regulated spectrin-associated protein 3-like, transcript variant X1
MergePeak_12817	2.52887	6.53502	1.3697	6.61e-08	2.03e-06	Promoter (<=1kb)	ncbi_119908094	kcnh8	potassium voltage-gated channel, subfamily H (eag-related), member 8
MergePeak_16483	2.47414	7.91413	1.67751	6.63e-08	2.03e-06	Intron (XM_038731635.1/ncbi_119912442, intron 5 of 5)	ncbi_119913089	cunh20orf27	chromosome unknown C20orf27 homolog
MergePeak_19331	1.60305	4.3902	1.45347	6.69e-08	2.05e-06	Promoter (<=1kb)	ncbi_119915783	LOC119915783	interferon-induced protein with tetratricopeptide repeats 5-like, transcript variant X1
MergePeak_19238	3.12698	8.28803	1.40626	6.72e-08	2.06e-06	Intron (XM_038735993.1/ncbi_119916109, intron 2 of 14)	ncbi_119916109	kansl1a	KAT8 regulatory NSL complex subunit 1a, transcript variant X1
MergePeak_24440	2.04204	6.36408	1.63994	6.73e-08	2.06e-06	Distal Intergenic	ncbi_119885941	-	-
MergePeak_20596	3.36819	9.95225	1.56305	6.78e-08	2.07e-06	Intron (XM_038738916.1/ncbi_119918269, intron 4 of 16)	ncbi_119918274	cdk17	cyclin-dependent kinase 17
MergePeak_8288	2.58195	8.66363	1.74651	6.8e-08	2.07e-06	Promoter (<=1kb)	ncbi_119902041	irf4a	interferon regulatory factor 4a
MergePeak_22492	2.72647	6.91021	1.3417	6.81e-08	2.07e-06	Intron (XM_038693765.1/ncbi_119883199, intron 1 of 2)	ncbi_119883199	foxo1a	forkhead box O1 a
MergePeak_17606	5.57688	18.3933	1.72165	6.83e-08	2.08e-06	Promoter (<=1kb)	ncbi_119914179	hspa5	heat shock protein 5
MergePeak_23852	2.41859	6.7703	1.48505	6.87e-08	2.09e-06	Exon (XM_038696808.1/ncbi_119886221, exon 3 of 10)	ncbi_119886221	capzb	capping actin protein of muscle Z-line subunit beta, transcript variant X1
MergePeak_10871	4.37085	13.7538	1.65384	6.89e-08	2.09e-06	Distal Intergenic	ncbi_119905567	-	-
MergePeak_23517	1.99721	5.91195	1.56565	6.91e-08	2.1e-06	Downstream (2-3kb)	ncbi_119885726	tox2	TOX high mobility group box family member 2, transcript variant X1
MergePeak_13940	3.78997	9.56234	1.33518	6.92e-08	2.1e-06	Promoter (<=1kb)	ncbi_119908770	efhc1	EF-hand domain (C-terminal) containing 1, transcript variant X1
MergePeak_26369	2.82268	7.17534	1.34598	6.93e-08	2.1e-06	Distal Intergenic	ncbi_119889932	-	-
MergePeak_25216	2.2836	7.38427	1.69315	6.94e-08	2.1e-06	Intron (XR_005442016.1/ncbi_119889153, intron 1 of 2)	ncbi_119889151	LOC119889153	uncharacterized LOC119889153
MergePeak_3333	3.5098	9.88083	1.49324	6.95e-08	2.1e-06	Promoter (1-2kb)	ncbi_119896623	abi3a	ABI family, member 3a
MergePeak_31003	3.44971	10.4602	1.60036	6.98e-08	2.11e-06	Intron (XM_038708510.1/ncbi_119895401, intron 4 of 6)	ncbi_119895401	si:ch1073-15f19.2	T-cell surface protein tactile
MergePeak_20726	5.09634	14.7862	1.53672	6.98e-08	2.11e-06	Intron (XM_038738337.1/ncbi_119917914, intron 1 of 2)	ncbi_119917914	cdpf1	cysteine rich DPF motif domain containing 1
MergePeak_21200	2.02838	6.56439	1.69433	6.99e-08	2.11e-06	Intron (XM_038738579.1/ncbi_119918058, intron 17 of 17)	ncbi_119918059	tbc1d30	TBC1 domain family, member 30, transcript variant X1
MergePeak_24140	3.14395	8.29923	1.4004	7.01e-08	2.11e-06	Promoter (<=1kb)	ncbi_119885945	camk1b	calcium/calmodulin-dependent protein kinase Ib, transcript variant X1
MergePeak_18893	4.26095	13.0902	1.61923	7.03e-08	2.11e-06	Exon (XM_038735336.1/ncbi_119915675, exon 1 of 21)	ncbi_119915675	LOC119915675	vinculin
MergePeak_17292	5.37637	17.3783	1.69258	7.04e-08	2.12e-06	5' UTR	ncbi_119914041	pik3r1	phosphoinositide-3-kinase, regulatory subunit 1 (alpha), transcript variant X1
MergePeak_7874	3.94086	12.9322	1.71439	7.05e-08	2.12e-06	Promoter (<=1kb)	ncbi_119901710	crema	cAMP responsive element modulator a, transcript variant X1
MergePeak_7414	2.91133	9.14366	1.65109	7.08e-08	2.12e-06	Downstream (<1kb)	ncbi_119901005	prdx6	peroxiredoxin 6
MergePeak_170	3.0489	10.7982	1.82443	7.1e-08	2.13e-06	Distal Intergenic	ncbi_119900649	-	-
MergePeak_17824	3.08913	10.094	1.70823	7.1e-08	2.13e-06	Promoter (<=1kb)	ncbi_119914283	LOC119914283	uncharacterized LOC119914283
MergePeak_20155	2.90096	8.32742	1.52134	7.1e-08	2.13e-06	Intron (XM_038737011.1/ncbi_119916983, intron 2 of 13)	ncbi_119916983	akt3a	v-akt murine thymoma viral oncogene homolog 3a, transcript variant X1
MergePeak_12995	3.56245	8.60221	1.27184	7.11e-08	2.13e-06	Intron (XM_038724884.1/ncbi_119907196, intron 3 of 4)	ncbi_119907196	LOC119907196	solute carrier family 66 member 2, transcript variant X1
MergePeak_24297	3.50393	11.4213	1.70469	7.12e-08	2.13e-06	Promoter (<=1kb)	ncbi_119885892	LOC119885892	uncharacterized LOC119885892
MergePeak_12027	1.47328	5.11046	1.79442	7.15e-08	2.13e-06	Intron (XM_038724213.1/ncbi_119906820, intron 4 of 8)	ncbi_119906820	LOC119906820	sialoadhesin-like
MergePeak_11898	4.14603	12.9673	1.64508	7.16e-08	2.13e-06	Intron (XM_038725861.1/ncbi_119908110, intron 1 of 13)	ncbi_119908110	LOC119908110	class I histocompatibility antigen, F10 alpha chain-like, transcript variant X1
MergePeak_26151	3.40735	11.4563	1.74942	7.16e-08	2.13e-06	Distal Intergenic	ncbi_119890083	-	-
MergePeak_19040	2.59993	8.10461	1.64027	7.2e-08	2.14e-06	Intron (XM_038735294.1/ncbi_119915653, intron 10 of 10)	ncbi_119915656	LOC119915653	CDP-diacylglycerol--glycerol-3-phosphate 3-phosphatidyltransferase, mitochondrial, transcript variant X1
MergePeak_9949	2.44239	6.37501	1.38414	7.21e-08	2.14e-06	Distal Intergenic	ncbi_119903692	-	-
MergePeak_4450	3.75616	11.0891	1.56181	7.24e-08	2.15e-06	Promoter (1-2kb)	ncbi_119897824	arid1aa	AT rich interactive domain 1Aa (SWI-like)
MergePeak_23473	2.53241	9.50157	1.90765	7.32e-08	2.17e-06	Intron (XM_038697465.1/ncbi_119886614, intron 6 of 9)	ncbi_119886614	LOC119886614	nuclear factor of activated T-cells, cytoplasmic 2-like
MergePeak_8731	3.13366	7.91295	1.33637	7.33e-08	2.17e-06	Downstream (<1kb)	ncbi_119902411	pgap6	post-glycosylphosphatidylinositol attachment to proteins 6
MergePeak_6796	2.45611	6.6392	1.43464	7.35e-08	2.18e-06	Distal Intergenic	ncbi_119900483	-	-
MergePeak_1335	4.56766	13.8686	1.60229	7.48e-08	2.21e-06	5' UTR	ncbi_119912023	LOC119912023	inositol monophosphatase 1-like, transcript variant X1
MergePeak_11054	2.9932	10.2669	1.77824	7.51e-08	2.22e-06	Intron (XM_038722431.1/ncbi_119905411, intron 24 of 32)	ncbi_119905412	plcg1	phospholipase C, gamma 1, transcript variant X1
MergePeak_30381	4.72522	14.7951	1.64666	7.54e-08	2.23e-06	Intron (XR_005443119.1/ncbi_119895861, intron 3 of 7)	ncbi_119895859	LOC119895861	uncharacterized LOC119895861, transcript variant X1
MergePeak_14026	3.10467	9.06257	1.54548	7.54e-08	2.23e-06	Distal Intergenic	ncbi_119909191	-	-
MergePeak_6285	3.7083	10.4443	1.49388	7.55e-08	2.23e-06	Intron (XM_038714538.1/ncbi_119899788, intron 3 of 12)	ncbi_119899788	LOC119899788	ras and Rab interactor 2-like, transcript variant X1
MergePeak_24770	2.47945	7.41978	1.58136	7.57e-08	2.23e-06	5' UTR	ncbi_119888152	sil1	SIL1 nucleotide exchange factor
MergePeak_23674	4.1993	10.5293	1.32619	7.57e-08	2.23e-06	Downstream (<1kb)	ncbi_119885717	si:ch211-222l21.1	parathymosin
MergePeak_23448	3.55857	11.1074	1.64216	7.59e-08	2.23e-06	Downstream (1-2kb)	ncbi_119885957	slc25a55a	solute carrier family 25 member 55a
MergePeak_3169	4.33403	11.4199	1.39777	7.6e-08	2.23e-06	Exon (XM_038707555.1/ncbi_119894859, exon 1 of 12)	ncbi_119894859	tsen54	TSEN54 tRNA splicing endonuclease subunit
MergePeak_2958	4.45201	12.4848	1.48764	7.66e-08	2.25e-06	Exon (XM_038704808.1/ncbi_119892583, exon 1 of 14)	ncbi_119892583	cdk12	cyclin-dependent kinase 12, transcript variant X1
MergePeak_29946	4.44763	13.2444	1.57427	7.68e-08	2.25e-06	Intron (XM_038705218.1/ncbi_119893220, intron 1 of 12)	ncbi_119893220	far1	fatty acyl CoA reductase 1, transcript variant X1
MergePeak_14155	1.98131	6.80571	1.78029	7.69e-08	2.25e-06	Promoter (<=1kb)	ncbi_119908932	LOC119908932	DNA (cytosine-5)-methyltransferase 3A-like, transcript variant X1
MergePeak_24296	3.46597	9.75815	1.49335	7.71e-08	2.26e-06	Exon (XM_038697932.1/ncbi_119886938, exon 1 of 3)	ncbi_119886938	LOC119886938	zinc finger protein 184-like, transcript variant X1
MergePeak_15385	4.54341	14.7779	1.70159	7.73e-08	2.26e-06	Intron (XM_038728923.1/ncbi_119910351, intron 2 of 7)	ncbi_119910351	runx3	RUNX family transcription factor 3, transcript variant X1
MergePeak_14573	4.37892	14.3799	1.71541	7.73e-08	2.26e-06	Intron (XM_038729849.1/ncbi_119910977, intron 1 of 18)	ncbi_119910977	LOC119910977	MAP/microtubule affinity-regulating kinase 3-like
MergePeak_3769	3.04484	8.16329	1.42278	7.75e-08	2.26e-06	Exon (XM_038710746.1/ncbi_119897163, exon 6 of 8)	ncbi_119897163	LOC119897163	ETS1-related protein, transcript variant X1
MergePeak_30212	2.15439	5.84085	1.4389	7.75e-08	2.26e-06	Downstream (2-3kb)	ncbi_119895893	LOC119895893	interferon gamma 1-like
MergePeak_28887	3.92282	13.3864	1.7708	7.8e-08	2.27e-06	5' UTR	ncbi_119893643	dusp6	dual specificity phosphatase 6
MergePeak_21647	3.37076	10.5611	1.64762	7.8e-08	2.27e-06	Exon (XM_038693057.1/ncbi_119882800, exon 1 of 10)	ncbi_119882800	prss16	serine protease 16
MergePeak_7429	4.97165	15.9115	1.67827	7.8e-08	2.27e-06	5' UTR	ncbi_119901022	suco	SUN domain containing ossification factor, transcript variant X1
MergePeak_1015	3.4218	9.34381	1.44926	7.87e-08	2.28e-06	Intron (XM_038726599.1/ncbi_119908740, intron 9 of 11)	ncbi_119908722	si:ch211-217a12.1	alanine aminotransferase 2-like, transcript variant X1
MergePeak_30833	1.97771	5.76721	1.54404	7.87e-08	2.28e-06	Distal Intergenic	ncbi_119894958	-	-
MergePeak_27757	2.45678	6.47335	1.39775	7.91e-08	2.29e-06	Intron (XM_038703918.1/ncbi_119891925, intron 5 of 6)	ncbi_119891925	commd10	COMM domain containing 10, transcript variant X1
MergePeak_4595	3.28936	8.31926	1.33865	8.06e-08	2.33e-06	5' UTR	ncbi_119897923	lratd2b	LRAT domain containing 2b, transcript variant X1
MergePeak_6799	5.75702	17.7238	1.62229	8.1e-08	2.34e-06	Distal Intergenic	ncbi_119900487	-	-
MergePeak_3135	4.17851	12.0029	1.52232	8.12e-08	2.35e-06	Distal Intergenic	ncbi_119894404	-	-
MergePeak_4953	2.93019	8.39043	1.51775	8.12e-08	2.35e-06	3' UTR	ncbi_119898589	LOC119898589	syntaxin-10
MergePeak_15844	3.2714	8.15894	1.31847	8.13e-08	2.35e-06	Intron (XM_038730088.1/ncbi_119911276, intron 12 of 30)	ncbi_119911276	ehbp1l1a	EH domain binding protein 1-like 1a, transcript variant X1
MergePeak_22345	4.62138	15.0804	1.70628	8.15e-08	2.35e-06	Promoter (<=1kb)	ncbi_119883068	thap12b	THAP domain containing 12b, transcript variant X1
MergePeak_17908	3.944	11.9605	1.60054	8.15e-08	2.35e-06	Promoter (<=1kb)	ncbi_119914186	LOC119914186	ras-GEF domain-containing family member 1B-B-like
MergePeak_8590	3.69717	11.2304	1.60292	8.17e-08	2.35e-06	Promoter (<=1kb)	ncbi_119902260	pif1	PIF1 5'-to-3' DNA helicase homolog (S. cerevisiae), transcript variant X1
MergePeak_3340	1.81476	5.29163	1.54393	8.28e-08	2.38e-06	Distal Intergenic	ncbi_119896627	-	-
MergePeak_15347	3.45012	9.26947	1.42584	8.3e-08	2.39e-06	Promoter (<=1kb)	ncbi_119910280	LOC119910280	connector enhancer of kinase suppressor of ras 3-like
MergePeak_22570	4.16392	13.4404	1.69057	8.33e-08	2.39e-06	Promoter (<=1kb)	ncbi_119882881	tgfb1a	transforming growth factor, beta 1a
is of number of cells;GO:0048878//chemical homeostasis;GO:0050670//regulation of lymphocyte proliferation;GO:0050672//negative regulation of lymphocyte proliferation;GO:0050678//regulation of epithelial cell proliferation;GO:0050679//positive regulation of epithelial cell proliferation;GO:0050680//negative regulation of epithelial cell proliferation;GO:0050708//regulation of protein secretion;GO:…
MergePeak_12814	4.11575	11.8078	1.52051	8.35e-08	2.39e-06	Intron (XM_038724580.1/ncbi_119907039, intron 3 of 15)	ncbi_119907039	igf2bp3	insulin-like growth factor 2 mRNA binding protein 3, transcript variant X1
MergePeak_3184	1.71644	5.40601	1.65514	8.35e-08	2.39e-06	Intron (XM_038738469.1/ncbi_119917986, intron 3 of 3)	ncbi_119895168	LOC119917986	uncharacterized LOC119917986
MergePeak_21086	2.98506	7.85002	1.39494	8.36e-08	2.39e-06	Intron (XM_038738867.1/ncbi_119918234, intron 7 of 17)	ncbi_119918235	kdm7aa	lysine (K)-specific demethylase 7Aa
MergePeak_7400	3.84954	11.5337	1.5831	8.37e-08	2.39e-06	Intron (XM_038716377.1/ncbi_119900993, intron 1 of 19)	ncbi_119900993	ralgps2	Ral GEF with PH domain and SH3 binding motif 2, transcript variant X1
MergePeak_6826	3.30562	10.909	1.72252	8.37e-08	2.39e-06	Promoter (1-2kb)	ncbi_119900501	kank3	KN motif and ankyrin repeat domains 3, transcript variant X1
MergePeak_31136	5.65603	19.7767	1.80594	8.39e-08	2.39e-06	Exon (XM_038708739.1/ncbi_119895558, exon 1 of 1)	ncbi_119895558	LOC119895558	histone H2AX
MergePeak_24013	2.98137	8.76477	1.55574	8.41e-08	2.4e-06	Intron (XM_038695768.1/ncbi_119885641, intron 8 of 13)	ncbi_119885642	LOC119885641	RNA-binding motif, single-stranded-interacting protein 2-like
MergePeak_4700	3.27815	8.45427	1.3668	8.44e-08	2.41e-06	Intron (XM_038712108.1/ncbi_119898013, intron 3 of 8)	ncbi_119898013	bckdhb	branched chain keto acid dehydrogenase E1 subunit beta, transcript variant X1
MergePeak_19539	2.58886	6.83259	1.40012	8.48e-08	2.41e-06	Downstream (<1kb)	ncbi_119917691	mxtx1	mix-type homeobox gene 1
MergePeak_20801	3.513	11.074	1.65641	8.52e-08	2.42e-06	5' UTR	ncbi_119918336	pus7l	pseudouridine synthase 7 like
MergePeak_22160	3.41877	8.76702	1.35861	8.57e-08	2.44e-06	Distal Intergenic	ncbi_119883015	-	-
MergePeak_5455	2.17525	6.27696	1.52888	8.6e-08	2.44e-06	Downstream (<1kb)	ncbi_119899046	si:dkey-117m1.4	serine/arginine repetitive matrix protein 1, transcript variant X1
MergePeak_26797	5.67336	21.185	1.90077	8.64e-08	2.45e-06	Promoter (<=1kb)	ncbi_119890321	wdr76	WD repeat domain 76
MergePeak_25643	2.24381	5.50924	1.2959	8.64e-08	2.45e-06	Exon (XM_038698737.1/ncbi_119888255, exon 26 of 30)	ncbi_119888883	rapgef2	Rap guanine nucleotide exchange factor (GEF) 2, transcript variant X1
MergePeak_30949	3.86521	11.7005	1.59796	8.68e-08	2.46e-06	Exon (XM_038708971.1/ncbi_119895696, exon 1 of 15)	ncbi_119895696	b3glctb	beta 3-glucosyltransferase b
MergePeak_10273	2.9742	7.7946	1.38997	8.7e-08	2.46e-06	Exon (XM_038722682.1/ncbi_119905537, exon 4 of 16)	ncbi_119905537	ptpn18	protein tyrosine phosphatase non-receptor type 18, transcript variant X1
MergePeak_20725	3.38709	8.936	1.39958	8.78e-08	2.48e-06	Exon (XM_038738333.1/ncbi_119917911, exon 7 of 7)	ncbi_119917914	LOC119917911	peroxisome proliferator-activated receptor alpha-like, transcript variant X1
MergePeak_15477	3.77625	11.7845	1.64186	8.82e-08	2.49e-06	5' UTR	ncbi_119909956	si:dkey-16j16.4	uncharacterized si:dkey-16j16.4
MergePeak_23439	2.09236	6.63361	1.66467	8.85e-08	2.49e-06	Downstream (<1kb)	ncbi_119886461	LOC119886461	adenosine receptor A3-like
MergePeak_11783	3.91847	10.4043	1.40881	8.85e-08	2.49e-06	Distal Intergenic	ncbi_119905991	-	-
MergePeak_23161	2.07142	6.37655	1.62216	8.86e-08	2.5e-06	5' UTR	ncbi_119885743	LOC119885743	CMRF35-like molecule 8, transcript variant X1
MergePeak_14787	2.46028	7.34148	1.57725	8.9e-08	2.5e-06	Downstream (2-3kb)	ncbi_119910554	crip1	cysteine-rich protein 1, transcript variant X1
MergePeak_25698	3.18552	8.64117	1.4397	8.92e-08	2.51e-06	5' UTR	ncbi_119889100	slc49a3	solute carrier family 49 member 3
MergePeak_22485	3.25723	8.8915	1.44878	8.94e-08	2.51e-06	Promoter (<=1kb)	ncbi_119883469	LOC119883469	high affinity cationic amino acid transporter 1-like
MergePeak_21845	2.88315	8.68986	1.59169	8.97e-08	2.52e-06	Intron (XM_038693520.1/ncbi_119883049, intron 7 of 23)	ncbi_119883098	gramd1bb	GRAM domain containing 1Bb, transcript variant X1
MergePeak_460	2.8123	7.96212	1.5014	8.98e-08	2.52e-06	Downstream (<1kb)	ncbi_119903418	LOC119903450	T-cell surface antigen CD2-like, transcript variant X1
MergePeak_5295	2.97727	7.81546	1.39234	8.99e-08	2.52e-06	3' UTR	ncbi_119898876	LOC119898875	aminoacyl tRNA synthase complex-interacting multifunctional protein 1-like
MergePeak_25542	3.3602	8.6013	1.35601	9.01e-08	2.52e-06	Distal Intergenic	ncbi_119888715	-	-
MergePeak_27638	3.622	10.8154	1.57824	9.01e-08	2.52e-06	Promoter (1-2kb)	ncbi_119892090	LOC119892090	protein FAM214B, transcript variant X1
MergePeak_24362	4.23008	11.2824	1.41531	9.02e-08	2.52e-06	Distal Intergenic	ncbi_119885657	-	-
MergePeak_2916	3.61878	11.0474	1.61014	9.05e-08	2.53e-06	Intron (XM_038704499.1/ncbi_119892298, intron 1 of 1)	ncbi_119892323	cavin1a	caveolae associated protein 1a
MergePeak_7412	2.82387	9.0914	1.68683	9.07e-08	2.53e-06	Distal Intergenic	ncbi_119901002	-	-
MergePeak_14307	2.13963	5.81049	1.4413	9.08e-08	2.53e-06	Intron (XM_038726526.1/ncbi_119908693, intron 4 of 18)	ncbi_119908693	LOC119908693	serine/threonine-protein kinase D3-like
MergePeak_21286	4.58955	13.3605	1.54155	9.17e-08	2.55e-06	3' UTR	ncbi_119919289	fkbpl	FKBP prolyl isomerase like
MergePeak_15411	3.61938	12.3797	1.77416	9.2e-08	2.56e-06	Intron (XM_038729726.1/ncbi_119910895, intron 1 of 1)	ncbi_119910895	marcksl1a	MARCKS-like 1a
MergePeak_1260	4.24541	12.5479	1.56347	9.2e-08	2.56e-06	Promoter (<=1kb)	ncbi_119911343	mrpl15	mitochondrial ribosomal protein L15
MergePeak_3919	1.84376	5.32843	1.53106	9.22e-08	2.56e-06	Promoter (<=1kb)	ncbi_119897340	LOC119897340	trypsin-1-like, transcript variant X1
MergePeak_6189	2.75657	8.49941	1.62449	9.25e-08	2.57e-06	Distal Intergenic	ncbi_119899709	-	-
MergePeak_28965	2.2449	7.18542	1.67842	9.29e-08	2.57e-06	Promoter (<=1kb)	ncbi_119893871	LOC119893871	monoacylglycerol lipase ABHD2-like
MergePeak_17575	3.66135	10.0628	1.45858	9.29e-08	2.57e-06	Intron (XM_038733450.1/ncbi_119914261, intron 1 of 6)	ncbi_119914261	LOC119914261	nucleus accumbens-associated protein 2, transcript variant X1
MergePeak_16133	2.47896	8.11147	1.71023	9.35e-08	2.59e-06	Distal Intergenic	ncbi_119912103	-	-
MergePeak_30939	2.21886	6.42715	1.53436	9.36e-08	2.59e-06	Distal Intergenic	ncbi_119895126	-	-
MergePeak_16397	4.41081	12.5765	1.51161	9.4e-08	2.6e-06	Exon (XM_038732659.1/ncbi_119913267, exon 21 of 22)	ncbi_119913267	si:dkey-33c9.6	active breakpoint cluster region-related protein, transcript variant X1
MergePeak_24048	2.78557	8.21246	1.55984	9.43e-08	2.6e-06	Promoter (<=1kb)	ncbi_119885712	inavab	innate immunity activator b, transcript variant X1
MergePeak_17338	3.36906	8.37403	1.31358	9.45e-08	2.61e-06	Intron (XM_038733016.1/ncbi_119914036, intron 2 of 18)	ncbi_119914036	fcho2	FCH and mu domain containing endocytic adaptor 2, transcript variant X1
MergePeak_10344	2.42281	8.47456	1.80646	9.46e-08	2.61e-06	Intron (XM_038722634.1/ncbi_119905519, intron 1 of 5)	ncbi_119905519	mecp2	methyl CpG binding protein 2, transcript variant X1
MergePeak_21766	4.24407	12.4489	1.5525	9.51e-08	2.62e-06	Intron (XM_038693317.1/ncbi_119882936, intron 2 of 23)	ncbi_119882936	rap1gap2a	RAP1 GTPase activating protein 2a, transcript variant X1
MergePeak_12652	2.86692	7.89218	1.46092	9.52e-08	2.62e-06	Downstream (<1kb)	ncbi_119906753	LOC119906753	ras-related protein Rab-25-like
MergePeak_21699	2.03311	5.38329	1.4048	9.53e-08	2.62e-06	Promoter (<=1kb)	ncbi_119883598	LOC119883598	lysophosphatidic acid receptor 5-like
MergePeak_7773	2.97053	7.92549	1.41578	9.58e-08	2.63e-06	Promoter (<=1kb)	ncbi_119901652	LOC119901652	tripartite motif-containing protein 16-like
MergePeak_1208	4.76495	16.3501	1.77876	9.59e-08	2.63e-06	Promoter (<=1kb)	ncbi_119910709	insig1	insulin induced gene 1, transcript variant X1
MergePeak_7284	1.3918	4.26813	1.61665	9.62e-08	2.64e-06	Distal Intergenic	ncbi_119900905	-	-
MergePeak_6442	3.8312	1.09735	-1.80377	9.66e-08	2.64e-06	Intron (XM_038714740.1/ncbi_119899909, intron 7 of 20)	ncbi_119899909	LOC119899909	semaphorin-5B-like, transcript variant X1
MergePeak_24901	3.00798	9.26705	1.62332	9.67e-08	2.64e-06	5' UTR	ncbi_119888352	gpr174	G protein-coupled receptor 174
MergePeak_3616	4.0099	11.358	1.50208	9.67e-08	2.64e-06	3' UTR	ncbi_119897026	tnfaip8l2b	tumor necrosis factor, alpha-induced protein 8-like 2b, transcript variant X1
MergePeak_22923	3.36208	8.50619	1.33916	9.7e-08	2.65e-06	Exon (XM_038694768.1/ncbi_119884336, exon 1 of 17)	ncbi_119884336	tert	telomerase reverse transcriptase
MergePeak_14913	3.41796	9.41944	1.46251	9.75e-08	2.66e-06	Distal Intergenic	ncbi_119910159	-	-
MergePeak_16545	1.84933	5.58394	1.59428	9.79e-08	2.67e-06	Intron (XM_038732762.1/ncbi_119913351, intron 1 of 5)	ncbi_119913351	LOC119913351	uncharacterized LOC119913351
MergePeak_24517	3.26651	9.7628	1.57955	9.8e-08	2.67e-06	Exon (XM_038695722.1/ncbi_119885611, exon 1 of 2)	ncbi_119885611	tp53rk	TP53 regulating kinase
MergePeak_6326	3.29028	8.4979	1.36889	9.81e-08	2.67e-06	Exon (XM_038714596.1/ncbi_119899814, exon 12 of 14)	ncbi_119899814	LOC119899814	myotubularin-related protein 7-like, transcript variant X1
MergePeak_21166	3.03296	9.09856	1.58491	9.82e-08	2.67e-06	Intron (XM_038738597.1/ncbi_119918073, intron 1 of 4)	ncbi_119918073	tmem243b	transmembrane protein 243, mitochondrial b
MergePeak_14308	1.57529	5.57475	1.82328	9.87e-08	2.68e-06	Intron (XM_038726526.1/ncbi_119908693, intron 4 of 18)	ncbi_119908693	LOC119908693	serine/threonine-protein kinase D3-like
MergePeak_11036	3.82546	10.553	1.46395	9.89e-08	2.68e-06	Promoter (<=1kb)	ncbi_119905407	mafba	v-maf avian musculoaponeurotic fibrosarcoma oncogene homolog Ba
MergePeak_8100	4.08488	14.5772	1.83535	9.91e-08	2.69e-06	5' UTR	ncbi_119901869	myo9b	myosin IXb, transcript variant X1
MergePeak_13033	3.42942	10.8463	1.66117	9.92e-08	2.69e-06	Promoter (1-2kb)	ncbi_119906703	phactr4a	phosphatase and actin regulator 4a, transcript variant X1
MergePeak_10883	3.69975	11.2361	1.60264	9.93e-08	2.69e-06	Promoter (<=1kb)	ncbi_119905317	LOC119905317	haloacid dehalogenase-like hydrolase domain-containing 5
MergePeak_4572	2.80629	7.26499	1.3723	9.96e-08	2.7e-06	Intron (XM_038711943.1/ncbi_119897908, intron 10 of 13)	ncbi_119897906	LOC119897908	RNA-binding motif, single-stranded-interacting protein 3-like, transcript variant X1
MergePeak_24797	2.50943	7.91785	1.65775	9.97e-08	2.7e-06	Exon (XM_038699336.1/ncbi_119888660, exon 7 of 8)	ncbi_119889088	st3gal5	ST3 beta-galactoside alpha-2,3-sialyltransferase 5
MergePeak_2348	2.20213	6.56323	1.5755	1e-07	2.71e-06	Intron (XM_038696552.1/ncbi_119886061, intron 1 of 4)	ncbi_119886061	grapa	GRB2 related adaptor protein a
MergePeak_15063	3.87218	12.0204	1.63426	1.01e-07	2.72e-06	Intron (XM_038728419.1/ncbi_119910056, intron 1 of 6)	ncbi_119910056	wdr25	WD repeat domain 25, transcript variant X1
MergePeak_7805	3.43019	8.62231	1.32978	1.01e-07	2.73e-06	3' UTR	ncbi_119901673	LOC119901662	solute carrier organic anion transporter family member 5A1-like, transcript variant X1
MergePeak_22050	3.70643	10.4781	1.49927	1.02e-07	2.75e-06	Promoter (<=1kb)	ncbi_119882668	LOC119882668	uncharacterized LOC119882668
MergePeak_18461	4.15991	10.286	1.30605	1.02e-07	2.76e-06	Exon (XM_038735435.1/ncbi_119915721, exon 11 of 15)	ncbi_119915720	daglb	diacylglycerol lipase, beta
MergePeak_870	3.89092	14.7909	1.92653	1.03e-07	2.76e-06	Distal Intergenic	ncbi_119907112	-	-
MergePeak_26803	4.49319	10.9722	1.28804	1.03e-07	2.76e-06	Intron (XM_038701841.1/ncbi_119890529, intron 2 of 4)	ncbi_119890529	znf710b	zinc finger protein 710b
MergePeak_5193	2.74057	7.20235	1.39399	1.03e-07	2.76e-06	Promoter (<=1kb)	ncbi_119898794	tlr3	toll-like receptor 3, transcript variant X1
MergePeak_13806	3.743	11.3517	1.60064	1.03e-07	2.77e-06	Promoter (<=1kb)	ncbi_119909576	LOC119909576	nuclear receptor coactivator 7
MergePeak_7578	2.25135	6.82476	1.59999	1.03e-07	2.77e-06	Promoter (1-2kb)	ncbi_119901163	gpr17	G protein-coupled receptor 17
MergePeak_29677	3.59993	10.4457	1.53687	1.03e-07	2.77e-06	Promoter (1-2kb)	ncbi_119893263	dusp8a	dual specificity phosphatase 8a
MergePeak_15182	3.42728	8.56035	1.32061	1.04e-07	2.77e-06	Intron (XM_038729802.1/ncbi_119910942, intron 39 of 50)	ncbi_119909801	LOC119910942	protein unc-79 homolog, transcript variant X1
MergePeak_22159	2.91034	8.6698	1.57481	1.04e-07	2.77e-06	Distal Intergenic	ncbi_119883015	-	-
MergePeak_3763	3.69599	9.27184	1.32689	1.05e-07	2.79e-06	Promoter (1-2kb)	ncbi_119897158	LOC119897158	sperm acrosome membrane-associated protein 4-like
MergePeak_15024	1.94334	5.93135	1.60982	1.05e-07	2.79e-06	5' UTR	ncbi_119910934	ctsl.1	cathepsin L.1, transcript variant X1
MergePeak_5796	5.11343	17.8556	1.80402	1.05e-07	2.79e-06	Promoter (1-2kb)	ncbi_119899337	LOC119899337	beta-2-glycoprotein 1-like, transcript variant X1
MergePeak_19986	3.70436	9.80607	1.40445	1.05e-07	2.79e-06	Intron (XM_038737653.1/ncbi_119917354, intron 6 of 22)	ncbi_119917354	zmiz1a	zinc finger, MIZ-type containing 1a, transcript variant X1
MergePeak_24375	3.78607	9.52998	1.33177	1.05e-07	2.79e-06	Downstream (1-2kb)	ncbi_119886999	LOC119886999	potassium channel subfamily K member 15-like
MergePeak_14231	4.08171	16.0849	1.97846	1.05e-07	2.8e-06	Promoter (1-2kb)	ncbi_119908726	pnrc1	proline-rich nuclear receptor coactivator 1
MergePeak_18017	2.34155	6.91703	1.56269	1.06e-07	2.82e-06	Promoter (<=1kb)	ncbi_119914464	niban2a	niban apoptosis regulator 2a
MergePeak_15807	2.75675	6.91144	1.32602	1.06e-07	2.82e-06	Distal Intergenic	ncbi_119911302	-	-
MergePeak_10518	3.72421	10.4023	1.4819	1.06e-07	2.82e-06	Intron (XM_038721818.1/ncbi_119905092, intron 2 of 4)	ncbi_119905093	LOC119905092	monocarboxylate transporter 1-like
MergePeak_30718	6.23215	19.148	1.61939	1.07e-07	2.83e-06	Promoter (<=1kb)	ncbi_119895787	irf1b	interferon regulatory factor 1b, transcript variant X1
MergePeak_5866	2.73775	7.70885	1.49353	1.07e-07	2.83e-06	Distal Intergenic	ncbi_119899416	-	-
MergePeak_1232	4.73453	15.3517	1.69711	1.07e-07	2.83e-06	5' UTR	ncbi_119910959	maf1b	MAF1 homolog, negative regulator of RNA polymerase III b
MergePeak_18810	3.52258	12.0158	1.77023	1.07e-07	2.83e-06	5' UTR	ncbi_119915931	LOC119915931	protein FAM117A-like, transcript variant X1
MergePeak_2842	3.65197	9.979	1.45022	1.08e-07	2.85e-06	Intron (XM_038703394.1/ncbi_119891597, intron 16 of 16)	ncbi_119891714	mrtfbb	myocardin related transcription factor Bb, transcript variant X1
MergePeak_25079	2.96785	7.8335	1.40024	1.08e-07	2.86e-06	Promoter (<=1kb)	ncbi_119889447	LOC119889447	BTB/POZ domain-containing protein KCTD12-like
MergePeak_2062	3.72708	12.0447	1.69227	1.09e-07	2.86e-06	Distal Intergenic	ncbi_119883289	-	-
MergePeak_12281	8.04003	20.8141	1.37229	1.09e-07	2.86e-06	Promoter (<=1kb)	ncbi_119907760	LOC119907760	claspin
MergePeak_2104	4.2306	11.7584	1.47475	1.09e-07	2.87e-06	Promoter (<=1kb)	ncbi_119883760	grb2b	growth factor receptor-bound protein 2b
MergePeak_31150	3.33452	10.0781	1.59567	1.1e-07	2.88e-06	Intron (XM_038707718.1/ncbi_119894980, intron 1 of 13)	ncbi_119894980	ubash3ba	ubiquitin associated and SH3 domain containing Ba, transcript variant X1
MergePeak_9571	3.73811	12.0412	1.68759	1.1e-07	2.9e-06	Distal Intergenic	ncbi_119904494	-	-
MergePeak_13736	3.8552	11.5934	1.58843	1.11e-07	2.92e-06	Promoter (<=1kb)	ncbi_119909028	ccm2	CCM2 scaffold protein, transcript variant X1
MergePeak_27235	6.64941	22.2817	1.74456	1.11e-07	2.92e-06	Promoter (<=1kb)	ncbi_119891766	tubb2b	tubulin, beta 2b
MergePeak_7370	3.09787	7.80097	1.33238	1.11e-07	2.92e-06	Promoter (<=1kb)	ncbi_119900950	LOC119900950	signal-transducing adaptor protein 2-like, transcript variant X1
MergePeak_15019	3.45647	8.79002	1.34657	1.11e-07	2.92e-06	Intron (XM_038729391.1/ncbi_119910668, intron 2 of 6)	ncbi_119910668	qkia	QKI, KH domain containing, RNA binding a, transcript variant X1
MergePeak_16611	3.09341	9.51387	1.62083	1.12e-07	2.92e-06	Intron (XM_038731118.1/ncbi_119912112, intron 23 of 25)	ncbi_119912113	LOC119912112	adenylate cyclase type 2-like, transcript variant X1
MergePeak_13212	2.43769	6.36137	1.38382	1.12e-07	2.93e-06	Promoter (<=1kb)	ncbi_119908300	LOC119908300	GATOR complex protein NPRL3-like
MergePeak_7139	3.74949	10.4162	1.47406	1.12e-07	2.93e-06	Distal Intergenic	ncbi_119900750	-	-
MergePeak_3473	2.75845	9.76944	1.82442	1.13e-07	2.95e-06	Distal Intergenic	ncbi_119896926	-	-
MergePeak_16921	1.8014	4.40828	1.2911	1.13e-07	2.95e-06	Distal Intergenic	ncbi_119912009	-	-
MergePeak_27812	3.65019	8.58306	1.23352	1.14e-07	2.96e-06	Distal Intergenic	ncbi_119892201	-	-
MergePeak_25130	3.64044	9.45202	1.37651	1.14e-07	2.96e-06	Distal Intergenic	ncbi_119888785	-	-
MergePeak_5516	2.98884	8.01689	1.42346	1.14e-07	2.97e-06	Promoter (<=1kb)	ncbi_119899086	tbc1d1	TBC1 (tre-2/USP6, BUB2, cdc16) domain family, member 1, transcript variant X1
MergePeak_13121	3.71349	9.46224	1.34941	1.15e-07	2.98e-06	Intron (XM_038724714.1/ncbi_119907116, intron 1 of 7)	ncbi_119907116	glcci1a	glucocorticoid induced 1a, transcript variant X1
MergePeak_26878	3.40789	12.0556	1.82276	1.15e-07	2.98e-06	Intron (XM_038701678.1/ncbi_119890412, intron 2 of 38)	ncbi_119890415	chd9	chromodomain helicase DNA binding protein 9, transcript variant X1
MergePeak_27333	3.4046	10.1934	1.58207	1.15e-07	2.98e-06	Promoter (<=1kb)	ncbi_119892167	pptc7a	protein phosphatase targeting COQ7 a
MergePeak_10736	3.52068	10.55	1.58333	1.15e-07	2.98e-06	Promoter (<=1kb)	ncbi_119906012	iqsec2b	IQ motif and Sec7 domain ArfGEF 2b, transcript variant X1
MergePeak_5834	2.8407	8.40336	1.56472	1.15e-07	2.98e-06	Intron (XM_038713898.1/ncbi_119899363, intron 1 of 48)	ncbi_119899363	LOC119899363	phospholipid-transporting ATPase ABCA1-like, transcript variant X1
MergePeak_1907	2.86989	7.98713	1.47668	1.15e-07	2.99e-06	Distal Intergenic	ncbi_119896429	-	-
MergePeak_10913	3.18974	9.76072	1.61355	1.17e-07	3.02e-06	Intron (XM_038722229.1/ncbi_119905326, intron 1 of 4)	ncbi_119905326	LOC119905326	sushi domain-containing protein 3
MergePeak_14154	2.40141	7.78336	1.69651	1.17e-07	3.03e-06	Promoter (<=1kb)	ncbi_119908932	LOC119908932	DNA (cytosine-5)-methyltransferase 3A-like, transcript variant X1
MergePeak_4894	2.32563	7.21359	1.63309	1.18e-07	3.04e-06	Distal Intergenic	ncbi_119898190	-	-
MergePeak_18025	2.63174	7.10059	1.43192	1.18e-07	3.04e-06	Exon (XM_038733707.1/ncbi_119914403, exon 16 of 26)	ncbi_119914522	ehmt1b	euchromatic histone-lysine N-methyltransferase 1b, transcript variant X1
MergePeak_14684	2.81662	7.37828	1.38932	1.18e-07	3.04e-06	Exon (XM_038728245.1/ncbi_119909957, exon 21 of 44)	ncbi_119909957	zfyve26	zinc finger, FYVE domain containing 26, transcript variant X1
MergePeak_9503	2.27041	5.68339	1.3238	1.18e-07	3.05e-06	5' UTR	ncbi_119904101	itga6a	integrin, alpha 6a
MergePeak_9562	2.33953	7.29493	1.64068	1.19e-07	3.07e-06	Promoter (1-2kb)	ncbi_119904159	LOC119904159	rho GTPase-activating protein 6-like, transcript variant X1
MergePeak_16804	2.38705	5.93131	1.31312	1.19e-07	3.07e-06	Intron (XM_038732335.1/ncbi_119913023, intron 5 of 5)	ncbi_119913031	LOC119913023	uncharacterized LOC119913023
MergePeak_8630	1.66596	5.85648	1.81368	1.2e-07	3.08e-06	Downstream (<1kb)	ncbi_119902302	cldn1	claudin 1
MergePeak_21240	2.46122	5.88048	1.25656	1.21e-07	3.12e-06	5' UTR	ncbi_119917894	plxnb2a.1	plexin b2a, tandem duplicate 1, transcript variant X1
MergePeak_11424	3.21653	8.15127	1.34152	1.22e-07	3.13e-06	Intron (XM_038722957.1/ncbi_119905691, intron 5 of 11)	ncbi_119905694	gnas	GNAS complex locus, transcript variant X1
MergePeak_18648	6.49202	20.8249	1.68157	1.22e-07	3.14e-06	5' UTR	ncbi_119916424	LOC119916424	WD repeat domain phosphoinositide-interacting protein 1-like, transcript variant X1
MergePeak_3312	2.47245	7.26613	1.55524	1.23e-07	3.15e-06	5' UTR	ncbi_119896602	LOC119896602	uncharacterized LOC119896602, transcript variant X1
MergePeak_20539	6.20356	17.0959	1.46248	1.23e-07	3.15e-06	5' UTR	ncbi_119918339	e2f7	E2F transcription factor 7
MergePeak_17703	3.02769	10.0392	1.72935	1.24e-07	3.18e-06	Promoter (<=1kb)	ncbi_119914575	LOC119914575	cell wall protein DAN4-like, transcript variant X1
MergePeak_29901	3.48566	8.759	1.32933	1.25e-07	3.18e-06	Promoter (<=1kb)	ncbi_119893553	zcchc14	zinc finger, CCHC domain containing 14
MergePeak_6314	2.60879	8.31224	1.67185	1.25e-07	3.18e-06	Distal Intergenic	ncbi_119899805	-	-
MergePeak_30670	3.27281	9.163	1.48529	1.25e-07	3.2e-06	Promoter (<=1kb)	ncbi_119895287	tcf7	transcription factor 7, transcript variant X1
MergePeak_29646	2.92409	8.58111	1.55317	1.26e-07	3.21e-06	3' UTR	ncbi_119894290	LOC119894290	immunoglobulin superfamily member 22-like
MergePeak_22976	3.69071	11.2517	1.60817	1.26e-07	3.22e-06	Promoter (<=1kb)	ncbi_119884616	enc3	ectodermal-neural cortex 3
MergePeak_5436	2.65515	7.9728	1.5863	1.27e-07	3.24e-06	5' UTR	ncbi_119899024	spock3	SPARC (osteonectin), cwcv and kazal like domains proteoglycan 3
MergePeak_2772	4.17013	13.2179	1.66433	1.28e-07	3.24e-06	5' UTR	ncbi_119896496	slc27a1a	solute carrier family 27 member 1a, transcript variant X1
MergePeak_18127	2.76354	7.97802	1.52952	1.28e-07	3.25e-06	Exon (XM_038734555.1/ncbi_119915017, exon 1 of 8)	ncbi_119915017	psmb10	proteasome 20S subunit beta 10
MergePeak_6197	2.3634	7.05974	1.57875	1.28e-07	3.25e-06	Distal Intergenic	ncbi_119899714	-	-
MergePeak_12442	3.61732	9.9869	1.46512	1.28e-07	3.25e-06	Distal Intergenic	ncbi_119908085	-	-
MergePeak_13770	6.2419	18.7197	1.5845	1.28e-07	3.25e-06	Distal Intergenic	ncbi_119908914	-	-
MergePeak_15369	3.07293	9.12747	1.5706	1.28e-07	3.25e-06	Promoter (<=1kb)	ncbi_119910103	lck	LCK proto-oncogene, Src family tyrosine kinase
MergePeak_7512	5.32519	14.6038	1.45544	1.29e-07	3.25e-06	Promoter (<=1kb)	ncbi_119901107	LOC119901107	cyclin-dependent kinase-like 5, transcript variant X1
MergePeak_5787	4.31156	13.2505	1.61976	1.29e-07	3.25e-06	Promoter (<=1kb)	ncbi_119899333	LOC119899333	importin subunit alpha-1-like, transcript variant X1
MergePeak_31390	2.5444	7.09882	1.48026	1.29e-07	3.25e-06	Distal Intergenic	ncbi_119895333	-	-
MergePeak_6224	4.2177	15.2012	1.84966	1.29e-07	3.25e-06	Promoter (<=1kb)	ncbi_119899734	rasal3	RAS protein activator like 3, transcript variant X1
MergePeak_8685	3.47807	9.07413	1.38347	1.29e-07	3.26e-06	Distal Intergenic	ncbi_119902353	-	-
MergePeak_4181	3.51359	10.0315	1.51352	1.29e-07	3.26e-06	Intron (XM_038711411.1/ncbi_119897594, intron 2 of 13)	ncbi_119897594	shc1	SHC (Src homology 2 domain containing) transforming protein 1, transcript variant X1
MergePeak_20144	2.70358	6.97222	1.36675	1.3e-07	3.27e-06	Distal Intergenic	ncbi_119917335	-	-
MergePeak_18629	2.34492	5.96855	1.34784	1.3e-07	3.28e-06	Exon (XM_038735954.1/ncbi_119916081, exon 4 of 5)	ncbi_119916081	fscn2b	fascin actin-bundling protein 2b, retinal, transcript variant X1
MergePeak_6410	2.33923	5.83929	1.31976	1.3e-07	3.28e-06	5' UTR	ncbi_119899882	LOC119899882	calpain-2 catalytic subunit-like
MergePeak_8704	3.65817	10.7531	1.55556	1.3e-07	3.28e-06	Promoter (<=1kb)	ncbi_119902378	czib	CXXC motif containing zinc binding protein
MergePeak_17633	3.72556	11.0559	1.56929	1.31e-07	3.3e-06	5' UTR	ncbi_119914207	LOC119914207	PH and SEC7 domain-containing protein 4, transcript variant X1
MergePeak_21542	2.40015	6.48469	1.43391	1.32e-07	3.31e-06	5' UTR	ncbi_119883376	lyrm9	LYR motif containing 9
MergePeak_2036	3.5361	10.0818	1.51153	1.32e-07	3.31e-06	Downstream (<1kb)	ncbi_119883063	LOC119883063	ral guanine nucleotide dissociation stimulator-like 1, transcript variant X1
MergePeak_19834	2.59048	8.55096	1.72287	1.32e-07	3.31e-06	5' UTR	ncbi_119917349	gsta.1	glutathione S-transferase, alpha tandem duplicate 1
MergePeak_27709	3.20161	7.72937	1.27155	1.32e-07	3.31e-06	Intron (XM_038702786.1/ncbi_119891293, intron 9 of 11)	ncbi_119891292	zgc:63587	uncharacterized protein LOC393431 homolog
MergePeak_13102	3.33801	9.25121	1.47065	1.33e-07	3.33e-06	Intron (XM_038724831.1/ncbi_119907179, intron 9 of 14)	ncbi_119907185	LOC119907179	septin-7, transcript variant X1
MergePeak_9804	3.95031	14.7979	1.90535	1.33e-07	3.33e-06	5' UTR	ncbi_119904361	gpr183a	G protein-coupled receptor 183a
MergePeak_13705	2.62281	7.49637	1.51508	1.33e-07	3.33e-06	Promoter (<=1kb)	ncbi_119908867	LOC119908867	cAMP-specific 3',5'-cyclic phosphodiesterase 7B-like, transcript variant X1
MergePeak_3808	4.35856	15.0822	1.79093	1.34e-07	3.34e-06	Intron (XR_005443382.1/ncbi_119897248, intron 1 of 5)	ncbi_119897248	LOC119897248	uncharacterized LOC119897248
MergePeak_29424	2.54273	7.75554	1.60885	1.34e-07	3.35e-06	Downstream (<1kb)	ncbi_119893350	fam174b	family with sequence similarity 174 member B
MergePeak_22183	3.27505	10.131	1.62919	1.35e-07	3.37e-06	Promoter (<=1kb)	ncbi_119882918	prkd2	protein kinase D2
MergePeak_20444	2.65202	7.09297	1.4193	1.35e-07	3.37e-06	3' UTR	ncbi_119918086	il17ra1a	interleukin 17 receptor A1a
MergePeak_2174	3.97471	12.5364	1.6572	1.36e-07	3.39e-06	Promoter (<=1kb)	ncbi_119884681	pick1	protein interacting with prkca 1, transcript variant X1
MergePeak_30174	3.98836	13.3538	1.74338	1.36e-07	3.39e-06	Distal Intergenic	ncbi_119894749	-	-
MergePeak_23316	3.71042	11.5394	1.63691	1.37e-07	3.4e-06	Downstream (1-2kb)	ncbi_119885761	hgh1	HGH1 homolog (S. cerevisiae)
MergePeak_8579	2.55783	9.51192	1.89481	1.37e-07	3.41e-06	Intron (XM_038718325.1/ncbi_119902256, intron 18 of 22)	ncbi_119902256	LOC119902256	lysine-specific demethylase 4A-like, transcript variant X1
MergePeak_14846	2.17371	5.77195	1.4089	1.38e-07	3.41e-06	Intron (XM_038728856.1/ncbi_119910324, intron 31 of 32)	ncbi_119910326	tnika	TRAF2 and NCK interacting kinase a, transcript variant X1
MergePeak_28127	2.75667	8.51579	1.62721	1.38e-07	3.42e-06	Distal Intergenic	ncbi_119891922	-	-
MergePeak_26764	2.86095	7.5046	1.39128	1.38e-07	3.42e-06	5' UTR	ncbi_119890534	ddias	DNA damage-induced apoptosis suppressor
MergePeak_20061	3.61331	10.6561	1.56029	1.38e-07	3.42e-06	Promoter (<=1kb)	ncbi_119917738	zranb1b	zinc finger, RAN-binding domain containing 1b, transcript variant X1
MergePeak_13555	4.48563	11.4958	1.35773	1.39e-07	3.43e-06	Intron (XM_038726146.1/ncbi_119908452, intron 1 of 6)	ncbi_119908452	LOC119908452	vascular endothelial growth factor A-like
MergePeak_23511	4.22878	13.6801	1.69377	1.4e-07	3.45e-06	Intron (XM_038697371.1/ncbi_119886556, intron 1 of 19)	ncbi_119886556	znfx1	zinc finger, NFX1-type containing 1
MergePeak_6719	5.02059	17.6121	1.81064	1.4e-07	3.45e-06	Promoter (<=1kb)	ncbi_119900439	acsbg2	acyl-CoA synthetase bubblegum family member 2, transcript variant X1
MergePeak_28082	3.16148	8.27605	1.38834	1.4e-07	3.46e-06	Exon (XM_038704772.1/ncbi_119892500, exon 9 of 9)	ncbi_119892500	tbx5b	T-box transcription factor 5b
MergePeak_28792	3.30238	10.0657	1.60787	1.4e-07	3.46e-06	5' UTR	ncbi_119893638	dgkzb	diacylglycerol kinase, zeta b, transcript variant X1
MergePeak_30977	5.94216	17.1068	1.52551	1.41e-07	3.47e-06	Promoter (<=1kb)	ncbi_119895363	arfip2b	ADP-ribosylation factor interacting protein 2b, transcript variant X1
MergePeak_19798	4.03927	10.4313	1.36875	1.42e-07	3.5e-06	Exon (XM_038737874.1/ncbi_119917512, exon 10 of 22)	ncbi_119917512	ppp1r21	protein phosphatase 1, regulatory subunit 21
MergePeak_14198	1.87306	5.09469	1.4436	1.43e-07	3.51e-06	Promoter (<=1kb)	ncbi_119908614	LOC119908614	uncharacterized LOC119908614
MergePeak_24396	3.47681	10.5741	1.60469	1.43e-07	3.51e-06	Promoter (<=1kb)	ncbi_119886395	LOC119886395	src-like-adapter 2
MergePeak_22198	3.55309	8.34668	1.23213	1.43e-07	3.51e-06	Downstream (<1kb)	ncbi_119882681	ap2s1	adaptor related protein complex 2 subunit sigma 1
MergePeak_14943	2.65964	7.13899	1.42449	1.43e-07	3.52e-06	Promoter (<=1kb)	ncbi_119910684	LOC119910684	tyrosine-protein kinase fyna-like
MergePeak_22178	2.70765	9.95069	1.87776	1.43e-07	3.52e-06	Exon (XM_038693283.1/ncbi_119882918, exon 15 of 19)	ncbi_119882919	prkd2	protein kinase D2
MergePeak_799	5.10316	12.7013	1.31551	1.45e-07	3.55e-06	Promoter (<=1kb)	ncbi_119906602	mpp7a	membrane protein, palmitoylated 7a (MAGUK p55 subfamily member 7), transcript variant X1
MergePeak_14632	3.32845	8.56001	1.36276	1.45e-07	3.55e-06	Distal Intergenic	ncbi_119910862	-	-
MergePeak_1402	4.06147	13.397	1.72184	1.45e-07	3.56e-06	Intron (XM_038732190.1/ncbi_119912912, intron 1 of 9)	ncbi_119912912	irf9	interferon regulatory factor 9
MergePeak_30463	3.19144	9.63317	1.5938	1.46e-07	3.56e-06	Promoter (1-2kb)	ncbi_119895021	uimc1	ubiquitin interaction motif containing 1
MergePeak_13444	3.10437	10.6349	1.77644	1.46e-07	3.56e-06	Distal Intergenic	ncbi_119909502	-	-
MergePeak_5930	3.06358	8.06305	1.39611	1.46e-07	3.56e-06	Intron (XM_038714037.1/ncbi_119899469, intron 6 of 10)	ncbi_119899468	prkacab	protein kinase, cAMP-dependent, catalytic, alpha, genome duplicate b, transcript variant X1
MergePeak_6355	4.00117	12.2834	1.61822	1.47e-07	3.58e-06	Promoter (1-2kb)	ncbi_119899851	si:dkey-28b4.8	sarcoplasmic/endoplasmic reticulum calcium ATPase 2, transcript variant X1
MergePeak_17120	2.59119	6.91135	1.41535	1.47e-07	3.58e-06	Downstream (2-3kb)	ncbi_119914214	mef2ca	myocyte enhancer factor 2ca, transcript variant X1
MergePeak_20605	2.12681	6.53059	1.61852	1.47e-07	3.58e-06	Intron (XM_038738913.1/ncbi_119918264, intron 30 of 30)	ncbi_119918268	plxnc1	plexin C1
MergePeak_23908	3.28037	8.69215	1.40585	1.47e-07	3.58e-06	Distal Intergenic	ncbi_119885494	-	-
MergePeak_1154	3.75909	9.05979	1.26909	1.48e-07	3.59e-06	Exon (XM_038728770.1/ncbi_119910267, exon 17 of 18)	ncbi_119910288	map3k22	mitogen-activated protein kinase kinase kinase 22, transcript variant X1
MergePeak_4190	2.93674	8.63577	1.55611	1.48e-07	3.6e-06	Promoter (<=1kb)	ncbi_119897608	cunh1orf43	chromosome unknown C1orf43 homolog
MergePeak_8507	4.341	11.7632	1.43818	1.49e-07	3.61e-06	5' UTR	ncbi_119902208	LOC119902208	dynein, cytoplasmic 1, intermediate chain 2a-like, transcript variant X1
MergePeak_7555	3.99457	12.2799	1.62019	1.49e-07	3.62e-06	Intron (XM_038716665.1/ncbi_119901153, intron 1 of 5)	ncbi_119901153	atp1b1a	ATPase Na+/K+ transporting subunit beta 1a
MergePeak_20131	2.97104	10.1645	1.7745	1.49e-07	3.62e-06	Intron (XM_038736895.1/ncbi_119916915, intron 1 of 6)	ncbi_119916915	ifngr1l	interferon gamma receptor 1-like, transcript variant X1
MergePeak_6126	3.58908	10.8554	1.59672	1.5e-07	3.63e-06	Intron (XM_038714318.1/ncbi_119899668, intron 6 of 12)	ncbi_119899924	rnf38	ring finger protein 38, transcript variant X1
MergePeak_15900	2.61475	9.72187	1.89456	1.5e-07	3.63e-06	Intron (XM_038731082.1/ncbi_119912097, intron 3 of 22)	ncbi_119912098	adam19a	ADAM metallopeptidase domain 19a
MergePeak_31365	3.42496	10.4151	1.60452	1.5e-07	3.63e-06	Promoter (<=1kb)	ncbi_119895909	LOC119895909	E3 ubiquitin-protein ligase RNF43
MergePeak_3783	4.57539	12.5823	1.45943	1.51e-07	3.64e-06	Intron (XM_038710806.1/ncbi_119897216, intron 5 of 7)	ncbi_119897216	ethe1	ETHE1 persulfide dioxygenase
MergePeak_5169	2.93303	7.81127	1.41317	1.51e-07	3.64e-06	Intron (XM_038712983.1/ncbi_119898769, intron 4 of 16)	ncbi_119898769	LOC119898769	protein kinase C beta type-like, transcript variant X1
MergePeak_9864	3.51324	12.0681	1.78033	1.51e-07	3.64e-06	5' UTR	ncbi_119904411	klf7b	Kruppel-like factor 7b
MergePeak_18102	5.40597	16.7123	1.62828	1.52e-07	3.66e-06	Promoter (1-2kb)	ncbi_119914050	fech	ferrochelatase
MergePeak_1116	2.97321	9.72831	1.71017	1.52e-07	3.67e-06	Promoter (<=1kb)	ncbi_119909913	LOC119909913	protein shisa-2
MergePeak_29297	5.67681	16.0431	1.4988	1.53e-07	3.68e-06	Promoter (1-2kb)	ncbi_119893833	pias1b	protein inhibitor of activated STAT, 1b
MergePeak_30904	3.85787	10.1299	1.39275	1.54e-07	3.69e-06	Promoter (1-2kb)	ncbi_119895466	cct6a	chaperonin containing TCP1, subunit 6A (zeta 1)
MergePeak_13141	4.77639	11.994	1.32832	1.54e-07	3.69e-06	Intron (XM_038725601.1/ncbi_119907909, intron 9 of 18)	ncbi_119907909	ppp1r10	protein phosphatase 1, regulatory subunit 10, transcript variant X1
MergePeak_14665	2.45176	6.12718	1.3214	1.54e-07	3.7e-06	3' UTR	ncbi_119910797	paplna	papilin a, proteoglycan-like sulfated glycoprotein, transcript variant X1
MergePeak_16749	3.53716	10.6473	1.58983	1.55e-07	3.72e-06	Exon (XM_038731033.1/ncbi_119912061, exon 1 of 6)	ncbi_119912061	vbp1	von Hippel-Lindau binding protein 1
MergePeak_18701	3.83949	11.8247	1.62282	1.55e-07	3.72e-06	Promoter (1-2kb)	ncbi_119915542	LOC119915542	uncharacterized LOC119915542
MergePeak_16786	2.76899	6.7511	1.28576	1.56e-07	3.73e-06	Exon (XM_038732302.1/ncbi_119912994, exon 12 of 16)	ncbi_119912987	txk	TXK tyrosine kinase, transcript variant X1
MergePeak_1791	3.72358	10.1706	1.44964	1.56e-07	3.74e-06	Distal Intergenic	ncbi_119918757	-	-
MergePeak_25332	3.43964	11.6113	1.7552	1.57e-07	3.75e-06	Downstream (1-2kb)	ncbi_119888907	slc16a2	solute carrier family 16 member 2
MergePeak_22223	2.20684	5.44228	1.30223	1.57e-07	3.75e-06	Intron (XM_038694255.1/ncbi_119883551, intron 22 of 23)	ncbi_119883552	sipa1l3	signal-induced proliferation-associated 1 like 3, transcript variant X1
MergePeak_13707	3.2464	10.2041	1.65223	1.57e-07	3.75e-06	Distal Intergenic	ncbi_119908867	-	-
MergePeak_31538	2.79412	7.82171	1.48509	1.57e-07	3.75e-06	Promoter (<=1kb)	ncbi_119895339	ntm	neurotrimin, transcript variant X1
MergePeak_17709	4.73021	12.9385	1.45169	1.58e-07	3.76e-06	Promoter (<=1kb)	ncbi_119914582	LOC119914582	uncharacterized LOC119914582, transcript variant X1
MergePeak_7870	3.18586	10.9855	1.78584	1.58e-07	3.77e-06	3' UTR	ncbi_119901710	crema	cAMP responsive element modulator a, transcript variant X1
MergePeak_18707	4.70706	15.3794	1.7081	1.58e-07	3.77e-06	Intron (XM_038735108.1/ncbi_119915548, intron 1 of 3)	ncbi_119915548	h3f3d	H3 histone, family 3D
MergePeak_20475	4.29531	13.284	1.62885	1.59e-07	3.79e-06	Intron (XR_005447420.1/ncbi_119918326, intron 1 of 2)	ncbi_119918326	LOC119918326	uncharacterized LOC119918326
MergePeak_25780	2.95629	7.35692	1.31531	1.59e-07	3.79e-06	5' UTR	ncbi_119888328	nipsnap3a	nipsnap homolog 3A (C. elegans)
MergePeak_6973	3.63202	8.96992	1.30432	1.6e-07	3.79e-06	Intron (XM_038715703.1/ncbi_119900607, intron 9 of 12)	ncbi_119900610	LOC119900607	ankyrin repeat domain-containing protein 13C
MergePeak_28717	3.32355	8.53695	1.36099	1.6e-07	3.81e-06	Promoter (1-2kb)	ncbi_119892977	LOC119892977	uncharacterized LOC119892977
MergePeak_6463	3.34511	8.41481	1.33088	1.61e-07	3.82e-06	Promoter (<=1kb)	ncbi_119900212	trmt1l	tRNA methyltransferase 1-like, transcript variant X1
MergePeak_87	6.58866	20.2478	1.61971	1.61e-07	3.82e-06	Intron (XM_038732940.1/ncbi_119881802, intron 22 of 22)	ncbi_119912932	LOC119881802	uncharacterized LOC119881802, transcript variant X5
MergePeak_13262	2.65114	9.10364	1.77983	1.62e-07	3.83e-06	Promoter (<=1kb)	ncbi_119908666	ube2j1	ubiquitin-conjugating enzyme E2, J1
MergePeak_5733	2.95066	8.06967	1.45147	1.62e-07	3.83e-06	Exon (XM_038713811.1/ncbi_119899287, exon 1 of 6)	ncbi_119899287	LOC119899287	lysozyme g-like
MergePeak_1281	1.9368	4.71111	1.28239	1.62e-07	3.83e-06	Intron (XR_005443918.1/ncbi_119899813, intron 1 of 1)	ncbi_119899813	LOC119899813	uncharacterized LOC119899813
MergePeak_20227	4.39992	13.0593	1.56952	1.62e-07	3.83e-06	5' UTR	ncbi_119917582	fbxo5	F-box protein 5
MergePeak_17532	2.50021	6.24878	1.32153	1.63e-07	3.84e-06	Intron (XM_038733233.1/ncbi_119914154, intron 1 of 3)	ncbi_119914153	LOC119914154	zinc finger and BTB domain-containing protein 7C, transcript variant X1
MergePeak_2992	4.2897	13.6695	1.67201	1.63e-07	3.84e-06	Promoter (<=1kb)	ncbi_119893079	arl5c	ADP-ribosylation factor-like 5C, transcript variant X1
MergePeak_15551	3.9024	12.8404	1.71825	1.64e-07	3.88e-06	5' UTR	ncbi_119910852	ccdc88c	coiled-coil domain containing 88C, transcript variant X1
MergePeak_2038	4.49859	13.5403	1.58971	1.65e-07	3.88e-06	Promoter (<=1kb)	ncbi_119883075	LOC119883075	choline transporter-like protein 2, transcript variant X1
MergePeak_14246	5.82289	18.0399	1.63139	1.66e-07	3.9e-06	5' UTR	ncbi_119908715	vash2	vasohibin 2, transcript variant X1
MergePeak_10862	3.87311	12.1085	1.64445	1.66e-07	3.9e-06	Distal Intergenic	ncbi_119905004	-	-
MergePeak_14656	5.01255	11.8006	1.23525	1.66e-07	3.9e-06	Promoter (1-2kb)	ncbi_119909991	numb	NUMB endocytic adaptor protein, transcript variant X1
MergePeak_16790	2.3009	7.25197	1.65617	1.66e-07	3.91e-06	Intron (XM_038732299.1/ncbi_119912992, intron 4 of 17)	ncbi_119912992	tec	tec protein tyrosine kinase
MergePeak_3597	5.75043	17.7849	1.62891	1.67e-07	3.92e-06	Exon (XM_038710529.1/ncbi_119897019, exon 2 of 3)	ncbi_119897019	mcl1b	MCL1 apoptosis regulator, BCL2 family member b
MergePeak_21624	2.84771	8.60056	1.59463	1.68e-07	3.94e-06	Intron (XM_038693150.1/ncbi_119882857, intron 11 of 13)	ncbi_119883346	LOC119882857	large neutral amino acids transporter small subunit 4-like
MergePeak_11952	5.64304	16.3855	1.53788	1.68e-07	3.94e-06	5' UTR	ncbi_119906895	rfx5	regulatory factor X, 5, transcript variant X1
MergePeak_15362	3.59809	9.66867	1.42609	1.69e-07	3.95e-06	Exon (XM_038728471.1/ncbi_119910088, exon 1 of 9)	ncbi_119910088	hmgcl	3-hydroxy-3-methylglutaryl-CoA lyase
MergePeak_14396	2.15897	6.25369	1.53437	1.69e-07	3.95e-06	Promoter (1-2kb)	ncbi_119908589	LOC119908589	pre-mRNA-splicing factor cwc22-like
MergePeak_16180	2.64586	7.42555	1.48876	1.69e-07	3.95e-06	Distal Intergenic	ncbi_119913208	-	-
MergePeak_5047	2.2618	6.55805	1.5358	1.7e-07	3.97e-06	5' UTR	ncbi_119898656	lpar2b	lysophosphatidic acid receptor 2b
MergePeak_11187	2.88308	9.91055	1.78136	1.72e-07	4.02e-06	5' UTR	ncbi_119905484	fmnl3	formin-like 3, transcript variant X1
MergePeak_4854	5.40128	13.7283	1.34578	1.72e-07	4.02e-06	Intron (XM_038712302.1/ncbi_119898132, intron 3 of 6)	ncbi_119898132	LOC119898132	pituitary tumor-transforming gene 1 protein-interacting protein
MergePeak_28211	2.59221	6.40839	1.30578	1.73e-07	4.03e-06	Intron (XM_038703639.1/ncbi_119891778, intron 1 of 21)	ncbi_119891778	mctp1a	multiple C2 domains, transmembrane 1a, transcript variant X1
MergePeak_22150	2.37305	5.98781	1.33529	1.74e-07	4.06e-06	Intron (XM_038692316.1/ncbi_119882311, intron 8 of 14)	ncbi_119882311	ppp2r1bb	protein phosphatase 2, regulatory subunit A, beta b
MergePeak_3725	2.38775	6.49925	1.44462	1.74e-07	4.06e-06	Promoter (<=1kb)	ncbi_119897115	nr2f5	nuclear receptor subfamily 2, group F, member 5
MergePeak_6818	2.28067	7.67431	1.75058	1.74e-07	4.06e-06	Intron (XM_038715511.1/ncbi_119900502, intron 1 of 17)	ncbi_119900502	LOC119900502	cAMP-specific 3',5'-cyclic phosphodiesterase 4D-like, transcript variant X1
MergePeak_3083	1.8754	5.51648	1.55655	1.75e-07	4.07e-06	Downstream (<1kb)	ncbi_119893808	LOC119893808	perforin-1-like
MergePeak_10553	4.77488	15.0551	1.65672	1.75e-07	4.07e-06	5' UTR	ncbi_119905117	tuba1a	tubulin, alpha 1a
MergePeak_21609	3.5759	9.08246	1.34478	1.77e-07	4.12e-06	Distal Intergenic	ncbi_119882540	-	-
MergePeak_9803	3.75523	11.0292	1.55435	1.78e-07	4.12e-06	Downstream (1-2kb)	ncbi_119904360	gpr183a	G protein-coupled receptor 183a
MergePeak_18755	3.38219	9.05041	1.42002	1.78e-07	4.13e-06	Intron (XM_038736619.1/ncbi_119916570, intron 1 of 4)	ncbi_119916570	zgc:56095	uncharacterized protein LOC406286 homolog, transcript variant X1
MergePeak_12844	3.64604	8.87054	1.28269	1.79e-07	4.13e-06	Intron (XM_038725209.1/ncbi_119907445, intron 1 of 4)	ncbi_119907445	LOC119907445	juxtaposed with another zinc finger protein 1-like
MergePeak_17964	2.69715	7.46321	1.46836	1.79e-07	4.13e-06	Intron (XR_005446709.1/ncbi_119914038, intron 1 of 2)	ncbi_119914038	LOC119914038	uncharacterized LOC119914038
MergePeak_26935	2.84687	9.77841	1.78022	1.79e-07	4.13e-06	Promoter (<=1kb)	ncbi_119890140	LOC119890140	xaa-Pro dipeptidase-like
MergePeak_29346	3.53334	10.8141	1.61381	1.79e-07	4.14e-06	5' UTR	ncbi_119893732	dapk2b	death-associated protein kinase 2b, transcript variant X1
MergePeak_19042	3.21084	11.5079	1.8416	1.79e-07	4.14e-06	Intron (XM_038735294.1/ncbi_119915653, intron 10 of 10)	ncbi_119915656	LOC119915653	CDP-diacylglycerol--glycerol-3-phosphate 3-phosphatidyltransferase, mitochondrial, transcript variant X1
MergePeak_5310	3.93376	12.0617	1.61645	1.81e-07	4.17e-06	Promoter (<=1kb)	ncbi_119898896	anp32b	acidic (leucine-rich) nuclear phosphoprotein 32 family, member B, transcript variant X1
MergePeak_3467	5.66244	16.7929	1.56836	1.81e-07	4.18e-06	Promoter (1-2kb)	ncbi_119896920	LOC119896920	CREB-regulated transcription coactivator 2
MergePeak_13893	1.79886	5.63958	1.64851	1.82e-07	4.18e-06	Exon (XM_038727311.1/ncbi_119909205, exon 3 of 14)	ncbi_119909205	LOC119909205	flap endonuclease GEN homolog 1
MergePeak_20380	2.45885	6.46508	1.39468	1.82e-07	4.18e-06	Downstream (1-2kb)	ncbi_119917452	mtx2	metaxin 2
MergePeak_15339	2.39913	6.06357	1.33766	1.82e-07	4.18e-06	Intron (XM_038728786.1/ncbi_119910279, intron 2 of 21)	ncbi_119910279	scaf8	SR-related CTD-associated factor 8
MergePeak_1024	4.89584	13.9617	1.51184	1.82e-07	4.18e-06	Promoter (1-2kb)	ncbi_119908916	pdk3a	pyruvate dehydrogenase kinase, isozyme 3a, transcript variant X1
MergePeak_6810	3.85343	9.55671	1.31037	1.82e-07	4.19e-06	Promoter (<=1kb)	ncbi_119900495	LOC119900495	E3 ubiquitin-protein ligase rnf213-alpha-like, transcript variant X1
MergePeak_2769	2.94268	7.97941	1.43915	1.83e-07	4.19e-06	Promoter (<=1kb)	ncbi_119896518	LOC119896518	uncharacterized LOC119896518, transcript variant X1
MergePeak_30048	3.65027	9.18291	1.33095	1.83e-07	4.2e-06	Distal Intergenic	ncbi_119893134	-	-
MergePeak_2527	2.79336	8.05194	1.52734	1.84e-07	4.22e-06	3' UTR	ncbi_119888599	LOC119888599	uncharacterized LOC119888599, transcript variant X1
MergePeak_19740	3.15247	7.95605	1.33557	1.85e-07	4.23e-06	Intron (XM_038736882.1/ncbi_119916908, intron 7 of 26)	ncbi_119916908	rrbp1a	ribosome binding protein 1a, transcript variant X1
MergePeak_2467	2.19798	5.70236	1.37538	1.85e-07	4.23e-06	Promoter (1-2kb)	ncbi_119888227	LOC119888227	myeloid-associated differentiation marker homolog
MergePeak_14617	10.5251	35.9269	1.77124	1.85e-07	4.23e-06	Promoter (<=1kb)	ncbi_119910044	eif2ak3	eukaryotic translation initiation factor 2-alpha kinase 3
MergePeak_8257	2.33698	6.10387	1.38508	1.85e-07	4.23e-06	Distal Intergenic	ncbi_119902009	-	-
MergePeak_14767	2.85502	6.73066	1.23724	1.85e-07	4.23e-06	Promoter (<=1kb)	ncbi_119910480	ahi1	Abelson helper integration site 1, transcript variant X1
MergePeak_27312	3.45217	9.24834	1.42169	1.85e-07	4.23e-06	Promoter (<=1kb)	ncbi_119891425	ogfod2	2-oxoglutarate and iron-dependent oxygenase domain containing 2
MergePeak_22162	2.577	7.94049	1.62354	1.86e-07	4.24e-06	Intron (XM_038693462.1/ncbi_119883015, intron 1 of 55)	ncbi_119883015	dock10	dedicator of cytokinesis 10, transcript variant X1
MergePeak_13166	6.69493	20.3321	1.60262	1.87e-07	4.26e-06	Promoter (<=1kb)	ncbi_119906816	gatad2b	GATA zinc finger domain containing 2B, transcript variant X1
MergePeak_19254	2.08561	6.08576	1.54497	1.89e-07	4.31e-06	Distal Intergenic	ncbi_119915944	-	-
MergePeak_11630	5.0837	14.6627	1.5282	1.89e-07	4.31e-06	Intron (XM_038723178.1/ncbi_119905831, intron 4 of 5)	ncbi_119905831	LOC119905831	serine/threonine-protein kinase pim-1-like
MergePeak_3952	4.17513	10.2629	1.29754	1.9e-07	4.33e-06	Intron (XM_038711036.1/ncbi_119897383, intron 2 of 20)	ncbi_119897383	cicb	capicua transcriptional repressor b, transcript variant X1
MergePeak_10216	3.0456	8.77335	1.5264	1.9e-07	4.33e-06	5' UTR	ncbi_119903504	si:ch211-140m22.7	uncharacterized protein LOC570370 homolog
MergePeak_3674	2.83492	7.50221	1.40401	1.91e-07	4.33e-06	Promoter (<=1kb)	ncbi_119897084	si:dkey-82o10.4	uncharacterized protein LOC797793 homolog
MergePeak_25120	1.47991	5.49767	1.89331	1.91e-07	4.34e-06	Distal Intergenic	ncbi_119889203	-	-
MergePeak_29248	3.16573	7.93143	1.32505	1.92e-07	4.36e-06	Intron (XM_038706313.1/ncbi_119893906, intron 3 of 3)	ncbi_119893906	tmem276a	transmembrane protein 276a
MergePeak_29620	2.85904	8.31298	1.53984	1.92e-07	4.36e-06	Intron (XM_038706686.1/ncbi_119894138, intron 17 of 19)	ncbi_119894138	phrf1	PHD and ring finger domains 1, transcript variant X1
MergePeak_5311	5.02685	16.3357	1.7003	1.93e-07	4.37e-06	Promoter (<=1kb)	ncbi_119898896	anp32b	acidic (leucine-rich) nuclear phosphoprotein 32 family, member B, transcript variant X1
MergePeak_23871	4.25387	10.0509	1.24048	1.93e-07	4.37e-06	Intron (XM_038697280.1/ncbi_119886500, intron 2 of 18)	ncbi_119886500	LOC119886500	AMP deaminase 2-like, transcript variant X1
MergePeak_17322	1.91703	5.97166	1.63926	1.94e-07	4.38e-06	Intron (XM_038733515.1/ncbi_119914297, intron 1 of 28)	ncbi_119914297	zgc:162472	uncharacterized protein LOC553495 homolog, transcript variant X1
MergePeak_19877	5.11578	16.3283	1.67435	1.94e-07	4.39e-06	5' UTR	ncbi_119917659	sufu	suppressor of fused homolog (Drosophila), transcript variant X1
MergePeak_21000	3.44622	10.0424	1.54302	1.95e-07	4.39e-06	Distal Intergenic	ncbi_119917956	-	-
MergePeak_12871	5.37567	15.5553	1.53289	1.96e-07	4.41e-06	Promoter (<=1kb)	ncbi_119907602	pef1	penta-EF-hand domain containing 1
MergePeak_2866	3.41417	8.93114	1.38731	1.96e-07	4.42e-06	Intron (XM_038704078.1/ncbi_119892015, intron 12 of 14)	ncbi_119892015	ttyh3a	tweety family member 3a
MergePeak_8519	3.22202	8.75616	1.44233	1.96e-07	4.42e-06	3' UTR	ncbi_119902218	LOC119902216	SPRY domain-containing SOCS box protein 4-like, transcript variant X1
MergePeak_10278	2.82947	7.84694	1.4716	1.97e-07	4.42e-06	Distal Intergenic	ncbi_119905564	-	-
MergePeak_14955	3.63439	11.0321	1.60193	1.97e-07	4.42e-06	Promoter (<=1kb)	ncbi_119909933	lbh	LBH regulator of WNT signaling pathway
MergePeak_26625	5.01221	15.2124	1.60173	1.97e-07	4.42e-06	Promoter (<=1kb)	ncbi_119889879	cenpn	centromere protein N
MergePeak_27334	3.90869	10.6175	1.44169	1.97e-07	4.42e-06	5' UTR	ncbi_119892167	pptc7a	protein phosphatase targeting COQ7 a
MergePeak_22022	4.72373	13.1163	1.47337	1.97e-07	4.42e-06	5' UTR	ncbi_119882699	LOC119882699	F-BAR and double SH3 domains protein 2-like, transcript variant X1
MergePeak_21819	4.70497	13.5333	1.52425	1.97e-07	4.42e-06	Promoter (<=1kb)	ncbi_119882539	ets1	v-ets avian erythroblastosis virus E26 oncogene homolog 1, transcript variant X1
MergePeak_22110	3.79516	9.50421	1.32441	1.97e-07	4.43e-06	5' UTR	ncbi_119883418	im:7138535	uncharacterized protein LOC797998 homolog
MergePeak_29529	4.44143	12.2292	1.46123	1.98e-07	4.43e-06	Exon (XR_005442784.1/ncbi_119893233, exon 1 of 4)	ncbi_119893233	LOC119893233	uncharacterized LOC119893233
MergePeak_11719	3.60161	11.2024	1.6371	1.98e-07	4.43e-06	Promoter (<=1kb)	ncbi_119905940	prex1	phosphatidylinositol-3,4,5-trisphosphate-dependent Rac exchange factor 1, transcript variant X1
MergePeak_2983	2.60282	6.86494	1.39917	1.99e-07	4.45e-06	Downstream (2-3kb)	ncbi_119893010	LOC119893010	alpha-2,8-sialyltransferase 8F-like
MergePeak_11215	4.18091	12.2783	1.55422	1.99e-07	4.45e-06	5' UTR	ncbi_119905150	si:dkey-151g10.3	serine/threonine-protein kinase WNK1
MergePeak_23435	3.63204	9.60932	1.40365	1.99e-07	4.45e-06	Distal Intergenic	ncbi_119886770	-	-
MergePeak_11601	4.14659	11.1878	1.43193	1.99e-07	4.46e-06	Promoter (<=1kb)	ncbi_119905809	bcl2l1	BCL2 like 1, transcript variant X1
MergePeak_20960	5.06469	17.0514	1.75134	2.01e-07	4.48e-06	Promoter (<=1kb)	ncbi_119918538	LOC119918538	uncharacterized LOC119918538
MergePeak_7567	2.37984	6.95422	1.54703	2.02e-07	4.5e-06	Intron (XM_038716678.1/ncbi_119901159, intron 4 of 10)	ncbi_119901159	LOC119901159	LIM domain containing preferred translocation partner in lipoma, transcript variant X1
MergePeak_4547	2.12858	5.35181	1.33014	2.02e-07	4.51e-06	5' UTR	ncbi_119897895	dnah5	dynein, axonemal, heavy chain 5
MergePeak_4179	5.41404	17.871	1.72285	2.02e-07	4.51e-06	Promoter (<=1kb)	ncbi_119897595	flad1	flavin adenine dinucleotide synthetase 1, transcript variant X1
MergePeak_3954	2.98383	8.51451	1.51276	2.03e-07	4.52e-06	Distal Intergenic	ncbi_119897383	-	-
MergePeak_12785	3.22207	9.16167	1.50762	2.03e-07	4.52e-06	Exon (XM_038724902.1/ncbi_119907205, exon 2 of 8)	ncbi_119907205	cdk6	cyclin-dependent kinase 6
MergePeak_4151	5.12202	15.3132	1.57999	2.04e-07	4.53e-06	Promoter (<=1kb)	ncbi_119897567	dap3	death associated protein 3
MergePeak_6311	3.73638	10.3264	1.46662	2.05e-07	4.55e-06	Distal Intergenic	ncbi_119899805	-	-
MergePeak_16181	4.23476	13.9791	1.72292	2.06e-07	4.57e-06	Intron (XM_038732572.1/ncbi_119913208, intron 1 of 9)	ncbi_119913208	brms1	BRMS1 transcriptional repressor and anoikis regulator
MergePeak_13334	4.89857	15.6592	1.67657	2.06e-07	4.57e-06	Promoter (1-2kb)	ncbi_119908831	cdk19	cyclin-dependent kinase 19, transcript variant X1
MergePeak_3464	3.64073	9.61327	1.4008	2.06e-07	4.57e-06	Distal Intergenic	ncbi_119896919	-	-
MergePeak_19720	2.07656	6.02459	1.53666	2.06e-07	4.57e-06	Intron (XM_038737141.1/ncbi_119917061, intron 3 of 7)	ncbi_119917061	LOC119917061	SLX4 interacting protein, transcript variant X1
MergePeak_16677	2.04165	5.54545	1.44157	2.07e-07	4.58e-06	Distal Intergenic	ncbi_119912495	-	-
MergePeak_24967	2.20631	6.58453	1.57745	2.07e-07	4.58e-06	Distal Intergenic	ncbi_119889300	-	-
MergePeak_3113	4.83922	15.226	1.65369	2.07e-07	4.58e-06	Intron (XM_038706724.1/ncbi_119894158, intron 1 of 8)	ncbi_119894158	rpl3	ribosomal protein L3
MergePeak_2179	2.29801	7.26578	1.66073	2.08e-07	4.59e-06	Intron (XM_038695083.1/ncbi_119884758, intron 6 of 7)	ncbi_119884758	LOC119884758	phosphomannomutase 1
MergePeak_2999	4.59426	14.678	1.67575	2.08e-07	4.6e-06	Intron (XM_038705037.1/ncbi_119893101, intron 4 of 6)	ncbi_119893109	lasp1	LIM and SH3 protein 1
MergePeak_2312	4.50835	13.1997	1.54983	2.08e-07	4.6e-06	Distal Intergenic	ncbi_119885915	-	-
MergePeak_2655	6.02247	17.6483	1.5511	2.09e-07	4.6e-06	Promoter (<=1kb)	ncbi_119889912	ccnf	cyclin F, transcript variant X1
MergePeak_30748	3.4599	8.92138	1.36654	2.09e-07	4.6e-06	Intron (XM_038708750.1/ncbi_119895567, intron 11 of 19)	ncbi_119895567	stk10	serine/threonine kinase 10
MergePeak_18060	2.9607	8.26084	1.48035	2.09e-07	4.6e-06	Intron (XM_038734320.1/ncbi_119914798, intron 5 of 6)	ncbi_119914798	parm1	prostate androgen-regulated mucin-like protein 1
MergePeak_22215	2.83609	7.77794	1.45549	2.09e-07	4.6e-06	Promoter (1-2kb)	ncbi_119882342	mrpl28	mitochondrial ribosomal protein L28, transcript variant X1
MergePeak_3070	4.08217	12.9787	1.66874	2.09e-07	4.6e-06	Promoter (<=1kb)	ncbi_119893655	LOC119893655	TBC1 domain family member 10A-like, transcript variant X1
MergePeak_12811	5.13091	13.6172	1.40814	2.09e-07	4.6e-06	Distal Intergenic	ncbi_119907039	-	-
MergePeak_26220	4.02241	11.5116	1.51696	2.1e-07	4.62e-06	Intron (XM_038700563.1/ncbi_119889750, intron 1 of 4)	ncbi_119889750	LOC119889750	AP-1 complex subunit sigma-2-like
MergePeak_8745	2.77386	7.47723	1.43061	2.11e-07	4.63e-06	Intron (XM_038718579.1/ncbi_119902414, intron 2 of 18)	ncbi_119902414	tnk2b	tyrosine kinase, non-receptor, 2b, transcript variant X1
MergePeak_25461	2.7668	7.3977	1.41886	2.13e-07	4.67e-06	Distal Intergenic	ncbi_119888346	-	-
MergePeak_6065	2.19077	5.51084	1.33083	2.13e-07	4.67e-06	Distal Intergenic	ncbi_119899629	-	-
MergePeak_4075	2.3794	5.90745	1.31194	2.13e-07	4.67e-06	Distal Intergenic	ncbi_119897478	-	-
MergePeak_8392	3.75057	10.2176	1.44588	2.14e-07	4.67e-06	Promoter (<=1kb)	ncbi_119902151	zgc:110366	uncharacterized protein LOC550476 homolog, transcript variant X1
MergePeak_14640	5.57726	18.8202	1.75465	2.14e-07	4.68e-06	Promoter (<=1kb)	ncbi_119909963	mavs	mitochondrial antiviral signaling protein, transcript variant X1
MergePeak_29924	4.5687	11.6303	1.34804	2.14e-07	4.68e-06	Promoter (1-2kb)	ncbi_119893704	LOC119893704	probable E3 ubiquitin-protein ligase HERC3
MergePeak_26340	4.78191	15.3503	1.68261	2.15e-07	4.69e-06	Downstream (1-2kb)	ncbi_119890342	LOC119890342	BTB/POZ domain-containing protein KCTD12-like
MergePeak_29292	5.07577	15.332	1.59485	2.15e-07	4.69e-06	Promoter (<=1kb)	ncbi_119893983	tle3a	TLE family member 3, transcriptional corepressor a, transcript variant X1
MergePeak_11843	2.73715	6.60893	1.27174	2.16e-07	4.7e-06	Intron (XM_038723878.1/ncbi_119906455, intron 3 of 5)	ncbi_119906455	LOC119906455	nuclear transcription factor Y subunit gamma-like
MergePeak_26580	3.42419	9.53001	1.47672	2.16e-07	4.7e-06	Intron (XM_038701758.1/ncbi_119890467, intron 15 of 15)	ncbi_119890424	furina	furin (paired basic amino acid cleaving enzyme) a, transcript variant X1
MergePeak_14163	2.1466	6.99721	1.70473	2.17e-07	4.71e-06	Distal Intergenic	ncbi_119909121	-	-
MergePeak_7485	3.33446	7.72373	1.21185	2.17e-07	4.72e-06	Intron (XM_038716528.1/ncbi_119901077, intron 30 of 62)	ncbi_119901077	fryl	furry homolog, like, transcript variant X1
MergePeak_6439	4.53617	1.30915	-1.79285	2.18e-07	4.74e-06	Intron (XM_038714740.1/ncbi_119899909, intron 1 of 20)	ncbi_119899909	LOC119899909	semaphorin-5B-like, transcript variant X1
MergePeak_12663	2.29234	7.28399	1.66791	2.19e-07	4.75e-06	5' UTR	ncbi_119907234	LOC119907234	uncharacterized LOC119907234, transcript variant X1
MergePeak_29209	3.63994	11.2678	1.63023	2.19e-07	4.75e-06	Promoter (<=1kb)	ncbi_119894348	LOC119894348	tyrosine-protein kinase CSK-like, transcript variant X1
MergePeak_21309	6.37044	20.5858	1.69218	2.19e-07	4.75e-06	5' UTR	ncbi_119919333	pgd	phosphogluconate dehydrogenase
MergePeak_21047	3.55439	11.7014	1.71901	2.19e-07	4.75e-06	5' UTR	ncbi_119918159	dram1	DNA-damage regulated autophagy modulator 1
MergePeak_26182	2.1431	5.2179	1.28377	2.19e-07	4.75e-06	Exon (XM_038701539.1/ncbi_119890327, exon 1 of 1)	ncbi_119890327	LOC119890327	E3 ubiquitin-protein ligase RNF128-like
MergePeak_28238	4.97966	14.0009	1.4914	2.19e-07	4.75e-06	Intron (XM_038703570.1/ncbi_119891739, intron 1 of 1)	ncbi_119891739	klf9	Kruppel-like factor 9
MergePeak_2088	3.09527	9.31251	1.5891	2.2e-07	4.75e-06	Downstream (1-2kb)	ncbi_119883507	spc24	SPC24 component of NDC80 kinetochore complex
MergePeak_8671	2.63947	7.47789	1.50238	2.2e-07	4.75e-06	5' UTR	ncbi_119902349	LOC119902349	beta-1,3-galactosyltransferase 2-like
MergePeak_2934	2.6141	7.06209	1.43378	2.2e-07	4.75e-06	Intron (XM_038704540.1/ncbi_119892342, intron 5 of 5)	ncbi_119917378	si:ch211-210g13.5	inactive phospholipase C-like protein 2, transcript variant X1
MergePeak_28812	5.16637	14.1578	1.45438	2.21e-07	4.76e-06	Intron (XM_038707093.1/ncbi_119894382, intron 1 of 16)	ncbi_119894382	tbc1d15	TBC1 domain family, member 15, transcript variant X1
MergePeak_15683	2.39113	7.63449	1.67484	2.21e-07	4.76e-06	Distal Intergenic	ncbi_119912380	-	-
MergePeak_3850	2.19756	6.2874	1.51656	2.21e-07	4.76e-06	Promoter (<=1kb)	ncbi_119897278	thrap3a	thyroid hormone receptor associated protein 3a, transcript variant X1
MergePeak_24426	7.37954	21.9515	1.57272	2.21e-07	4.76e-06	5' UTR	ncbi_119886175	bhlhe40	basic helix-loop-helix family, member e40
MergePeak_751	2.9631	7.21275	1.28344	2.22e-07	4.76e-06	Intron (XM_038692172.1/ncbi_119882129, intron 1 of 18)	ncbi_119882129	LOC119882129	microtubule-associated protein 4
MergePeak_16838	1.33878	4.39971	1.71649	2.22e-07	4.76e-06	5' UTR	ncbi_119913078	LOC119913078	toll-like receptor 2 type-2
MergePeak_23885	3.25571	8.80993	1.43616	2.22e-07	4.76e-06	Intron (XM_038697069.1/ncbi_119886375, intron 18 of 21)	ncbi_119886291	srgap3	SLIT-ROBO Rho GTPase activating protein 3, transcript variant X1
MergePeak_6648	3.46943	9.24845	1.41451	2.22e-07	4.78e-06	Intron (XM_038715317.1/ncbi_119900406, intron 11 of 24)	ncbi_119900406	jak1	Janus kinase 1
MergePeak_13347	1.85357	6.57053	1.8257	2.23e-07	4.78e-06	Intron (XM_038726643.1/ncbi_119908783, intron 9 of 12)	ncbi_119908783	ppil4	peptidylprolyl isomerase (cyclophilin)-like 4
MergePeak_4973	4.20244	13.21	1.65233	2.23e-07	4.78e-06	Promoter (<=1kb)	ncbi_119898607	cyth4b	cytohesin 4b
MergePeak_24006	2.85795	7.32436	1.35772	2.23e-07	4.79e-06	Intron (XM_038696956.1/ncbi_119886310, intron 6 of 88)	ncbi_119886312	LOC119886310	low-density lipoprotein receptor-related protein 1-like, transcript variant X1
MergePeak_6768	2.55648	8.59006	1.74851	2.24e-07	4.8e-06	Intron (XM_038715453.1/ncbi_119900465, intron 7 of 9)	ncbi_119900464	nek7	NIMA-related kinase 7, transcript variant X1
MergePeak_8990	2.69197	8.46579	1.65298	2.24e-07	4.8e-06	Intron (XM_038718997.1/ncbi_119902666, intron 1 of 2)	ncbi_119902666	LOC119902666	transcriptional regulator Myc-1-like
MergePeak_9813	2.67097	7.95502	1.5745	2.25e-07	4.8e-06	Promoter (<=1kb)	ncbi_119904379	p2ry8	P2Y receptor family member 8
MergePeak_20498	3.81217	8.95159	1.23153	2.25e-07	4.8e-06	Intron (XM_038738481.1/ncbi_119917995, intron 2 of 2)	ncbi_119917995	adm2a	adrenomedullin 2a
MergePeak_21005	6.11037	19.5392	1.67704	2.25e-07	4.81e-06	5' UTR	ncbi_119918260	LOC119918260	uncharacterized LOC119918260
MergePeak_14916	2.53172	6.79547	1.42445	2.26e-07	4.83e-06	Distal Intergenic	ncbi_119910160	-	-
MergePeak_22911	4.23252	10.4163	1.29925	2.26e-07	4.83e-06	Distal Intergenic	ncbi_119884249	-	-
MergePeak_2080	6.28209	20.2451	1.68825	2.27e-07	4.83e-06	Promoter (<=1kb)	ncbi_119883364	junbb	JunB proto-oncogene, AP-1 transcription factor subunit b
MergePeak_16839	1.24366	4.32501	1.79811	2.27e-07	4.83e-06	Intron (XM_038730933.1/ncbi_119911960, intron 4 of 8)	ncbi_119911960	LOC119911960	aggrecan core protein-like
MergePeak_13163	4.00247	11.8505	1.56598	2.27e-07	4.83e-06	Promoter (<=1kb)	ncbi_119907042	cunh6orf47	chromosome unknown C6orf47 homolog, transcript variant X1
MergePeak_24526	7.40417	22.6056	1.61027	2.28e-07	4.86e-06	3' UTR	ncbi_119885900	si:dkey-19e4.5	UBA_like_SF and PTH2 domain-containing protein, transcript variant X1
MergePeak_25582	2.97355	9.65772	1.69949	2.29e-07	4.87e-06	Promoter (<=1kb)	ncbi_119888801	bod1l1	biorientation of chromosomes in cell division 1-like 1, transcript variant X1
MergePeak_798	8.23283	27.4128	1.73539	2.29e-07	4.87e-06	5' UTR	ncbi_119906602	mpp7a	membrane protein, palmitoylated 7a (MAGUK p55 subfamily member 7), transcript variant X1
MergePeak_3913	3.47836	10.9375	1.6528	2.29e-07	4.87e-06	Promoter (<=1kb)	ncbi_119897332	LOC119897332	probable ATP-dependent RNA helicase ddx6, transcript variant X2
MergePeak_2868	3.64481	9.60577	1.39806	2.3e-07	4.87e-06	5' UTR	ncbi_119892040	lfng	LFNG O-fucosylpeptide 3-beta-N-acetylglucosaminyltransferase
MergePeak_22493	2.5489	9.97227	1.96805	2.3e-07	4.87e-06	Intron (XM_038693765.1/ncbi_119883199, intron 1 of 2)	ncbi_119883200	foxo1a	forkhead box O1 a
MergePeak_28047	5.31199	15.125	1.50961	2.3e-07	4.88e-06	5' UTR	ncbi_119891820	LOC119891820	coronin-1C-A, transcript variant X1
MergePeak_18373	3.8769	10.9221	1.49428	2.31e-07	4.89e-06	Promoter (<=1kb)	ncbi_119915406	LOC119915406	NHL repeat-containing protein 3-like
MergePeak_3998	3.22005	9.1403	1.50516	2.31e-07	4.89e-06	5' UTR	ncbi_119897415	cdca3	cell division cycle associated 3
MergePeak_27699	5.01807	16.3476	1.70388	2.31e-07	4.89e-06	5' UTR	ncbi_119891198	dynll1	dynein, light chain, LC8-type 1, transcript variant X1
MergePeak_1040	3.8978	10.8991	1.48348	2.32e-07	4.89e-06	Promoter (<=1kb)	ncbi_119909011	si:dkey-118j18.2	protein transport protein SEC31, transcript variant X1
MergePeak_10555	2.74242	8.39592	1.61424	2.32e-07	4.9e-06	Distal Intergenic	ncbi_119905118	-	-
MergePeak_13389	3.21501	7.75775	1.27082	2.32e-07	4.91e-06	Intron (XM_038726078.1/ncbi_119908418, intron 10 of 12)	ncbi_119908419	brox	BRO1 domain and CAAX motif containing, transcript variant X1
MergePeak_2957	7.44877	25.1312	1.7544	2.33e-07	4.91e-06	Promoter (<=1kb)	ncbi_119892583	cdk12	cyclin-dependent kinase 12, transcript variant X1
MergePeak_6317	3.6852	8.81442	1.25812	2.33e-07	4.91e-06	Distal Intergenic	ncbi_119899807	-	-
MergePeak_16233	2.7341	6.84703	1.32441	2.34e-07	4.93e-06	Promoter (1-2kb)	ncbi_119913179	rpl34	ribosomal protein L34
MergePeak_5577	3.34775	9.66752	1.52995	2.34e-07	4.93e-06	5' UTR	ncbi_119899165	LOC119899165	activating transcription factor 7 interacting protein, transcript variant X1
MergePeak_25092	3.36373	9.46701	1.49285	2.34e-07	4.93e-06	Promoter (1-2kb)	ncbi_119888240	zgc:174917	uncharacterized protein LOC565650 homolog
MergePeak_27126	4.89826	13.447	1.45695	2.35e-07	4.93e-06	Exon (XR_005442206.1/ncbi_119890261, exon 1 of 4)	ncbi_119890261	LOC119890261	uncharacterized LOC119890261
MergePeak_16323	3.0331	8.89527	1.55224	2.35e-07	4.95e-06	Promoter (<=1kb)	ncbi_119913299	hdlbpb	high density lipoprotein binding protein b
MergePeak_8683	4.50055	14.2668	1.66449	2.36e-07	4.95e-06	Distal Intergenic	ncbi_119902353	-	-
MergePeak_5998	3.7162	10.381	1.48205	2.36e-07	4.95e-06	Intron (XM_038714158.1/ncbi_119899553, intron 1 of 10)	ncbi_119899553	afmid	arylformamidase
MergePeak_17744	3.60355	10.341	1.52088	2.36e-07	4.95e-06	Intron (XM_038734700.1/ncbi_119915115, intron 1 of 5)	ncbi_119915115	LOC119915115	protein phosphatase PTC7 homolog
MergePeak_18995	2.73064	6.91072	1.3396	2.37e-07	4.97e-06	Promoter (<=1kb)	ncbi_119916071	cript	cysteine-rich PDZ-binding protein
MergePeak_4073	3.78963	9.60475	1.34169	2.37e-07	4.97e-06	5' UTR	ncbi_119897477	nat14	N-acetyltransferase 14 (GCN5-related, putative), transcript variant X1
MergePeak_24404	4.16371	14.416	1.79173	2.38e-07	4.99e-06	Promoter (<=1kb)	ncbi_119885631	LOC119885631	transcription factor MafB-like
MergePeak_23555	2.70909	8.17095	1.5927	2.38e-07	4.99e-06	Promoter (<=1kb)	ncbi_119885414	ppp1r16b	protein phosphatase 1, regulatory subunit 16B, transcript variant X1
MergePeak_20459	6.32149	20.3166	1.68432	2.39e-07	4.99e-06	Exon (XM_038739211.1/ncbi_119918460, exon 1 of 4)	ncbi_119918460	LOC119918460	beta-2-microglobulin-like
MergePeak_26054	3.36828	8.70769	1.37028	2.4e-07	5.02e-06	Promoter (<=1kb)	ncbi_119890729	nav2a	neuron navigator 2a, transcript variant X1
MergePeak_16584	5.32046	15.8548	1.5753	2.41e-07	5.02e-06	5' UTR	ncbi_119913281	LOC119913281	E3 ubiquitin-protein ligase TRIM39-like, transcript variant X1
MergePeak_3239	1.65269	4.7244	1.51531	2.41e-07	5.02e-06	Intron (XM_038708517.1/ncbi_119895397, intron 1 of 12)	ncbi_119895397	spns1	spinster homolog 1 (Drosophila), transcript variant X1
MergePeak_31471	3.35432	10.454	1.63996	2.41e-07	5.02e-06	Promoter (<=1kb)	ncbi_119895324	si:ch73-1a9.3	non-histone chromosomal protein HMG-like
MergePeak_23962	3.9566	11.4427	1.5321	2.41e-07	5.02e-06	Downstream (2-3kb)	ncbi_119886157	LOC119886157	neurogenic differentiation factor 4-like
MergePeak_28249	6.05818	17.5546	1.53489	2.43e-07	5.06e-06	5' UTR	ncbi_119891953	slc25a37	solute carrier family 25 member 37
MergePeak_17968	2.21224	5.81863	1.39517	2.43e-07	5.06e-06	5' UTR	ncbi_119915060	rxraa	retinoid X receptor, alpha a, transcript variant X1
MergePeak_12010	3.01585	9.55433	1.66359	2.44e-07	5.07e-06	Promoter (<=1kb)	ncbi_119906952	jtb	jumping translocation breakpoint, transcript variant X1
MergePeak_11686	4.13765	10.774	1.38067	2.44e-07	5.07e-06	Promoter (<=1kb)	ncbi_119905902	LOC119905902	succinate dehydrogenase [ubiquinone] iron-sulfur subunit, mitochondrial-like
MergePeak_14106	2.99796	7.19198	1.2624	2.44e-07	5.07e-06	Promoter (1-2kb)	ncbi_119909309	gpr176	G protein-coupled receptor 176
MergePeak_878	3.9495	10.7567	1.44549	2.44e-07	5.07e-06	5' UTR	ncbi_119907141	LOC119907141	guanine nucleotide exchange factor VAV3, transcript variant X1
MergePeak_5836	3.91461	13.469	1.78271	2.45e-07	5.09e-06	Intron (XM_038713898.1/ncbi_119899363, intron 5 of 48)	ncbi_119899363	LOC119899363	phospholipid-transporting ATPase ABCA1-like, transcript variant X1
MergePeak_15036	4.00969	9.86271	1.29849	2.45e-07	5.09e-06	Promoter (<=1kb)	ncbi_119910176	LOC119910176	uncharacterized LOC119910176
MergePeak_22553	4.29525	11.3825	1.40601	2.46e-07	5.09e-06	Intron (XM_038692975.1/ncbi_119882740, intron 1 of 10)	ncbi_119882740	napab	N-ethylmaleimide-sensitive factor attachment protein, alpha b
MergePeak_8407	6.35902	21.0061	1.72393	2.48e-07	5.13e-06	Intron (XM_038718155.1/ncbi_119902170, intron 1 of 11)	ncbi_119902170	LOC119902170	muscleblind-like protein 1, transcript variant X1
MergePeak_8190	2.39868	6.37594	1.4104	2.49e-07	5.13e-06	Promoter (<=1kb)	ncbi_119901938	LOC119901938	protein THEM6-like
MergePeak_13581	5.56149	15.9047	1.51591	2.49e-07	5.13e-06	Intron (XM_038726513.1/ncbi_119908686, intron 1 of 15)	ncbi_119908686	ppp2r5cb	protein phosphatase 2, regulatory subunit B', gamma b, transcript variant X1
MergePeak_26912	3.22464	7.64633	1.24563	2.49e-07	5.13e-06	Intron (XM_038701128.1/ncbi_119890090, intron 1 of 11)	ncbi_119890090	tent4b	terminal nucleotidyltransferase 4B
MergePeak_4744	4.25047	13.013	1.61426	2.49e-07	5.13e-06	Intron (XM_038712188.1/ncbi_119898053, intron 11 of 15)	ncbi_119898053	oxr1a	oxidation resistance 1a, transcript variant X1
MergePeak_20746	3.77284	9.61287	1.34932	2.49e-07	5.14e-06	Intron (XM_038738406.1/ncbi_119917955, intron 7 of 16)	ncbi_119918487	ahcyl2b	adenosylhomocysteinase like 2b
MergePeak_1231	2.66293	8.33769	1.64663	2.49e-07	5.14e-06	Intron (XM_038729819.1/ncbi_119910949, intron 7 of 7)	ncbi_119910959	zfand1	zinc finger, AN1-type domain 1
MergePeak_20660	5.15928	16.0772	1.63977	2.49e-07	5.14e-06	Promoter (<=1kb)	ncbi_119918007	LOC119918007	ATP-binding cassette sub-family D member 2-like
MergePeak_2113	3.96965	11.6982	1.5592	2.5e-07	5.15e-06	Promoter (<=1kb)	ncbi_119883770	LOC119883770	nucleosome-remodeling factor subunit BPTF-like, transcript variant X1
MergePeak_10954	4.87089	14.7715	1.60056	2.5e-07	5.15e-06	5' UTR	ncbi_119905358	ogg1	8-oxoguanine DNA glycosylase, transcript variant X1
MergePeak_28626	2.67364	8.45208	1.6605	2.51e-07	5.15e-06	Intron (XM_038703207.1/ncbi_119891504, intron 18 of 30)	ncbi_119891554	LOC119891504	scavenger receptor cysteine-rich type 1 protein M160-like
MergePeak_15289	2.19688	6.95427	1.66244	2.51e-07	5.15e-06	Intron (XM_038729306.1/ncbi_119910593, intron 3 of 9)	ncbi_119910593	spint1a	serine peptidase inhibitor, Kunitz type 1 a
MergePeak_18033	5.93186	16.8776	1.50855	2.52e-07	5.17e-06	5' UTR	ncbi_119914191	tprn	taperin
MergePeak_12706	5.11653	15.7763	1.62452	2.52e-07	5.17e-06	Promoter (1-2kb)	ncbi_119907244	wasf2	WASP family member 2
MergePeak_2465	2.2976	6.35912	1.4687	2.52e-07	5.17e-06	Promoter (<=1kb)	ncbi_119888174	LOC119888174	interferon-induced protein 44-like, transcript variant X1
MergePeak_10521	3.17209	9.08821	1.51856	2.52e-07	5.17e-06	Intron (XM_038721818.1/ncbi_119905092, intron 1 of 4)	ncbi_119905092	LOC119905092	monocarboxylate transporter 1-like
MergePeak_1327	2.98483	7.82437	1.39033	2.52e-07	5.17e-06	Intron (XM_038730895.1/ncbi_119911914, intron 2 of 2)	ncbi_119911914	LOC119911914	C-C chemokine receptor type 9-like
MergePeak_14219	2.16356	6.24865	1.53014	2.53e-07	5.17e-06	Distal Intergenic	ncbi_119908975	-	-
MergePeak_30612	1.49336	4.62071	1.62955	2.54e-07	5.19e-06	Distal Intergenic	ncbi_119895341	-	-
MergePeak_5606	3.07199	9.34657	1.60526	2.55e-07	5.21e-06	Promoter (<=1kb)	ncbi_119899189	ap1m2	adaptor related protein complex 1 subunit mu 2
MergePeak_10243	3.9529	11.3138	1.5171	2.55e-07	5.21e-06	Promoter (<=1kb)	ncbi_119903521	LOC119903521	interleukin-20 receptor subunit alpha-like, transcript variant X1
MergePeak_9506	6.25232	21.0168	1.74908	2.55e-07	5.21e-06	5' UTR	ncbi_119904102	nup62l	nucleoporin 62 like
MergePeak_7075	7.1748	18.7662	1.38713	2.55e-07	5.21e-06	Promoter (<=1kb)	ncbi_119900704	LOC119900704	muscle-specific beta 1 integrin binding protein, transcript variant X1
MergePeak_13892	3.13425	8.11928	1.37323	2.57e-07	5.24e-06	5' UTR	ncbi_119908982	si:ch211-51e12.7	uncharacterized protein LOC336335 homolog, transcript variant X1
MergePeak_6244	2.36728	5.9817	1.33732	2.58e-07	5.25e-06	Intron (XM_038714448.1/ncbi_119899751, intron 16 of 19)	ncbi_119899751	ppp1r12c	protein phosphatase 1, regulatory subunit 12C, transcript variant X1
MergePeak_30345	1.91775	5.44465	1.50543	2.59e-07	5.27e-06	Distal Intergenic	ncbi_119895772	-	-
MergePeak_16433	2.83068	9.32862	1.72052	2.59e-07	5.27e-06	Intron (XM_038730648.1/ncbi_119911746, intron 16 of 22)	ncbi_119911748	acap1	ArfGAP with coiled-coil, ankyrin repeat and PH domains 1
MergePeak_26422	1.51535	5.08164	1.74564	2.59e-07	5.27e-06	3' UTR	ncbi_119890627	ctdspl2b	CTD (carboxy-terminal domain, RNA polymerase II, polypeptide A) small phosphatase like 2b, transcript variant X1
MergePeak_9338	2.16101	5.71018	1.40183	2.6e-07	5.27e-06	Promoter (1-2kb)	ncbi_119903930	lims2	LIM and senescent cell antigen-like domains 2, transcript variant X1
MergePeak_11172	3.04965	8.68489	1.50986	2.61e-07	5.3e-06	5' UTR	ncbi_119905473	nr1d4a	nuclear receptor subfamily 1, group D, member 4a
MergePeak_13404	3.93585	11.5992	1.55928	2.61e-07	5.31e-06	Promoter (<=1kb)	ncbi_119909228	si:ch211-63o20.7	uncharacterized protein LOC566836 homolog
MergePeak_18801	3.63148	8.70354	1.26104	2.62e-07	5.32e-06	3' UTR	ncbi_119916028	pgap3	post-GPI attachment to proteins phospholipase 3
MergePeak_22049	3.6275	12.2856	1.75992	2.62e-07	5.32e-06	Intron (XR_005440534.1/ncbi_119882668, intron 1 of 1)	ncbi_119882668	LOC119882668	uncharacterized LOC119882668
MergePeak_6737	5.1378	20.0275	1.96276	2.62e-07	5.32e-06	5' UTR	ncbi_119900448	mknk2b	MAPK interacting serine/threonine kinase 2b
MergePeak_27413	3.70349	10.8193	1.54664	2.63e-07	5.32e-06	Promoter (1-2kb)	ncbi_119891729	fam102aa	family with sequence similarity 102 member Aa, transcript variant X1
MergePeak_17278	2.74573	7.29621	1.40996	2.63e-07	5.32e-06	Distal Intergenic	ncbi_119915127	-	-
MergePeak_26040	3.9455	9.26797	1.23205	2.63e-07	5.32e-06	Promoter (1-2kb)	ncbi_119889826	samd4a	sterile alpha motif domain containing 4A
MergePeak_13624	3.98686	13.0083	1.70611	2.64e-07	5.33e-06	Intron (XM_038726156.1/ncbi_119908463, intron 5 of 11)	ncbi_119908463	itpkb	inositol-trisphosphate 3-kinase B, transcript variant X1
MergePeak_9634	2.89698	8.82559	1.60714	2.65e-07	5.35e-06	5' UTR	ncbi_119904215	LOC119904215	cell surface glycoprotein CD200 receptor 1-B-like, transcript variant X1
MergePeak_21618	3.94434	13.3938	1.76371	2.65e-07	5.35e-06	Exon (XM_038693150.1/ncbi_119882857, exon 1 of 14)	ncbi_119882857	LOC119882857	large neutral amino acids transporter small subunit 4-like
MergePeak_2577	3.60658	9.79181	1.44094	2.68e-07	5.4e-06	Exon (XM_038699695.1/ncbi_119888906, exon 1 of 5)	ncbi_119888906	cbx4	chromobox homolog 4 (Pc class homolog, Drosophila)
MergePeak_4037	2.5747	8.534	1.72882	2.68e-07	5.4e-06	Exon (XM_038711141.1/ncbi_119897441, exon 4 of 11)	ncbi_119897441	si:dkey-260g12.1	tumor necrosis factor receptor superfamily member 5, transcript variant X1
MergePeak_3613	2.92982	7.81393	1.41524	2.68e-07	5.4e-06	Intron (XM_038710531.1/ncbi_119897022, intron 4 of 9)	ncbi_119897022	tmod4	tropomodulin 4 (muscle), transcript variant X1
MergePeak_26161	4.88816	12.2992	1.3312	2.69e-07	5.41e-06	Distal Intergenic	ncbi_119890450	-	-
MergePeak_28128	3.37099	9.08301	1.43	2.69e-07	5.41e-06	Promoter (<=1kb)	ncbi_119892007	cenph	centromere protein H, transcript variant X1
MergePeak_18197	4.35803	13.7315	1.65574	2.71e-07	5.44e-06	5' UTR	ncbi_119914398	nadk2	NAD kinase 2, mitochondrial, transcript variant X1
MergePeak_29624	4.64259	14.2529	1.61825	2.71e-07	5.44e-06	Exon (XR_005442884.1/ncbi_119894140, exon 2 of 2)	ncbi_119894140	LOC119894140	uncharacterized LOC119894140
MergePeak_9914	2.28738	5.74347	1.32823	2.71e-07	5.45e-06	Intron (XM_038721143.1/ncbi_119904454, intron 9 of 11)	ncbi_119904455	LOC119904454	interleukin-1 receptor type 1-like
MergePeak_25094	2.75178	7.96877	1.53399	2.72e-07	5.46e-06	Intron (XM_038698813.1/ncbi_119888304, intron 1 of 3)	ncbi_119888304	glod5	glyoxalase domain containing 5
MergePeak_13704	1.99874	5.99933	1.58571	2.73e-07	5.47e-06	Promoter (<=1kb)	ncbi_119909212	LOC119909212	uncharacterized LOC119909212, transcript variant X1
MergePeak_26160	5.62326	19.0287	1.7587	2.73e-07	5.47e-06	5' UTR	ncbi_119890450	mibp2	muscle-specific beta 1 integrin binding protein 2, transcript variant X1
MergePeak_22529	3.54555	10.7793	1.60418	2.74e-07	5.49e-06	Intron (XM_038693390.1/ncbi_119882960, intron 3 of 9)	ncbi_119882906	gab2	GRB2-associated binding protein 2, transcript variant X1
MergePeak_19849	3.41993	8.19421	1.26064	2.74e-07	5.49e-06	Intron (XM_038738123.1/ncbi_119917713, intron 13 of 22)	ncbi_119917715	LOC119917713	vinculin-like, transcript variant X1
MergePeak_24438	2.51416	6.37965	1.3434	2.75e-07	5.51e-06	Distal Intergenic	ncbi_119885433	-	-
MergePeak_21069	3.41888	9.00193	1.39671	2.76e-07	5.51e-06	Exon (XM_038739005.1/ncbi_119918327, exon 1 of 10)	ncbi_119918327	LOC119918327	ubl carboxyl-terminal hydrolase 18-like
MergePeak_23640	2.61845	6.38523	1.28602	2.76e-07	5.52e-06	Promoter (<=1kb)	ncbi_119886826	vgll4b	vestigial-like family member 4b, transcript variant X1
MergePeak_8336	4.02168	12.413	1.62598	2.77e-07	5.52e-06	5' UTR	ncbi_119902087	glula	glutamate-ammonia ligase (glutamine synthase) a, transcript variant X1
MergePeak_3595	7.25505	26.0283	1.84302	2.78e-07	5.54e-06	Promoter (<=1kb)	ncbi_119897019	mcl1b	MCL1 apoptosis regulator, BCL2 family member b
MergePeak_1895	2.68174	6.90787	1.36508	2.78e-07	5.55e-06	5' UTR	ncbi_119896459	si:dkey-204f11.64	uncharacterized protein LOC100537752 homolog
MergePeak_21587	4.65733	14.4384	1.63233	2.79e-07	5.55e-06	Distal Intergenic	ncbi_119882649	-	-
MergePeak_15058	4.00585	12.2919	1.61752	2.8e-07	5.57e-06	5' UTR	ncbi_119910061	soul3	heme-binding protein soul3
MergePeak_13996	3.87168	13.2319	1.77299	2.8e-07	5.57e-06	Intron (XM_038726670.1/ncbi_119908801, intron 2 of 11)	ncbi_119908801	tagapb	T cell activation RhoGTPase activating protein b
MergePeak_20054	2.97055	8.54756	1.52478	2.8e-07	5.57e-06	5' UTR	ncbi_119917271	edrf1	erythroid differentiation regulatory factor 1, transcript variant X1
MergePeak_25441	3.10342	7.8555	1.33984	2.81e-07	5.58e-06	Promoter (1-2kb)	ncbi_119889294	vgll1	vestigial like family member 1, transcript variant X1
MergePeak_13468	5.0789	15.4121	1.60147	2.81e-07	5.59e-06	Promoter (<=1kb)	ncbi_119908905	gtf2a1	general transcription factor IIA, 1, transcript variant X1
MergePeak_26446	2.74894	7.54588	1.45681	2.82e-07	5.59e-06	Intron (XM_038701809.1/ncbi_119890506, intron 5 of 17)	ncbi_119890509	pde3b	phosphodiesterase 3B
MergePeak_23368	2.29599	5.63321	1.29484	2.82e-07	5.6e-06	3' UTR	ncbi_119886684	pank4	pantothenate kinase 4 (inactive), transcript variant X1
MergePeak_2777	2.61462	6.88358	1.39656	2.83e-07	5.61e-06	Intron (XM_038709944.1/ncbi_119896499, intron 1 of 11)	ncbi_119896499	colgalt1a	collagen beta(1-O)galactosyltransferase 1a
MergePeak_4175	2.79938	7.98533	1.51225	2.83e-07	5.61e-06	5' UTR	ncbi_119897591	efna1b	ephrin-A1b
MergePeak_3951	5.44035	17.8132	1.71117	2.84e-07	5.61e-06	Intron (XM_038711036.1/ncbi_119897383, intron 2 of 20)	ncbi_119897383	cicb	capicua transcriptional repressor b, transcript variant X1
MergePeak_16529	2.28558	6.97909	1.61048	2.84e-07	5.62e-06	Intron (XM_038730752.1/ncbi_119911810, intron 8 of 19)	ncbi_119911810	LOC119911810	serine/threonine-protein kinase D3-like, transcript variant X1
MergePeak_18809	4.63334	11.886	1.35914	2.85e-07	5.63e-06	Exon (XM_038736667.1/ncbi_119916609, exon 11 of 11)	ncbi_119916610	rundc3ab	RUN domain containing 3Ab
MergePeak_25351	4.51071	13.759	1.60895	2.86e-07	5.65e-06	Distal Intergenic	ncbi_119888512	-	-
MergePeak_20182	2.92349	7.39924	1.33969	2.87e-07	5.67e-06	Intron (XM_038737043.1/ncbi_119917007, intron 2 of 2)	ncbi_119917007	hint1	histidine triad nucleotide binding protein 1
MergePeak_17335	4.56925	13.8267	1.59742	2.88e-07	5.69e-06	5' UTR	ncbi_119915076	tnpo1	transportin 1
MergePeak_7579	6.10946	19.9223	1.70527	2.89e-07	5.69e-06	Promoter (<=1kb)	ncbi_119901165	sap130a	Sin3A-associated protein a, transcript variant X1
MergePeak_29850	3.2884	9.60545	1.54647	2.9e-07	5.72e-06	Intron (XM_038705904.1/ncbi_119893625, intron 3 of 6)	ncbi_119893624	cbfb	core-binding factor subunit beta, transcript variant X1
MergePeak_13364	7.11218	21.635	1.60501	2.91e-07	5.73e-06	Promoter (<=1kb)	ncbi_119908684	LOC119908684	histone H2B 1/2-like
MergePeak_27051	2.58067	6.75071	1.38729	2.92e-07	5.74e-06	Downstream (<1kb)	ncbi_119890143	dhcr7	7-dehydrocholesterol reductase
MergePeak_15550	3.52185	8.39545	1.25327	2.93e-07	5.76e-06	Promoter (1-2kb)	ncbi_119910852	ccdc88c	coiled-coil domain containing 88C, transcript variant X1
MergePeak_3118	4.19148	12.7125	1.60071	2.93e-07	5.76e-06	Distal Intergenic	ncbi_119894215	-	-
MergePeak_12881	4.21286	10.8842	1.36936	2.93e-07	5.76e-06	Intron (XM_038724633.1/ncbi_119907068, intron 1 of 5)	ncbi_119907068	LOC119907068	glutathione S-transferase A-like
MergePeak_27499	3.98686	11.982	1.58754	2.94e-07	5.78e-06	Intron (XM_038704445.1/ncbi_119892264, intron 3 of 6)	ncbi_119892264	fbp2	fructose-1,6-bisphosphatase 2
MergePeak_23315	3.17814	9.43946	1.57052	2.96e-07	5.81e-06	Distal Intergenic	ncbi_119885759	-	-
MergePeak_18006	3.35121	9.84962	1.55539	2.96e-07	5.81e-06	Intron (XM_038733774.1/ncbi_119914462, intron 1 of 7)	ncbi_119914462	arrdc1b	arrestin domain containing 1b
MergePeak_25011	5.73141	17.7981	1.63476	2.98e-07	5.83e-06	Intron (XM_038699500.1/ncbi_119888777, intron 1 of 13)	ncbi_119888777	dctn4	dynactin 4, transcript variant X1
MergePeak_3304	2.40136	7.65757	1.67303	2.98e-07	5.83e-06	5' UTR	ncbi_119896603	LOC119896603	properdin-like
MergePeak_12032	3.07164	8.19256	1.41531	3.01e-07	5.89e-06	Distal Intergenic	ncbi_119908088	-	-
MergePeak_12075	11.8815	41.7845	1.81425	3.01e-07	5.9e-06	5' UTR	ncbi_119907860	brd2a	bromodomain containing 2a, transcript variant X1
MergePeak_2817	4.40619	12.1162	1.45934	3.02e-07	5.9e-06	Intron (XM_038702676.1/ncbi_119891238, intron 1 of 2)	ncbi_119891238	cmc4	C-x(9)-C motif containing 4 homolog (S. cerevisiae)
MergePeak_29425	5.26452	17.5539	1.73742	3.04e-07	5.93e-06	Promoter (1-2kb)	ncbi_119893347	chd2	chromodomain helicase DNA binding protein 2
MergePeak_7892	4.42579	14.5922	1.72119	3.04e-07	5.93e-06	5' UTR	ncbi_119901713	LOC119901713	enhancer of polycomb homolog 1-like, transcript variant X1
MergePeak_29429	3.82234	11.8265	1.62949	3.04e-07	5.93e-06	Intron (XM_038705440.1/ncbi_119893347, intron 5 of 42)	ncbi_119893347	chd2	chromodomain helicase DNA binding protein 2
MergePeak_7777	2.56931	6.46042	1.33024	3.04e-07	5.93e-06	Promoter (1-2kb)	ncbi_119901657	LOC119901657	uncharacterized LOC119901657, transcript variant X1
MergePeak_27378	3.37874	9.83766	1.54183	3.04e-07	5.93e-06	Promoter (1-2kb)	ncbi_119891851	ddr2l	discoidin domain receptor family, member 2, like, transcript variant X1
MergePeak_1193	3.03773	10.032	1.72354	3.04e-07	5.93e-06	Promoter (1-2kb)	ncbi_119910515	chst2b	carbohydrate (N-acetylglucosamine-6-O) sulfotransferase 2b
MergePeak_14126	3.53335	9.31246	1.39813	3.05e-07	5.95e-06	Distal Intergenic	ncbi_119908988	-	-
MergePeak_27637	6.02543	18.509	1.61909	3.07e-07	5.96e-06	Promoter (<=1kb)	ncbi_119892090	LOC119892090	protein FAM214B, transcript variant X1
MergePeak_15176	3.96256	10.8352	1.45122	3.07e-07	5.96e-06	Promoter (<=1kb)	ncbi_119910877	hspa4l	heat shock protein 4 like
MergePeak_29147	2.42116	6.03206	1.31695	3.07e-07	5.96e-06	Promoter (1-2kb)	ncbi_119893676	LOC119893676	CUGBP Elav-like family member 2, transcript variant X1
MergePeak_31064	4.07519	11.5346	1.50103	3.08e-07	5.97e-06	Intron (XM_038709468.1/ncbi_119896007, intron 2 of 7)	ncbi_119896007	zgc:100829	uncharacterized protein LOC445149 homolog, transcript variant X1
MergePeak_26940	4.99674	12.6925	1.34492	3.08e-07	5.97e-06	Intron (XM_038701384.1/ncbi_119890227, intron 5 of 12)	ncbi_119890862	LOC119890227	tyrosine-protein kinase CSK
MergePeak_6287	2.94333	7.33488	1.31733	3.09e-07	5.99e-06	Intron (XM_038714538.1/ncbi_119899788, intron 2 of 12)	ncbi_119899788	LOC119899788	ras and Rab interactor 2-like, transcript variant X1
MergePeak_2098	4.72243	12.1061	1.35813	3.09e-07	5.99e-06	Exon (XM_038694363.1/ncbi_119883613, exon 1 of 9)	ncbi_119883613	gcat	glycine C-acetyltransferase
MergePeak_12926	3.86805	11.2607	1.54162	3.09e-07	5.99e-06	5' UTR	ncbi_119906758	LOC119906758	uncharacterized LOC119906758, transcript variant X1
MergePeak_8371	3.76714	10.5089	1.48008	3.09e-07	5.99e-06	Promoter (<=1kb)	ncbi_119902124	plk3	polo-like kinase 3 (Drosophila)
MergePeak_23648	2.25924	5.73895	1.34495	3.1e-07	6e-06	Intron (XM_038695878.1/ncbi_119885690, intron 1 of 8)	ncbi_119885690	pparg	peroxisome proliferator-activated receptor gamma, transcript variant X1
MergePeak_22606	4.1795	11.634	1.47694	3.1e-07	6e-06	3' UTR	ncbi_119882829	kcnk6	potassium channel, subfamily K, member 6
MergePeak_22018	1.99547	5.05171	1.34004	3.1e-07	6e-06	Intron (XM_038692735.1/ncbi_119882618, intron 4 of 24)	ncbi_119883447	LOC119882618	rho guanine nucleotide exchange factor 17-like, transcript variant X1
MergePeak_7721	2.63212	6.92451	1.39549	3.13e-07	6.04e-06	Distal Intergenic	ncbi_119901325	-	-
MergePeak_29853	2.79446	8.64502	1.6293	3.13e-07	6.05e-06	Distal Intergenic	ncbi_119893625	-	-
MergePeak_19151	1.84461	5.16997	1.48684	3.14e-07	6.05e-06	Distal Intergenic	ncbi_119915471	-	-
MergePeak_1121	2.86026	9.11106	1.67147	3.14e-07	6.05e-06	Intron (XM_038728288.1/ncbi_119909978, intron 1 of 14)	ncbi_119909978	atp6v1ab	ATPase H+ transporting V1 subunit Ab
MergePeak_25826	4.09607	11.4804	1.48686	3.16e-07	6.09e-06	Intron (XM_038699792.1/ncbi_119888973, intron 9 of 23)	ncbi_119888973	nfkb1	nuclear factor of kappa light polypeptide gene enhancer in B-cells 1, transcript variant X1
MergePeak_9801	2.60546	6.57065	1.3345	3.18e-07	6.12e-06	3' UTR	ncbi_119904360	gpr18	G protein-coupled receptor 18, transcript variant X1
MergePeak_8776	2.72195	6.87637	1.33701	3.2e-07	6.16e-06	Distal Intergenic	ncbi_119902444	-	-
MergePeak_17622	5.91765	19.3003	1.70553	3.2e-07	6.16e-06	Promoter (<=1kb)	ncbi_119914703	traf2b	Tnf receptor-associated factor 2b, transcript variant X1
MergePeak_16218	4.97035	13.3447	1.42485	3.21e-07	6.16e-06	Promoter (1-2kb)	ncbi_119913416	LOC119913416	nuclear factor 1 B-type-like, transcript variant X1
MergePeak_29435	3.40191	8.5867	1.33576	3.21e-07	6.17e-06	Promoter (<=1kb)	ncbi_119893836	lysmd4	LysM, putative peptidoglycan-binding, domain containing 4, transcript variant X1
MergePeak_27714	3.70201	9.19807	1.31302	3.23e-07	6.19e-06	3' UTR	ncbi_119892120	cldn5a	claudin 5a
MergePeak_13088	2.93017	7.70187	1.39423	3.23e-07	6.2e-06	Intron (XM_038724300.1/ncbi_119906871, intron 1 of 10)	ncbi_119906871	thrb	thyroid hormone receptor beta, transcript variant X1
MergePeak_21528	5.10876	16.1048	1.65645	3.24e-07	6.21e-06	Intron (XM_038694231.1/ncbi_119883533, intron 14 of 26)	ncbi_119883022	ulk2	unc-51 like autophagy activating kinase 2
MergePeak_26773	2.89152	6.96423	1.26814	3.24e-07	6.21e-06	Intron (XR_005442172.1/ncbi_119889910, intron 1 of 2)	ncbi_119889909	LOC119889910	uncharacterized LOC119889910, transcript variant X1
MergePeak_10920	2.90797	9.27006	1.67257	3.25e-07	6.22e-06	Promoter (1-2kb)	ncbi_119906075	LOC119906075	interleukin-17 receptor E
MergePeak_22677	3.80854	10.0113	1.39432	3.25e-07	6.22e-06	5' UTR	ncbi_119882555	zc3h4	zinc finger CCCH-type containing 4, transcript variant X1
MergePeak_31476	2.59154	6.68411	1.36692	3.26e-07	6.23e-06	Intron (XM_038708141.1/ncbi_119895204, intron 1 of 11)	ncbi_119895204	acat1	acetyl-CoA acetyltransferase 1
MergePeak_31100	2.86706	7.35964	1.36006	3.26e-07	6.24e-06	Promoter (<=1kb)	ncbi_119895724	LOC119895724	disks large homolog 4, transcript variant X1
MergePeak_21822	2.71936	7.72602	1.50646	3.28e-07	6.27e-06	Intron (XM_038692581.1/ncbi_119882539, intron 7 of 9)	ncbi_119882539	ets1	v-ets avian erythroblastosis virus E26 oncogene homolog 1, transcript variant X1
MergePeak_19884	3.90503	11.9661	1.61554	3.29e-07	6.28e-06	Promoter (<=1kb)	ncbi_119917666	oga	O-GlcNAcase, transcript variant X1
MergePeak_8735	1.70466	5.4752	1.68343	3.29e-07	6.28e-06	Distal Intergenic	ncbi_119902412	-	-
MergePeak_10302	3.68749	11.2184	1.60515	3.3e-07	6.29e-06	Intron (XM_038722671.1/ncbi_119905534, intron 8 of 8)	ncbi_119905548	otud5a	OTU deubiquitinase 5a, transcript variant X1
MergePeak_3025	3.37146	9.08445	1.43003	3.3e-07	6.29e-06	5' UTR	ncbi_119893359	asb16	ankyrin repeat and SOCS box containing 16, transcript variant X1
MergePeak_4563	2.79393	7.90039	1.49963	3.3e-07	6.29e-06	Intron (XM_038711923.1/ncbi_119897901, intron 1 of 2)	ncbi_119897901	LOC119897901	C-C chemokine receptor type 5-like
MergePeak_3423	2.06329	5.66753	1.45777	3.31e-07	6.3e-06	Downstream (<1kb)	ncbi_119896902	LOC119896902	calcium homeostasis modulator protein 6-like
MergePeak_24069	4.41208	12.9709	1.55575	3.31e-07	6.3e-06	Promoter (<=1kb)	ncbi_119886035	LOC119886035	probable nuclear hormone receptor HR38
MergePeak_27353	4.49048	13.4903	1.58698	3.32e-07	6.31e-06	Intron (XM_038702476.1/ncbi_119891134, intron 1 of 8)	ncbi_119891134	rchy1	ring finger and CHY zinc finger domain containing 1
MergePeak_29041	3.36972	9.66812	1.52061	3.33e-07	6.32e-06	5' UTR	ncbi_119894165	LOC119894165	cyclin-dependent kinase inhibitor 1C-like
MergePeak_900	3.13274	7.36345	1.23296	3.33e-07	6.32e-06	Promoter (1-2kb)	ncbi_119899758	LOC119899758	uncharacterized LOC119899758
MergePeak_5713	4.57131	13.4661	1.55866	3.33e-07	6.32e-06	5' UTR	ncbi_119899266	si:dkey-45d16.4	scaffold attachment factor B1, transcript variant X1
MergePeak_12621	2.98766	7.89855	1.40257	3.33e-07	6.33e-06	Intron (XM_038724071.1/ncbi_119906733, intron 3 of 9)	ncbi_119906733	si:ch211-199g17.9	uncharacterized protein LOC108180085 homolog
MergePeak_22235	2.24892	6.15346	1.45216	3.34e-07	6.33e-06	Promoter (<=1kb)	ncbi_119883501	capn12	calpain 12, transcript variant X1
MergePeak_14666	1.65017	4.53868	1.45966	3.35e-07	6.34e-06	Downstream (1-2kb)	ncbi_119910797	LOC119910797	T cell receptor beta chain MC.7.G5-like
MergePeak_6096	4.15402	11.5096	1.47026	3.36e-07	6.35e-06	3' UTR	ncbi_119899648	LOC119899648	protein Hook homolog 2-like
MergePeak_2109	2.36751	7.82224	1.72421	3.37e-07	6.38e-06	Intron (XM_038694392.1/ncbi_119883760, intron 2 of 5)	ncbi_119883770	grb2b	growth factor receptor-bound protein 2b
MergePeak_24096	3.34594	8.50108	1.34523	3.38e-07	6.39e-06	5' UTR	ncbi_119885856	dyrk3	dual specificity tyrosine phosphorylation regulated kinase 3, transcript variant X1
MergePeak_25283	5.17063	12.2685	1.24655	3.38e-07	6.39e-06	Promoter (1-2kb)	ncbi_119888504	stx3a	syntaxin 3A, transcript variant X1
MergePeak_1782	4.18819	12.1767	1.53973	3.39e-07	6.4e-06	Exon (XM_038739383.1/ncbi_119918641, exon 1 of 15)	ncbi_119918641	cog1	component of oligomeric golgi complex 1, transcript variant X1
MergePeak_11318	3.2391	10.6274	1.71412	3.39e-07	6.4e-06	Intron (XM_038722805.1/ncbi_119905617, intron 7 of 22)	ncbi_119905617	pik3cd	phosphatidylinositol-4,5-bisphosphate 3-kinase, catalytic subunit delta
MergePeak_1461	3.1921	10.4808	1.71518	3.39e-07	6.4e-06	Intron (XM_038710133.1/ncbi_119896631, intron 1 of 18)	ncbi_119896631	ezh2	enhancer of zeste 2 polycomb repressive complex 2 subunit
MergePeak_21975	6.30965	17.1626	1.44363	3.4e-07	6.4e-06	Intron (XM_038693699.1/ncbi_119883154, intron 1 of 5)	ncbi_119883154	bcl7bb	BAF chromatin remodeling complex subunit BCL7B b
MergePeak_7303	6.95745	20.9075	1.58739	3.4e-07	6.4e-06	Intron (XM_038716242.1/ncbi_119900918, intron 1 of 7)	ncbi_119900918	midn	midnolin
MergePeak_24506	4.88708	14.6976	1.58854	3.4e-07	6.4e-06	Promoter (<=1kb)	ncbi_119886014	zc3h11a	zinc finger CCCH-type containing 11A, transcript variant X1
MergePeak_12347	2.75946	7.86911	1.51182	3.4e-07	6.4e-06	Distal Intergenic	ncbi_119907137	-	-
MergePeak_6911	2.90916	8.50779	1.54818	3.4e-07	6.4e-06	Intron (XM_038716977.1/ncbi_119901347, intron 2 of 4)	ncbi_119901347	LOC119901347	BCL-6 corepressor-like protein 1
MergePeak_5725	4.86191	13.7611	1.50099	3.41e-07	6.41e-06	5' UTR	ncbi_119899284	si:ch211-239f4.1	EVI5-like protein, transcript variant X1
MergePeak_19058	2.98239	9.25666	1.63402	3.41e-07	6.41e-06	5' UTR	ncbi_119915753	trim8b	tripartite motif containing 8b
MergePeak_17537	5.47895	16.0642	1.55188	3.41e-07	6.41e-06	5' UTR	ncbi_119914149	add1	adducin 1 (alpha), transcript variant X1
MergePeak_16389	9.2136	26.4327	1.52049	3.43e-07	6.44e-06	Promoter (<=1kb)	ncbi_119911849	per1b	period circadian clock 1b, transcript variant X1
MergePeak_18302	2.20512	5.93466	1.4283	3.44e-07	6.46e-06	Distal Intergenic	ncbi_119915361	-	-
MergePeak_9309	5.07477	16.4084	1.69302	3.46e-07	6.49e-06	Intron (XM_038720209.1/ncbi_119903908, intron 10 of 17)	ncbi_119903909	dars1	aspartyl-tRNA synthetase 1
MergePeak_16130	2.4591	7.02549	1.51447	3.47e-07	6.51e-06	Exon (XM_038732775.1/ncbi_119913364, exon 11 of 12)	ncbi_119912103	LOC119913364	meiosis 1 associated protein, transcript variant X1
MergePeak_6600	4.46722	11.713	1.39066	3.48e-07	6.51e-06	Promoter (<=1kb)	ncbi_119900369	LOC119900369	glypican-5-like, transcript variant X1
MergePeak_28599	2.73858	7.43117	1.44016	3.48e-07	6.51e-06	Intron (XM_038703207.1/ncbi_119891504, intron 18 of 30)	ncbi_119891525	LOC119891504	scavenger receptor cysteine-rich type 1 protein M160-like
MergePeak_6251	2.08222	6.91461	1.73153	3.48e-07	6.51e-06	Intron (XM_038714450.1/ncbi_119899752, intron 20 of 30)	ncbi_119899754	zmp:0000001082	integrin alpha-D, transcript variant X1
MergePeak_13523	5.09552	15.185	1.57535	3.49e-07	6.52e-06	5' UTR	ncbi_119908902	trib2	tribbles pseudokinase 2
MergePeak_29344	3.24489	8.0349	1.30811	3.49e-07	6.52e-06	Distal Intergenic	ncbi_119893729	-	-
MergePeak_6202	3.19223	10.3902	1.70259	3.49e-07	6.52e-06	Promoter (<=1kb)	ncbi_119899722	LOC119899722	myeloid-associated differentiation marker homolog
MergePeak_5013	7.11297	22.0976	1.63537	3.5e-07	6.52e-06	Promoter (<=1kb)	ncbi_119898634	LOC119898634	SUN domain-containing protein 2-like, transcript variant X1
MergePeak_27191	3.40981	8.84847	1.37574	3.5e-07	6.53e-06	Promoter (<=1kb)	ncbi_119892111	ydjc	YdjC chitooligosaccharide deacetylase homolog, transcript variant X1
MergePeak_22885	6.14486	19.7845	1.68692	3.51e-07	6.53e-06	Promoter (1-2kb)	ncbi_119884175	LOC119884175	beta-1,4-galactosyltransferase 1-like
MergePeak_11349	1.74411	4.81458	1.46492	3.52e-07	6.55e-06	Distal Intergenic	ncbi_119906091	-	-
MergePeak_18643	5.09976	15.5766	1.61088	3.53e-07	6.57e-06	5' UTR	ncbi_119916235	tepsin	TEPSIN adaptor related protein complex 4 accessory protein, transcript variant X1
MergePeak_18938	3.07841	7.45289	1.27562	3.54e-07	6.59e-06	5' UTR	ncbi_119916288	fbxl15	F-box and leucine-rich repeat protein 15, transcript variant X1
MergePeak_24969	3.57277	10.1684	1.50898	3.54e-07	6.59e-06	Distal Intergenic	ncbi_119888170	-	-
MergePeak_31411	3.77421	10.1718	1.43033	3.54e-07	6.59e-06	Intron (XM_038708029.1/ncbi_119895143, intron 4 of 11)	ncbi_119895143	LOC119895143	vacuole membrane protein 1-like, transcript variant X1
MergePeak_13448	3.23159	9.89127	1.61391	3.56e-07	6.6e-06	Downstream (2-3kb)	ncbi_119908908	nfkbiaa	nuclear factor of kappa light polypeptide gene enhancer in B-cells inhibitor, alpha a
MergePeak_29383	2.43626	6.07834	1.31901	3.56e-07	6.61e-06	Intron (XM_038706657.1/ncbi_119894116, intron 3 of 33)	ncbi_119894116	scaper	S-phase cyclin A-associated protein in the ER
MergePeak_29535	4.06881	9.84007	1.27406	3.57e-07	6.63e-06	Intron (XM_038705024.1/ncbi_119893094, intron 1 of 5)	ncbi_119893094	LOC119893094	SIN3-HDAC complex-associated factor-like
MergePeak_14105	3.74689	10.3671	1.46825	3.58e-07	6.63e-06	Promoter (<=1kb)	ncbi_119909097	LOC119909097	acyl-coenzyme A thioesterase 1-like
MergePeak_718	4.18857	11.703	1.48235	3.58e-07	6.63e-06	Intron (XM_038723189.1/ncbi_119905834, intron 1 of 8)	ncbi_119905834	tgfbr1b	transforming growth factor, beta receptor 1 b
MergePeak_2761	4.62906	13.3936	1.53275	3.59e-07	6.64e-06	5' UTR	ncbi_119896491	dnm2a	dynamin 2a, transcript variant X1
MergePeak_15260	2.06488	5.70584	1.46638	3.59e-07	6.64e-06	Distal Intergenic	ncbi_119909897	-	-
MergePeak_22085	5.38579	16.1171	1.58136	3.6e-07	6.65e-06	Intron (XM_038694046.1/ncbi_119883413, intron 1 of 4)	ncbi_119883413	mnta	MAX network transcriptional repressor a, transcript variant X1
MergePeak_29787	3.71278	12.9221	1.79926	3.6e-07	6.65e-06	Intron (XM_038706516.1/ncbi_119894029, intron 1 of 6)	ncbi_119894029	ccnd2a	cyclin D2, a, transcript variant X1
MergePeak_10241	3.87109	12.2565	1.66274	3.62e-07	6.68e-06	Promoter (<=1kb)	ncbi_119903522	LOC119903522	uncharacterized LOC119903522
MergePeak_12882	4.14792	10.0987	1.28371	3.62e-07	6.68e-06	Exon (XM_038724633.1/ncbi_119907068, exon 1 of 6)	ncbi_119907068	LOC119907068	glutathione S-transferase A-like
MergePeak_12893	2.80621	7.48407	1.4152	3.62e-07	6.68e-06	Distal Intergenic	ncbi_119907181	-	-
MergePeak_27161	5.23305	15.603	1.5761	3.62e-07	6.68e-06	Intron (XM_038702364.1/ncbi_119890995, intron 1 of 11)	ncbi_119890995	slc38a7	solute carrier family 38 member 7
MergePeak_27817	4.5779	13.1161	1.51858	3.62e-07	6.68e-06	3' UTR	ncbi_119892201	creb3l3l	cAMP responsive element binding protein 3-like 3 like
MergePeak_24895	4.27405	11.7103	1.4541	3.63e-07	6.69e-06	Intron (XM_038698574.1/ncbi_119888126, intron 1 of 4)	ncbi_119888126	polr1d	RNA polymerase I and III subunit D
MergePeak_30056	3.3721	8.65078	1.35919	3.63e-07	6.69e-06	Intron (XM_038705090.1/ncbi_119893134, intron 3 of 8)	ncbi_119893945	zfpm1	zinc finger protein, FOG family member 1
MergePeak_28330	4.55202	13.3858	1.55613	3.65e-07	6.7e-06	5' UTR	ncbi_119891287	rnf34a	ring finger protein 34a, transcript variant X1
MergePeak_10569	2.03106	5.72469	1.49497	3.65e-07	6.7e-06	Intron (XM_038723313.1/ncbi_119905916, intron 3 of 9)	ncbi_119905916	LOC119905916	uncharacterized LOC119905916, transcript variant X1
MergePeak_8112	1.80468	4.97649	1.46338	3.65e-07	6.7e-06	Intron (XM_038717608.1/ncbi_119901871, intron 8 of 17)	ncbi_119901872	insra	insulin receptor a, transcript variant X1
MergePeak_17793	2.31119	6.25556	1.4365	3.65e-07	6.71e-06	Promoter (<=1kb)	ncbi_119914361	LOC119914361	ATP synthase subunit e, mitochondrial-like
MergePeak_30719	6.53984	19.283	1.56	3.66e-07	6.72e-06	5' UTR	ncbi_119895787	irf1b	interferon regulatory factor 1b, transcript variant X1
MergePeak_2414	4.82623	15.17	1.65226	3.66e-07	6.72e-06	Promoter (<=1kb)	ncbi_119886647	zgc:55558	zgc:55558
MergePeak_10642	4.94001	17.2149	1.80107	3.68e-07	6.74e-06	Distal Intergenic	ncbi_119905964	-	-
MergePeak_17933	3.69036	10.1129	1.45436	3.68e-07	6.74e-06	5' UTR	ncbi_119914314	smad2	SMAD family member 2, transcript variant X1
MergePeak_19562	3.15054	8.05856	1.35492	3.69e-07	6.76e-06	Promoter (<=1kb)	ncbi_119917009	LOC119917009	uncharacterized LOC119917009, transcript variant X1
MergePeak_8057	5.02434	15.2178	1.59875	3.7e-07	6.77e-06	Promoter (<=1kb)	ncbi_119901829	LOC119901829	rho GTPase-activating protein 29-like
MergePeak_5647	3.83904	12.8282	1.7405	3.7e-07	6.77e-06	Promoter (<=1kb)	ncbi_119899231	rab11fip4b	RAB11 family interacting protein 4 (class II) b, transcript variant X1
MergePeak_13304	3.20487	8.69528	1.43996	3.7e-07	6.77e-06	Promoter (<=1kb)	ncbi_119908966	marcksa	myristoylated alanine-rich protein kinase C substrate a
MergePeak_22158	2.68723	6.85487	1.35101	3.7e-07	6.77e-06	Distal Intergenic	ncbi_119883015	-	-
MergePeak_24377	3.54371	8.51069	1.26402	3.71e-07	6.77e-06	Intron (XM_038696723.1/ncbi_119886170, intron 16 of 19)	ncbi_119886173	LOC119886170	death-inducer obliterator 1-like
MergePeak_29491	3.96882	9.33014	1.23319	3.71e-07	6.77e-06	Intron (XM_038705362.1/ncbi_119893302, intron 4 of 23)	ncbi_119893302	frmd4a	FERM domain containing 4A, transcript variant X1
MergePeak_2825	6.18633	18.7269	1.59796	3.71e-07	6.77e-06	Promoter (<=1kb)	ncbi_119891305	prkcsh	protein kinase C substrate 80K-H, transcript variant X1
MergePeak_27367	3.22095	9.0023	1.48281	3.71e-07	6.77e-06	Promoter (1-2kb)	ncbi_119891269	arhgap25	Rho GTPase activating protein 25
MergePeak_4392	1.31725	4.85844	1.88297	3.72e-07	6.78e-06	Promoter (<=1kb)	ncbi_119898338	LOC119898338	urokinase plasminogen activator surface receptor-like
MergePeak_27553	3.09804	8.65085	1.48149	3.73e-07	6.78e-06	Promoter (<=1kb)	ncbi_119891103	taok3a	TAO kinase 3a, transcript variant X1
MergePeak_13250	4.40389	10.5167	1.25583	3.73e-07	6.79e-06	5' UTR	ncbi_119908654	cep85l	centrosomal protein 85, like, transcript variant X1
MergePeak_28729	6.98412	23.0961	1.7255	3.74e-07	6.79e-06	Promoter (<=1kb)	ncbi_119893006	dusp10	dual specificity phosphatase 10, transcript variant X1
MergePeak_2483	3.40687	8.44187	1.30912	3.75e-07	6.81e-06	Intron (XM_038698787.1/ncbi_119888279, intron 9 of 9)	ncbi_119888279	dhps	deoxyhypusine synthase, transcript variant X1
MergePeak_22630	2.20858	7.0911	1.68289	3.77e-07	6.84e-06	Exon (XM_038694269.1/ncbi_119883561, exon 4 of 8)	ncbi_119883561	srsf7a	serine and arginine rich splicing factor 7a, transcript variant X4
MergePeak_5873	6.12327	18.9829	1.63233	3.78e-07	6.86e-06	Promoter (<=1kb)	ncbi_119899418	mxi1	max interactor 1, dimerization protein, transcript variant X1
MergePeak_5301	4.58993	13.2485	1.52929	3.79e-07	6.88e-06	Intron (XM_038713170.1/ncbi_119898882, intron 14 of 25)	ncbi_119898885	fam13a	family with sequence similarity 13 member A, transcript variant X1
MergePeak_3610	4.17562	13.3922	1.68133	3.8e-07	6.9e-06	Promoter (<=1kb)	ncbi_119897022	tmod4	tropomodulin 4 (muscle), transcript variant X1
MergePeak_29063	3.55148	8.62196	1.2796	3.81e-07	6.9e-06	Distal Intergenic	ncbi_119893378	-	-
MergePeak_7704	1.66078	4.9455	1.57425	3.82e-07	6.92e-06	3' UTR	ncbi_119901308	LOC119901311	cystinosin-like
MergePeak_5731	4.97299	15.9335	1.67988	3.85e-07	6.96e-06	5' UTR	ncbi_119899286	LOC119899286	lysozyme g-like, transcript variant X1
MergePeak_24656	3.04486	7.90507	1.3764	3.86e-07	6.98e-06	Promoter (<=1kb)	ncbi_119887508	LOC119887508	ubiquitin thioesterase ZRANB1-like
MergePeak_9568	3.76942	12.1242	1.68548	3.86e-07	6.99e-06	5' UTR	ncbi_119904160	tmsb4x	thymosin beta 4 X-linked
MergePeak_17721	5.90726	22.9502	1.95795	3.87e-07	6.99e-06	5' UTR	ncbi_119914572	rhof	ras homolog family member F
MergePeak_13157	3.05796	7.27021	1.24943	3.87e-07	6.99e-06	5' UTR	ncbi_119907248	sh3bp5lb	SH3-binding domain protein 5-like, b
MergePeak_19489	5.68636	18.5641	1.70694	3.87e-07	6.99e-06	Promoter (<=1kb)	ncbi_119917375	xpo1b	exportin 1 (CRM1 homolog, yeast) b
MergePeak_23818	4.19333	12.0642	1.52456	3.87e-07	6.99e-06	3' UTR	ncbi_119886137	card19	caspase recruitment domain family, member 19
MergePeak_10848	2.78644	7.31442	1.39232	3.88e-07	7e-06	Intron (XM_038722116.1/ncbi_119905267, intron 7 of 16)	ncbi_119905267	LOC119905267	uncharacterized LOC119905267
MergePeak_6219	3.41252	10.7134	1.65051	3.89e-07	7.01e-06	5' UTR	ncbi_119899730	dgke	diacylglycerol kinase, epsilon
MergePeak_15150	3.36313	10.2953	1.61411	3.89e-07	7.01e-06	Downstream (2-3kb)	ncbi_119910761	prkcha	protein kinase C, eta, a
MergePeak_2208	4.03587	11.2998	1.48535	3.9e-07	7.01e-06	Intron (XM_038695348.1/ncbi_119885105, intron 13 of 16)	ncbi_119885105	rnf216	ring finger protein 216, transcript variant X1
MergePeak_5527	4.03758	10.6347	1.39721	3.9e-07	7.01e-06	5' UTR	ncbi_119899099	LOC119899099	zinc finger and BTB domain-containing protein 5
MergePeak_7588	3.32542	7.89026	1.24654	3.9e-07	7.02e-06	Exon (XM_038716703.1/ncbi_119901175, exon 21 of 32)	ncbi_119901172	sned1	sushi, nidogen and EGF-like domains 1
MergePeak_1090	3.04516	8.14695	1.41974	3.93e-07	7.06e-06	Promoter (<=1kb)	ncbi_119909554	trim55b	tripartite motif containing 55b
MergePeak_5607	4.10807	11.8891	1.53311	3.94e-07	7.07e-06	Intron (XM_038713662.1/ncbi_119899190, intron 1 of 2)	ncbi_119899190	cdkn2d	cyclin-dependent kinase inhibitor 2D (p19, inhibits CDK4)
MergePeak_27012	2.39222	6.20343	1.37472	3.94e-07	7.07e-06	Distal Intergenic	ncbi_119889866	-	-
MergePeak_8758	4.20926	11.4819	1.44772	3.94e-07	7.07e-06	Exon (XM_038718590.1/ncbi_119902423, exon 1 of 11)	ncbi_119902423	LOC119902423	abl interactor 1-like, transcript variant X1
MergePeak_7302	6.5609	24.4655	1.89878	3.94e-07	7.07e-06	Intron (XM_038716242.1/ncbi_119900918, intron 1 of 7)	ncbi_119900918	midn	midnolin
MergePeak_28967	2.12138	4.97756	1.23044	3.95e-07	7.08e-06	5' UTR	ncbi_119893336	mfge8b	milk fat globule EGF and factor V/VIII domain containing b, transcript variant X1
MergePeak_17014	5.01785	13.8989	1.46983	3.97e-07	7.1e-06	Intron (XM_038731982.1/ncbi_119912692, intron 1 of 5)	ncbi_119912692	LOC119912692	motile sperm domain-containing protein 1-like, transcript variant X1
MergePeak_14809	3.71043	11.4317	1.62338	3.97e-07	7.1e-06	Intron (XR_005445565.1/ncbi_119909894, intron 1 of 3)	ncbi_119909894	LOC119909894	uncharacterized LOC119909894, transcript variant X1
MergePeak_5957	5.74739	16.672	1.53645	3.97e-07	7.11e-06	5' UTR	ncbi_119899519	exosc1	exosome component 1, transcript variant X1
MergePeak_9201	4.35893	12.3788	1.50582	3.98e-07	7.12e-06	Promoter (<=1kb)	ncbi_119903846	esyt3	extended synaptotagmin-like protein 3
MergePeak_7600	3.3357	9.35546	1.48782	4.01e-07	7.16e-06	Promoter (<=1kb)	ncbi_119901195	lmo4b	LIM domain only 4b
MergePeak_12077	5.05377	13.2379	1.38924	4.02e-07	7.17e-06	Distal Intergenic	ncbi_119907860	-	-
MergePeak_9662	6.83478	21.6093	1.66068	4.03e-07	7.18e-06	Promoter (<=1kb)	ncbi_119904241	sik1	salt-inducible kinase 1
MergePeak_25814	1.86597	5.02605	1.4295	4.03e-07	7.18e-06	Intron (XM_038699795.1/ncbi_119888974, intron 2 of 23)	ncbi_119888974	LOC119888974	diacylglycerol kinase theta, transcript variant X1
MergePeak_8261	4.92678	13.6186	1.46686	4.03e-07	7.18e-06	Promoter (<=1kb)	ncbi_119902010	mcm4	minichromosome maintenance complex component 4
MergePeak_21967	3.39696	10.5139	1.62998	4.03e-07	7.18e-06	5' UTR	ncbi_119883152	ypel2b	yippee-like 2b, transcript variant X1
MergePeak_21866	3.56957	10.0911	1.49927	4.05e-07	7.21e-06	Intron (XM_038693360.1/ncbi_119882945, intron 1 of 5)	ncbi_119882945	si:ch73-281n10.2	uncharacterized protein LOC561719 homolog
MergePeak_20420	1.87057	5.71183	1.61047	4.05e-07	7.21e-06	Intron (XM_038739016.1/ncbi_119918332, intron 2 of 21)	ncbi_119918332	dennd5b	DENN/MADD domain containing 5B, transcript variant X1
MergePeak_1189	3.19464	8.25379	1.36941	4.1e-07	7.28e-06	Promoter (<=1kb)	ncbi_119910509	LOC119910509	sodium/hydrogen exchanger 9-like
MergePeak_26116	5.29158	15.3809	1.53937	4.1e-07	7.29e-06	Promoter (<=1kb)	ncbi_119889829	LOC119889829	transducin-like enhancer protein 3-B, transcript variant X1
MergePeak_874	4.67736	13.5923	1.53902	4.11e-07	7.3e-06	Downstream (<1kb)	ncbi_119907112	sh3glb1a	SH3-domain GRB2-like endophilin B1a
MergePeak_19669	2.61056	6.32165	1.27594	4.12e-07	7.32e-06	Exon (XM_038737458.1/ncbi_119917244, exon 4 of 14)	ncbi_119917244	disc1	DISC1 scaffold protein, transcript variant X1
MergePeak_21052	2.02879	6.21104	1.61422	4.12e-07	7.32e-06	Promoter (1-2kb)	ncbi_119917942	spic	Spi-C transcription factor (Spi-1/PU.1 related), transcript variant X1
MergePeak_17429	3.96989	12.2984	1.6313	4.13e-07	7.32e-06	5' UTR	ncbi_119914123	rapgef1b	Rap guanine nucleotide exchange factor (GEF) 1b
MergePeak_14815	3.10708	9.63353	1.63251	4.14e-07	7.33e-06	Intron (XR_005445565.1/ncbi_119909894, intron 3 of 3)	ncbi_119909893	LOC119909894	uncharacterized LOC119909894, transcript variant X1
MergePeak_30372	5.96642	19.5238	1.71029	4.15e-07	7.35e-06	5' UTR	ncbi_119895164	pcf11	PCF11 cleavage and polyadenylation factor subunit
MergePeak_15228	2.63693	6.30861	1.25846	4.15e-07	7.35e-06	Distal Intergenic	ncbi_119909797	-	-
MergePeak_30659	3.53866	9.39372	1.4085	4.15e-07	7.35e-06	Distal Intergenic	ncbi_119895758	-	-
MergePeak_27473	5.86524	16.877	1.52479	4.16e-07	7.35e-06	5' UTR	ncbi_119891717	LOC119891717	protein yippee-like 1, transcript variant X1
MergePeak_25716	4.16111	11.1462	1.42151	4.16e-07	7.35e-06	Intron (XM_038698848.1/ncbi_119888324, intron 1 of 11)	ncbi_119888324	ppargc1b	peroxisome proliferator-activated receptor gamma, coactivator 1 beta
MergePeak_17853	2.71351	8.22204	1.59934	4.17e-07	7.36e-06	Promoter (<=1kb)	ncbi_119914335	fut7	fucosyltransferase 7 (alpha (1,3) fucosyltransferase), transcript variant X1
MergePeak_8723	3.64212	11.9164	1.7101	4.17e-07	7.36e-06	Promoter (1-2kb)	ncbi_119902402	LOC119902402	SUN domain-containing ossification factor-like, transcript variant X1
MergePeak_21864	1.91285	5.2772	1.46405	4.17e-07	7.36e-06	Intron (XM_038693608.1/ncbi_119883097, intron 29 of 43)	ncbi_119883095	brwd1	bromodomain and WD repeat domain containing 1, transcript variant X1
MergePeak_16879	3.24731	10.4652	1.68829	4.18e-07	7.37e-06	Distal Intergenic	ncbi_119911588	-	-
MergePeak_24280	2.97234	8.3446	1.48924	4.19e-07	7.38e-06	Promoter (<=1kb)	ncbi_119885983	cast	calpastatin, transcript variant X1
MergePeak_1940	2.35919	5.76142	1.28813	4.2e-07	7.4e-06	Distal Intergenic	ncbi_119896473	-	-
MergePeak_8937	2.80103	7.57448	1.43519	4.2e-07	7.4e-06	Promoter (1-2kb)	ncbi_119902595	dusp12	dual specificity phosphatase 12, transcript variant X1
MergePeak_10921	2.15866	6.89771	1.67598	4.21e-07	7.4e-06	Promoter (<=1kb)	ncbi_119906075	LOC119906075	interleukin-17 receptor E
MergePeak_2811	3.18482	9.88942	1.63467	4.21e-07	7.4e-06	Promoter (1-2kb)	ncbi_119917330	LOC119917330	DNA (cytosine-5)-methyltransferase 1-like
MergePeak_3031	4.49698	12.3929	1.46249	4.21e-07	7.41e-06	5' UTR	ncbi_119893403	ubtf	upstream binding transcription factor, transcript variant X1
MergePeak_1947	2.81071	8.00922	1.51073	4.22e-07	7.41e-06	Promoter (<=1kb)	ncbi_119882308	LOC119882308	tripartite motif-containing protein 16-like
MergePeak_29819	2.27497	8.49638	1.901	4.23e-07	7.43e-06	Distal Intergenic	ncbi_119893528	-	-
MergePeak_30341	5.1701	15.4078	1.5754	4.26e-07	7.47e-06	5' UTR	ncbi_119895561	LOC119895561	early growth response protein 1-like
MergePeak_25865	4.87541	15.5858	1.67664	4.26e-07	7.47e-06	Distal Intergenic	ncbi_119888710	-	-
MergePeak_24381	4.77947	13.6775	1.51688	4.26e-07	7.47e-06	Intron (XM_038695977.1/ncbi_119885757, intron 1 of 22)	ncbi_119885757	LOC119885757	nuclear receptor coactivator 3-like, transcript variant X1
MergePeak_18671	3.13085	8.12909	1.37654	4.27e-07	7.49e-06	Intron (XM_038736547.1/ncbi_119916505, intron 2 of 5)	ncbi_119916505	LOC119916505	uncharacterized LOC119916505
MergePeak_8318	3.1162	8.92471	1.51802	4.3e-07	7.53e-06	Exon (XM_038717978.1/ncbi_119902074, exon 1 of 80)	ncbi_119902074	LOC119902074	laminin subunit alpha-3-like
MergePeak_27431	3.14406	8.94385	1.50827	4.31e-07	7.55e-06	Intron (XM_038703123.1/ncbi_119891460, intron 16 of 16)	ncbi_119891460	antxr2a	ANTXR cell adhesion molecule 2a
MergePeak_4162	3.9369	11.1007	1.49551	4.32e-07	7.55e-06	5' UTR	ncbi_119897576	adar	adenosine deaminase RNA specific, transcript variant X1
MergePeak_5978	4.21899	13.2944	1.65585	4.32e-07	7.56e-06	5' UTR	ncbi_119899537	LOC119899537	ethanolamine-phosphate cytidylyltransferase-like, transcript variant X1
MergePeak_30841	1.88096	4.92941	1.38994	4.34e-07	7.59e-06	Exon (XM_038709675.1/ncbi_119896180, exon 7 of 23)	ncbi_119896180	LOC119896180	EH domain-binding protein 1-like, transcript variant X1
MergePeak_5267	2.84833	7.08785	1.31523	4.35e-07	7.59e-06	Intron (XM_038713139.1/ncbi_119898858, intron 1 of 13)	ncbi_119898858	znf827	zinc finger protein 827, transcript variant X1
MergePeak_20463	3.36146	9.30427	1.46881	4.36e-07	7.6e-06	Distal Intergenic	ncbi_119918318	-	-
MergePeak_19076	5.72441	15.6294	1.44907	4.37e-07	7.63e-06	Promoter (<=1kb)	ncbi_119915709	LOC119915709	guanine nucleotide-binding protein subunit alpha-13-like
MergePeak_26621	2.66015	7.18762	1.434	4.38e-07	7.64e-06	Distal Intergenic	ncbi_119889815	-	-
MergePeak_38	2.70379	6.9424	1.36045	4.39e-07	7.64e-06	Intron (XM_038732690.1/ncbi_119913266, intron 3 of 4)	ncbi_119911830	LOC119913266	V-set domain-containing T-cell activation inhibitor 1-like
MergePeak_16807	2.47542	7.67861	1.63317	4.41e-07	7.67e-06	Intron (XM_038731514.1/ncbi_119912359, intron 1 of 4)	ncbi_119912359	LOC119912359	butyrophilin subfamily 3 member A2-like, transcript variant X1
MergePeak_2347	3.7227	12.0698	1.69698	4.41e-07	7.67e-06	5' UTR	ncbi_119886061	grapa	GRB2 related adaptor protein a
MergePeak_8872	3.18786	7.52127	1.23839	4.42e-07	7.7e-06	Intron (XM_038718773.1/ncbi_119902530, intron 7 of 9)	ncbi_119902530	urod	uroporphyrinogen decarboxylase
MergePeak_13029	4.16358	10.0738	1.27471	4.43e-07	7.7e-06	Distal Intergenic	ncbi_119907771	-	-
MergePeak_23672	4.86739	16.0333	1.71985	4.46e-07	7.74e-06	Promoter (<=1kb)	ncbi_119885717	si:ch211-222l21.1	parathymosin
MergePeak_5792	4.34106	12.7601	1.55552	4.46e-07	7.74e-06	Promoter (<=1kb)	ncbi_119899335	LOC119899335	nucleosome-remodeling factor subunit BPTF-like, transcript variant X1
MergePeak_11623	2.13723	5.20742	1.28483	4.46e-07	7.74e-06	Distal Intergenic	ncbi_119905831	-	-
MergePeak_18898	3.28823	8.60297	1.38752	4.47e-07	7.75e-06	Intron (XM_038735339.1/ncbi_119915676, intron 1 of 3)	ncbi_119915676	LOC119915676	adenosine kinase-like, transcript variant X1
MergePeak_7459	1.91595	4.70563	1.29633	4.48e-07	7.77e-06	Intron (XM_038716467.1/ncbi_119901047, intron 1 of 10)	ncbi_119901047	LOC119901047	vacuolar protein sorting-associated protein 4B-like
MergePeak_1068	4.87104	11.6087	1.2529	4.48e-07	7.77e-06	Promoter (<=1kb)	ncbi_119909312	ncoa2	nuclear receptor coactivator 2, transcript variant X1
MergePeak_26895	2.57864	6.38944	1.30908	4.5e-07	7.79e-06	Promoter (<=1kb)	ncbi_119890046	nod2	nucleotide-binding oligomerization domain containing 2, transcript variant X1
MergePeak_22293	4.42751	12.4275	1.48897	4.5e-07	7.79e-06	Promoter (<=1kb)	ncbi_119883127	si:dkeyp-97b10.3	uncharacterized si:dkeyp-97b10.3, transcript variant X1
MergePeak_19094	3.03991	8.76589	1.52788	4.5e-07	7.79e-06	Distal Intergenic	ncbi_119916033	-	-
MergePeak_12669	3.25147	9.12864	1.48931	4.52e-07	7.82e-06	Intron (XM_038724974.1/ncbi_119907238, intron 5 of 9)	ncbi_119907238	fkbp9	FKBP prolyl isomerase 9
MergePeak_5505	3.7931	9.19667	1.27773	4.53e-07	7.82e-06	Intron (XM_038713490.1/ncbi_119899081, intron 1 of 12)	ncbi_119899081	fam114a1	family with sequence similarity 114 member A1, transcript variant X1
MergePeak_26718	2.81382	7.40265	1.39551	4.56e-07	7.87e-06	Promoter (<=1kb)	ncbi_119890478	cgref1	cell growth regulator with EF-hand domain 1, transcript variant X1
MergePeak_24635	2.69773	6.92743	1.36057	4.56e-07	7.87e-06	5' UTR	ncbi_119887242	bcl10	BCL10 immune signaling adaptor, transcript variant X1
MergePeak_28958	4.14756	13.3331	1.68467	4.56e-07	7.87e-06	5' UTR	ncbi_119893461	ticrr	TopBP1-interacting, checkpoint, and replication regulator
MergePeak_544	4.71832	12.2292	1.37399	4.59e-07	7.91e-06	Promoter (<=1kb)	ncbi_119904216	zgc:65895	uncharacterized protein LOC393546 homolog, transcript variant X1
MergePeak_3522	1.7925	4.81589	1.42583	4.6e-07	7.92e-06	Distal Intergenic	ncbi_119896944	-	-
MergePeak_15627	3.82906	10.4632	1.45026	4.6e-07	7.92e-06	Intron (XM_038728494.1/ncbi_119910101, intron 1 of 22)	ncbi_119910101	atp10d	ATPase phospholipid transporting 10D, transcript variant X1
MergePeak_24813	3.43254	10.3454	1.59164	4.6e-07	7.92e-06	Intron (XM_038699971.1/ncbi_119889110, intron 1 of 3)	ncbi_119889110	LOC119889110	beta-1,3-galactosyltransferase 2-like, transcript variant X1
MergePeak_16764	2.65846	8.60521	1.69462	4.61e-07	7.92e-06	Downstream (<1kb)	ncbi_119913180	LOC119913427	uncharacterized LOC119913427
MergePeak_161	2.71868	6.80924	1.32459	4.61e-07	7.93e-06	Distal Intergenic	ncbi_119900560	-	-
MergePeak_22190	4.47905	14.215	1.66615	4.62e-07	7.93e-06	Distal Intergenic	ncbi_119882422	-	-
MergePeak_21856	4.23984	11.5081	1.44057	4.62e-07	7.93e-06	5' UTR	ncbi_119882775	vaspb	vasodilator stimulated phosphoprotein b, transcript variant X1
MergePeak_27850	2.88988	7.29668	1.33623	4.62e-07	7.93e-06	Distal Intergenic	ncbi_119892394	-	-
MergePeak_8580	2.63642	7.45638	1.49989	4.62e-07	7.93e-06	Exon (XM_038718325.1/ncbi_119902256, exon 19 of 23)	ncbi_119902256	LOC119902256	lysine-specific demethylase 4A-like, transcript variant X1
MergePeak_18611	3.65073	11.1392	1.60939	4.65e-07	7.97e-06	Promoter (<=1kb)	ncbi_119915413	dlgap5	discs, large (Drosophila) homolog-associated protein 5, transcript variant X1
MergePeak_8125	2.36817	5.90161	1.31734	4.66e-07	7.98e-06	Intron (XM_038717621.1/ncbi_119901877, intron 4 of 7)	ncbi_119901880	skila	SKI-like proto-oncogene a, transcript variant X1
MergePeak_3139	2.31137	6.74205	1.54444	4.66e-07	7.98e-06	Distal Intergenic	ncbi_119894409	-	-
MergePeak_28619	2.52831	6.97317	1.46364	4.66e-07	7.98e-06	Intron (XM_038703207.1/ncbi_119891504, intron 18 of 30)	ncbi_119891535	LOC119891504	scavenger receptor cysteine-rich type 1 protein M160-like
MergePeak_3596	6.23296	18.199	1.54587	4.68e-07	7.99e-06	5' UTR	ncbi_119897019	mcl1b	MCL1 apoptosis regulator, BCL2 family member b
MergePeak_18472	5.00586	15.8041	1.65861	4.68e-07	7.99e-06	Intron (XM_038735446.1/ncbi_119915729, intron 1 of 3)	ncbi_119915729	LOC119915729	histone H3.3A
MergePeak_7573	4.73875	14.3939	1.60288	4.68e-07	7.99e-06	Intron (XM_038716679.1/ncbi_119901160, intron 1 of 8)	ncbi_119901160	bcl6aa	BCL6A transcription repressor a, transcript variant X1
MergePeak_4661	5.46595	13.5289	1.3075	4.68e-07	7.99e-06	Promoter (<=1kb)	ncbi_119897985	znf516	zinc finger protein 516, transcript variant X1
MergePeak_15248	3.21015	10.0479	1.64618	4.7e-07	8.02e-06	Intron (XM_038728995.1/ncbi_119910393, intron 1 of 10)	ncbi_119910393	LOC119910393	zinc finger protein DPF3-like
MergePeak_1677	3.59319	9.45347	1.39558	4.7e-07	8.02e-06	5' UTR	ncbi_119897972	taf5l	TAF5-like RNA polymerase II, p300/CBP-associated factor (PCAF)-associated factor
MergePeak_8358	5.63464	16.5888	1.55781	4.7e-07	8.02e-06	Promoter (<=1kb)	ncbi_119902106	cdc20	cell division cycle 20 homolog
MergePeak_6526	2.56291	7.11407	1.47289	4.71e-07	8.03e-06	Intron (XM_038715077.1/ncbi_119900281, intron 1 of 1)	ncbi_119900281	LOC119900281	forkhead box C1-A-like
MergePeak_26313	2.85143	6.83842	1.26198	4.72e-07	8.04e-06	Intron (XM_038701425.1/ncbi_119890254, intron 3 of 23)	ncbi_119890254	rasa3	RAS p21 protein activator 3
MergePeak_20079	3.33439	10.038	1.58998	4.73e-07	8.05e-06	5' UTR	ncbi_119916976	mzt1	mitotic spindle organizing protein 1
MergePeak_26602	3.76957	12.0051	1.67118	4.74e-07	8.06e-06	Intron (XM_038700843.1/ncbi_119889920, intron 3 of 6)	ncbi_119889920	dusp22a	dual specificity phosphatase 22a
MergePeak_12894	3.89056	10.081	1.37359	4.75e-07	8.08e-06	Distal Intergenic	ncbi_119907181	-	-
MergePeak_23933	3.99659	13.7902	1.7868	4.77e-07	8.11e-06	Promoter (<=1kb)	ncbi_119885572	ruvbl1	RuvB-like AAA ATPase 1
MergePeak_13256	3.55032	8.87084	1.32112	4.78e-07	8.13e-06	5' UTR	ncbi_119908670	smim8	small integral membrane protein 8
MergePeak_384	4.14997	9.64732	1.21703	4.79e-07	8.13e-06	3' UTR	ncbi_119902503	jam2a	junctional adhesion molecule 2a, transcript variant X1
MergePeak_22805	1.99555	6.58399	1.72217	4.8e-07	8.14e-06	Promoter (<=1kb)	ncbi_119883487	gpr171	G protein-coupled receptor 171, transcript variant X1
MergePeak_27274	3.85592	11.4622	1.57174	4.8e-07	8.15e-06	5' UTR	ncbi_119891906	mrpl41	mitochondrial ribosomal protein L41, transcript variant X1
MergePeak_7169	3.20402	8.20224	1.35613	4.83e-07	8.18e-06	Promoter (<=1kb)	ncbi_119900768	tle2a	TLE family member 2, transcriptional corepressor a, transcript variant X1
MergePeak_5673	3.68098	10.405	1.49912	4.84e-07	8.2e-06	5' UTR	ncbi_119899248	sept9b	septin 9b, transcript variant X1
MergePeak_6027	7.00138	21.3363	1.6076	4.84e-07	8.2e-06	5' UTR	ncbi_119899585	atp5md	ATP synthase membrane subunit k
MergePeak_7533	3.36699	8.86128	1.39606	4.85e-07	8.21e-06	Intron (XM_038716625.1/ncbi_119901131, intron 6 of 16)	ncbi_119901131	slc9a7	solute carrier family 9 member 7, transcript variant X1
MergePeak_3852	2.39864	7.40811	1.62689	4.86e-07	8.22e-06	Intron (XM_038710880.1/ncbi_119897279, intron 10 of 16)	ncbi_119897279	sh3d21	SH3 domain containing 21, transcript variant X1
MergePeak_24332	3.78418	11.6055	1.61675	4.87e-07	8.23e-06	Distal Intergenic	ncbi_119886427	-	-
MergePeak_25329	3.70396	9.0624	1.29082	4.88e-07	8.25e-06	Promoter (<=1kb)	ncbi_119888907	f8	coagulation factor VIII, procoagulant component, transcript variant X1
MergePeak_13750	2.44725	7.37578	1.59163	4.88e-07	8.25e-06	5' UTR	ncbi_119909242	blk	BLK proto-oncogene, Src family tyrosine kinase
MergePeak_29773	2.98837	8.22724	1.46105	4.89e-07	8.25e-06	5' UTR	ncbi_119893178	LOC119893178	cat eye syndrome critical region protein 2, transcript variant X1
MergePeak_26693	4.25785	10.9627	1.36441	4.89e-07	8.25e-06	5' UTR	ncbi_119890182	rufy2	RUN and FYVE domain containing 2, transcript variant X1
MergePeak_21907	3.13998	8.25921	1.39525	4.89e-07	8.25e-06	Promoter (<=1kb)	ncbi_119882971	serpini1	serpin peptidase inhibitor, clade I (neuroserpin), member 1, transcript variant X1
MergePeak_24898	3.09048	9.00757	1.54331	4.9e-07	8.27e-06	5' UTR	ncbi_119888830	lpar4	lysophosphatidic acid receptor 4, transcript variant X1
MergePeak_28758	2.1556	5.35821	1.31366	4.91e-07	8.28e-06	Distal Intergenic	ncbi_119894283	-	-
MergePeak_11132	3.01489	8.69462	1.52801	4.93e-07	8.3e-06	Promoter (1-2kb)	ncbi_119905758	si:dkey-109j17.5	zinc finger BED domain-containing protein 4
MergePeak_13700	2.58979	6.08039	1.23133	4.93e-07	8.3e-06	Exon (XM_038726291.1/ncbi_119908537, exon 10 of 17)	ncbi_119908540	si:ch73-217b7.1	ensconsin, transcript variant X1
MergePeak_3978	3.07411	8.13331	1.40368	4.94e-07	8.3e-06	5' UTR	ncbi_119897390	LOC119897390	nectin-2-like, transcript variant X1
MergePeak_8425	3.58688	10.1889	1.50619	4.94e-07	8.3e-06	Intron (XM_038719244.1/ncbi_119902869, intron 2 of 4)	ncbi_119902869	ece2a	endothelin converting enzyme 2a
MergePeak_6862	3.91269	10.7744	1.46138	4.94e-07	8.3e-06	Promoter (<=1kb)	ncbi_119900529	klhl26	kelch-like family member 26, transcript variant X1
MergePeak_12480	2.45048	6.32121	1.36713	4.94e-07	8.3e-06	Promoter (<=1kb)	ncbi_119906977	ptk2aa	protein tyrosine kinase 2aa, transcript variant X1
MergePeak_24358	2.93869	7.15374	1.28352	4.95e-07	8.3e-06	Exon (XM_038697297.1/ncbi_119886512, exon 1 of 3)	ncbi_119886512	chchd4a	coiled-coil-helix-coiled-coil-helix domain containing 4a
MergePeak_14559	2.47105	6.36626	1.36532	4.95e-07	8.31e-06	Intron (XM_038729412.1/ncbi_119910687, intron 1 of 8)	ncbi_119910687	LOC119910687	uncharacterized LOC119910687
MergePeak_12341	3.35881	9.03094	1.42693	4.99e-07	8.37e-06	Intron (XM_038724996.1/ncbi_119907254, intron 5 of 6)	ncbi_119906701	neu1	neuraminidase 1
MergePeak_15338	4.21986	9.89189	1.22905	5e-07	8.37e-06	Downstream (1-2kb)	ncbi_119910279	scaf8	SR-related CTD-associated factor 8
MergePeak_18958	3.40715	8.91755	1.38808	5e-07	8.37e-06	3' UTR	ncbi_119915787	LOC119915787	C-terminal-binding protein 2, transcript variant X1
MergePeak_14001	3.65953	10.4492	1.51366	5.02e-07	8.4e-06	Intron (XM_038726672.1/ncbi_119908803, intron 7 of 7)	ncbi_119908806	rsph3	radial spoke head 3
MergePeak_2302	1.71233	5.514	1.68714	5.05e-07	8.44e-06	Intron (XM_038696249.1/ncbi_119885905, intron 2 of 16)	ncbi_119885905	prkcbb	protein kinase C, beta b, transcript variant X1
MergePeak_3564	2.89656	7.25417	1.32447	5.05e-07	8.44e-06	Distal Intergenic	ncbi_119897006	-	-
MergePeak_2295	2.77724	8.73999	1.65398	5.07e-07	8.48e-06	Promoter (<=1kb)	ncbi_119885882	LOC119885882	E3 ubiquitin-protein ligase RBBP6-like, transcript variant X1
MergePeak_10319	1.6021	4.75108	1.56829	5.1e-07	8.51e-06	Intron (XM_038722702.1/ncbi_119905551, intron 1 of 3)	ncbi_119905551	LOC119905551	uncharacterized LOC119905551
MergePeak_5359	3.98784	10.4241	1.38625	5.1e-07	8.51e-06	Intron (XM_038713281.1/ncbi_119898942, intron 1 of 1)	ncbi_119898942	toporsa	topoisomerase I binding, arginine/serine-rich a
MergePeak_6057	3.44171	8.53145	1.30966	5.1e-07	8.52e-06	5' UTR	ncbi_119899615	coq7	coenzyme Q7 homolog, ubiquinone (yeast)
MergePeak_22543	2.6724	8.18865	1.61549	5.11e-07	8.52e-06	Intron (XM_038693220.1/ncbi_119882889, intron 3 of 8)	ncbi_119882892	bcl9l	bcl9 like
MergePeak_13915	5.47759	12.5182	1.19241	5.12e-07	8.53e-06	Downstream (<1kb)	ncbi_119909093	afg1lb	AFG1 like ATPase b
MergePeak_7011	2.52552	6.83003	1.43531	5.12e-07	8.53e-06	3' UTR	ncbi_119900662	ccdc50a	coiled-coil domain containing 50a, transcript variant X1
MergePeak_834	4.66263	13.5045	1.53422	5.12e-07	8.53e-06	Intron (XM_038724112.1/ncbi_119906765, intron 1 of 23)	ncbi_119906765	pfkpa	phosphofructokinase, platelet a, transcript variant X1
MergePeak_14151	1.58607	4.44876	1.48795	5.14e-07	8.54e-06	Intron (XM_038726166.1/ncbi_119908468, intron 15 of 20)	ncbi_119908469	LOC119908468	dystrobrevin beta-like, transcript variant X6
MergePeak_2378	3.41064	9.37481	1.45875	5.14e-07	8.54e-06	5' UTR	ncbi_119886273	LOC119886273	ras-related protein Rab-37-like, transcript variant X1
MergePeak_22062	5.99916	18.7482	1.64392	5.14e-07	8.54e-06	Promoter (<=1kb)	ncbi_119883348	LOC119883348	uncharacterized LOC119883348
MergePeak_11993	2.84006	6.98675	1.2987	5.15e-07	8.56e-06	Promoter (<=1kb)	ncbi_119906940	LOC119906940	gastrula zinc finger protein XlCGF57.1-like, transcript variant X1
MergePeak_15148	3.57387	10.5648	1.56371	5.15e-07	8.56e-06	Promoter (<=1kb)	ncbi_119910071	tpp1	tripeptidyl peptidase I
MergePeak_6678	2.06992	6.13234	1.56686	5.17e-07	8.58e-06	Intron (XR_005444052.1/ncbi_119900423, intron 2 of 2)	ncbi_119900423	LOC119900423	uncharacterized LOC119900423, transcript variant X1
MergePeak_5116	2.40686	6.83444	1.50567	5.17e-07	8.58e-06	Promoter (<=1kb)	ncbi_119898726	zgc:112980	uncharacterized protein LOC503706 homolog
MergePeak_29000	4.72379	13.7036	1.53654	5.19e-07	8.61e-06	Promoter (<=1kb)	ncbi_119893449	slc25a44a	solute carrier family 25 member 44a, transcript variant X1
MergePeak_15901	1.91023	4.43497	1.21517	5.2e-07	8.62e-06	Intron (XM_038731082.1/ncbi_119912097, intron 6 of 22)	ncbi_119912098	adam19a	ADAM metallopeptidase domain 19a
MergePeak_26038	2.9802	7.85348	1.39792	5.22e-07	8.63e-06	Exon (XM_038701968.1/ncbi_119890619, exon 1 of 15)	ncbi_119890619	ero1a	endoplasmic reticulum oxidoreductase 1 alpha
MergePeak_13436	3.34993	10.1522	1.59959	5.22e-07	8.63e-06	5' UTR	ncbi_119908570	glrx5	glutaredoxin 5 homolog (S. cerevisiae)
MergePeak_28122	3.36306	7.53106	1.16308	5.24e-07	8.68e-06	Intron (XM_038702510.1/ncbi_119891163, intron 10 of 11)	ncbi_119891164	serinc5	serine incorporator 5
MergePeak_17422	3.31432	8.26777	1.31879	5.25e-07	8.68e-06	Promoter (1-2kb)	ncbi_119914415	st6galnac6	ST6 (alpha-N-acetyl-neuraminyl-2,3-beta-galactosyl-1,3)-N-acetylgalactosaminide alpha-2,6-sialyltransferase 6
MergePeak_3505	1.52366	4.85503	1.67193	5.26e-07	8.69e-06	Intron (XM_038710379.1/ncbi_119896938, intron 3 of 11)	ncbi_119896938	nagpa	N-acetylglucosamine-1-phosphodiester alpha-N-acetylglucosaminidase, transcript variant X1
MergePeak_25068	3.22836	10.3064	1.67467	5.26e-07	8.69e-06	Promoter (<=1kb)	ncbi_119888827	si:dkey-27i16.2	regulator of cell cycle RGCC-like
MergePeak_22952	2.29911	6.31207	1.45704	5.27e-07	8.69e-06	Distal Intergenic	ncbi_119884531	-	-
MergePeak_29008	2.47418	5.85473	1.24265	5.27e-07	8.69e-06	Intron (XM_038706391.1/ncbi_119893959, intron 3 of 12)	ncbi_119893959	ptpn9a	protein tyrosine phosphatase non-receptor type 9a
MergePeak_18892	4.79128	12.3635	1.3676	5.27e-07	8.69e-06	Distal Intergenic	ncbi_119915675	-	-
MergePeak_29134	3.39413	9.01291	1.40895	5.28e-07	8.7e-06	5' UTR	ncbi_119893483	bpgm	2,3-bisphosphoglycerate mutase
MergePeak_6907	4.34171	11.4433	1.39817	5.31e-07	8.75e-06	Promoter (<=1kb)	ncbi_119900559	kif14	kinesin family member 14
MergePeak_13868	2.50218	5.75516	1.20167	5.31e-07	8.75e-06	Exon (XM_038726796.1/ncbi_119908877, exon 1 of 4)	ncbi_119908877	epm2a	EPM2A glucan phosphatase, laforin, transcript variant X1
MergePeak_26121	2.34966	6.53603	1.47596	5.32e-07	8.75e-06	Intron (XM_038700702.1/ncbi_119889829, intron 2 of 21)	ncbi_119889829	LOC119889829	transducin-like enhancer protein 3-B, transcript variant X1
MergePeak_27860	3.84979	11.2467	1.54665	5.32e-07	8.75e-06	Intron (XM_038704486.1/ncbi_119892290, intron 4 of 12)	ncbi_119892290	ercc8	excision repair cross-complementation group 8
MergePeak_28934	3.33559	8.66751	1.37768	5.32e-07	8.75e-06	Distal Intergenic	ncbi_119894218	-	-
MergePeak_19383	2.05792	5.16596	1.32785	5.32e-07	8.75e-06	Intron (XM_038737322.1/ncbi_119917175, intron 1 of 13)	ncbi_119917175	LOC119917175	heterogeneous nuclear ribonucleoprotein L-like
MergePeak_28339	2.58202	6.59995	1.35396	5.33e-07	8.75e-06	Intron (XM_038703108.1/ncbi_119891451, intron 4 of 4)	ncbi_119891451	dgcr6	DiGeorge syndrome critical region gene 6
MergePeak_10914	3.54049	9.73352	1.45901	5.37e-07	8.81e-06	Promoter (<=1kb)	ncbi_119905327	LOC119905327	caspase recruitment domain-containing protein 19-like, transcript variant X1
MergePeak_29201	4.79492	14.4492	1.59141	5.39e-07	8.84e-06	Promoter (1-2kb)	ncbi_119893409	caprin1b	cell cycle associated protein 1b, transcript variant X1
MergePeak_28871	3.43606	11.927	1.79541	5.4e-07	8.86e-06	Intron (XM_038706382.1/ncbi_119893954, intron 1 of 9)	ncbi_119893950	LOC119893954	F-actin-capping protein subunit alpha-2
MergePeak_27171	5.03555	14.0595	1.48133	5.41e-07	8.87e-06	Promoter (<=1kb)	ncbi_119891081	LOC119891081	midnolin-like
MergePeak_22876	2.98887	9.1042	1.60693	5.43e-07	8.9e-06	Promoter (<=1kb)	ncbi_119884118	mfhas1	malignant fibrous histiocytoma amplified sequence 1
MergePeak_529	2.14759	5.73347	1.41669	5.44e-07	8.91e-06	Intron (XM_038720604.1/ncbi_119904149, intron 16 of 27)	ncbi_119904184	LOC119904149	FERM, ARHGEF and pleckstrin domain-containing protein 1-like, transcript variant X1
MergePeak_31360	3.97252	11.7742	1.5675	5.45e-07	8.91e-06	Intron (XM_038707808.1/ncbi_119895026, intron 2 of 18)	ncbi_119895026	mtmr4	myotubularin related protein 4, transcript variant X1
MergePeak_16517	3.72882	11.0177	1.56304	5.46e-07	8.93e-06	Promoter (<=1kb)	ncbi_119912392	nit1	nitrilase 1
MergePeak_5073	2.17765	5.82904	1.42049	5.47e-07	8.94e-06	Intron (XM_038712865.1/ncbi_119898681, intron 1 of 4)	ncbi_119898681	LOC119898681	immunoglobulin superfamily member 10-like, transcript variant X1
MergePeak_12098	3.99726	9.74257	1.28529	5.5e-07	8.98e-06	Promoter (<=1kb)	ncbi_119907815	kifc1	kinesin family member C1
MergePeak_17425	1.71788	4.45813	1.37581	5.5e-07	8.98e-06	Distal Intergenic	ncbi_119914675	-	-
MergePeak_1081	2.99972	7.47169	1.31661	5.53e-07	9.03e-06	Exon (XR_005445468.1/ncbi_119909516, exon 1 of 7)	ncbi_119909516	LOC119909516	uncharacterized LOC119909516
MergePeak_25355	3.29049	10.8044	1.71524	5.54e-07	9.03e-06	Promoter (<=1kb)	ncbi_119888884	ccdc88b	coiled-coil domain containing 88B
MergePeak_187	6.43899	16.1318	1.325	5.55e-07	9.05e-06	Intron (XM_038715932.1/ncbi_119900707, intron 1 of 34)	ncbi_119900707	LOC119900707	diacylglycerol kinase zeta-like, transcript variant X1
MergePeak_2512	2.15938	5.59923	1.37461	5.55e-07	9.05e-06	Distal Intergenic	ncbi_119888507	-	-
MergePeak_12963	3.96091	9.6723	1.28803	5.58e-07	9.08e-06	5' UTR	ncbi_119907275	sox4a	SRY-box transcription factor 4a
MergePeak_23082	2.48863	7.23944	1.54053	5.61e-07	9.14e-06	Distal Intergenic	ncbi_119886781	-	-
MergePeak_27066	3.07854	8.74345	1.50596	5.63e-07	9.16e-06	Intron (XM_038701096.1/ncbi_119890069, intron 1 of 6)	ncbi_119890069	znf507	zinc finger protein 507, transcript variant X1
MergePeak_8923	3.02125	6.9799	1.20806	5.64e-07	9.17e-06	Intron (XM_038718882.1/ncbi_119902589, intron 3 of 7)	ncbi_119902589	rab2a	RAB2A, member RAS oncogene family
MergePeak_112	2.93338	8.02202	1.4514	5.64e-07	9.17e-06	5' UTR	ncbi_119900095	rpgrb	retinitis pigmentosa GTPase regulator b, transcript variant X1
MergePeak_9246	2.86479	7.75183	1.43611	5.65e-07	9.18e-06	Promoter (<=1kb)	ncbi_119903874	ptpn4a	protein tyrosine phosphatase non-receptor type 4a, transcript variant X1
MergePeak_23980	3.52763	10.9956	1.64015	5.66e-07	9.18e-06	Intron (XM_038696760.1/ncbi_119886191, intron 2 of 4)	ncbi_119886191	LOC119886191	class E basic helix-loop-helix protein 40-like
MergePeak_12890	2.93995	8.79891	1.58153	5.66e-07	9.19e-06	Intron (XM_038724843.1/ncbi_119907181, intron 7 of 11)	ncbi_119907181	mfsd2ab	major facilitator superfamily domain containing 2ab, transcript variant X1
MergePeak_17616	3.67856	9.26771	1.33307	5.68e-07	9.21e-06	Downstream (<1kb)	ncbi_119914806	LOC119914806	uncharacterized LOC119914806
MergePeak_19831	4.03217	11.4985	1.51182	5.68e-07	9.21e-06	5' UTR	ncbi_119917341	gclc	glutamate-cysteine ligase, catalytic subunit
MergePeak_13942	3.75184	12.3481	1.71862	5.69e-07	9.21e-06	Intron (XM_038726621.1/ncbi_119908771, intron 1 of 10)	ncbi_119908771	tram2	translocation associated membrane protein 2, transcript variant X1
MergePeak_20787	5.35201	16.5648	1.62997	5.69e-07	9.21e-06	Promoter (<=1kb)	ncbi_119918245	LOC119918245	dnaJ homolog subfamily B member 9-like, transcript variant X1
MergePeak_28408	3.60449	8.56269	1.24827	5.7e-07	9.23e-06	Intron (XM_038704663.1/ncbi_119892431, intron 20 of 37)	ncbi_119892431	cabin1	calcineurin binding protein 1, transcript variant X1
MergePeak_16812	1.52806	4.66805	1.61112	5.71e-07	9.24e-06	Downstream (<1kb)	ncbi_119912940	LOC119912940	butyrophilin-like protein 2, transcript variant X1
MergePeak_4448	3.94234	10.4636	1.40825	5.72e-07	9.26e-06	Exon (XM_038711807.1/ncbi_119897824, exon 1 of 21)	ncbi_119897824	arid1aa	AT rich interactive domain 1Aa (SWI-like)
MergePeak_12437	3.09758	8.67002	1.4849	5.73e-07	9.26e-06	Intron (XM_038725033.1/ncbi_119907279, intron 1 of 5)	ncbi_119907279	LOC119907279	zinc finger protein 354A-like
MergePeak_18911	3.88605	10.9696	1.49714	5.73e-07	9.27e-06	Promoter (<=1kb)	ncbi_119916039	LOC119916039	zinc finger CCHC domain-containing protein 24-like
MergePeak_191	3.98812	10.5522	1.40376	5.78e-07	9.33e-06	5' UTR	ncbi_119900776	ccdc14	coiled-coil domain containing 14
MergePeak_3594	4.89994	15.9849	1.70587	5.79e-07	9.34e-06	5' UTR	ncbi_119897020	ensab	endosulfine alpha b
MergePeak_13621	3.534	8.8816	1.32952	5.79e-07	9.34e-06	Promoter (<=1kb)	ncbi_119908463	itpkb	inositol-trisphosphate 3-kinase B, transcript variant X1
MergePeak_11110	3.77312	9.3285	1.30589	5.8e-07	9.35e-06	Distal Intergenic	ncbi_119906079	-	-
MergePeak_21825	6.35073	16.9479	1.41611	5.8e-07	9.35e-06	Distal Intergenic	ncbi_119882539	-	-
MergePeak_31284	3.56461	10.9601	1.62045	5.81e-07	9.35e-06	Promoter (<=1kb)	ncbi_119895605	adssl	adenylosuccinate synthase, like
MergePeak_7320	4.68999	12.3506	1.39692	5.82e-07	9.37e-06	Distal Intergenic	ncbi_119900922	-	-
MergePeak_23274	2.29736	6.80001	1.56556	5.83e-07	9.38e-06	Promoter (1-2kb)	ncbi_119885791	c1qb	complement component 1, q subcomponent, B chain
MergePeak_27919	2.53269	5.90786	1.22197	5.84e-07	9.39e-06	Intron (XM_038703019.1/ncbi_119891400, intron 24 of 25)	ncbi_119891400	agtpbp1	ATP/GTP binding protein 1, transcript variant X1
MergePeak_15404	2.61668	7.28697	1.47758	5.84e-07	9.39e-06	Distal Intergenic	ncbi_119910293	-	-
MergePeak_19847	4.48554	12.4761	1.47582	5.85e-07	9.4e-06	Promoter (<=1kb)	ncbi_119917716	adka	adenosine kinase a, transcript variant X1
MergePeak_20239	2.75343	7.76902	1.4965	5.87e-07	9.43e-06	Intron (XR_005447164.1/ncbi_119916812, intron 1 of 3)	ncbi_119916812	LOC119916812	uncharacterized LOC119916812
MergePeak_10084	5.28161	14.4939	1.4564	5.88e-07	9.43e-06	Exon (XM_038721388.1/ncbi_119904594, exon 1 of 30)	ncbi_119904594	kdm6a	lysine (K)-specific demethylase 6A
MergePeak_2968	3.72645	9.14468	1.29513	5.88e-07	9.43e-06	Promoter (<=1kb)	ncbi_119892825	mettl2a	methyltransferase like 2A
MergePeak_30340	3.68326	10.5289	1.5153	5.89e-07	9.45e-06	Promoter (1-2kb)	ncbi_119895561	LOC119895561	early growth response protein 1-like
MergePeak_17566	5.03639	15.145	1.58838	5.9e-07	9.45e-06	Intron (XM_038733061.1/ncbi_119914071, intron 1 of 30)	ncbi_119914071	prrc2b	proline-rich coiled-coil 2B, transcript variant X1
MergePeak_23662	3.60416	9.86339	1.45242	5.91e-07	9.47e-06	Intron (XM_038697565.1/ncbi_119886672, intron 1 of 17)	ncbi_119886672	kcnab2a	potassium voltage-gated channel, shaker-related subfamily, beta member 2 a, transcript variant X1
MergePeak_15995	2.48189	8.83585	1.83193	5.93e-07	9.49e-06	Intron (XM_038730801.1/ncbi_119911844, intron 7 of 10)	ncbi_119911848	rela	v-rel avian reticuloendotheliosis viral oncogene homolog A, transcript variant X1
MergePeak_6693	7.61206	25.4036	1.73867	5.93e-07	9.49e-06	5' UTR	ncbi_119900429	ivns1abpa	influenza virus NS1A binding protein a
MergePeak_22537	2.19728	6.2779	1.51456	5.93e-07	9.49e-06	5' UTR	ncbi_119882315	nectin1b	nectin cell adhesion molecule 1b, transcript variant X1
MergePeak_25688	2.3871	6.96542	1.54495	5.95e-07	9.51e-06	Distal Intergenic	ncbi_119888444	-	-
MergePeak_18711	3.98407	11.7108	1.55552	6e-07	9.59e-06	Promoter (<=1kb)	ncbi_119916347	LOC119916347	histone H1.0-B
MergePeak_23046	3.7047	10.7301	1.53424	6e-07	9.59e-06	Promoter (1-2kb)	ncbi_119885962	pik3c2b	phosphatidylinositol-4-phosphate 3-kinase, catalytic subunit type 2 beta, transcript variant X1
MergePeak_17491	3.14544	9.63134	1.61447	6.01e-07	9.59e-06	Distal Intergenic	ncbi_119914646	-	-
MergePeak_793	4.59046	11.3774	1.30946	6.03e-07	9.61e-06	Intron (XM_038723929.1/ncbi_119906575, intron 10 of 12)	ncbi_119906559	waca	WW domain containing adaptor with coiled-coil a
MergePeak_5506	3.57162	10.1609	1.50838	6.03e-07	9.61e-06	5' UTR	ncbi_119899081	fam114a1	family with sequence similarity 114 member A1, transcript variant X1
MergePeak_19671	3.6125	9.67601	1.42142	6.03e-07	9.61e-06	Intron (XM_038737458.1/ncbi_119917244, intron 1 of 13)	ncbi_119917244	disc1	DISC1 scaffold protein, transcript variant X1
MergePeak_6408	2.95365	8.80283	1.57547	6.06e-07	9.65e-06	Intron (XM_038714700.1/ncbi_119899882, intron 2 of 20)	ncbi_119899882	LOC119899882	calpain-2 catalytic subunit-like
MergePeak_10766	3.67212	8.49346	1.20974	6.07e-07	9.66e-06	Exon (XM_038722022.1/ncbi_119905233, exon 7 of 13)	ncbi_119905232	ccdc187	coiled-coil domain containing 187, transcript variant X1
MergePeak_3687	3.22156	8.98446	1.47967	6.08e-07	9.68e-06	5' UTR	ncbi_119897089	LOC119897089	raftlin-like
MergePeak_28110	2.80869	6.37574	1.1827	6.08e-07	9.68e-06	Distal Intergenic	ncbi_119891907	-	-
MergePeak_7076	4.30129	10.9424	1.34709	6.09e-07	9.68e-06	Intron (XM_038715888.1/ncbi_119900705, intron 8 of 11)	ncbi_119900705	atcaya	ATCAY kinesin light chain interacting caytaxin a, transcript variant X1
MergePeak_19252	3.5551	8.6565	1.2839	6.09e-07	9.68e-06	Intron (XM_038735745.1/ncbi_119915944, intron 1 of 26)	ncbi_119915944	fmnl1b	formin-like 1b, transcript variant X1
MergePeak_27530	3.0977	9.08662	1.55255	6.11e-07	9.7e-06	5' UTR	ncbi_119891237	LOC119891237	zinc-binding protein A33-like
MergePeak_9336	3.89377	9.46762	1.28184	6.11e-07	9.7e-06	Intron (XM_038720238.1/ncbi_119903930, intron 1 of 9)	ncbi_119903930	lims2	LIM and senescent cell antigen-like domains 2, transcript variant X1
MergePeak_16477	3.07213	7.41731	1.27166	6.12e-07	9.71e-06	Intron (XM_038731530.1/ncbi_119912366, intron 7 of 10)	ncbi_119912366	tesk1b	testis associated actin remodelling kinase 1b
MergePeak_25860	4.72729	12.1062	1.35667	6.14e-07	9.73e-06	Promoter (1-2kb)	ncbi_119888719	slc30a7	solute carrier family 30 member 7, transcript variant X1
MergePeak_11514	2.0325	4.99527	1.29731	6.15e-07	9.74e-06	Distal Intergenic	ncbi_119905984	-	-
MergePeak_9172	2.99324	7.46532	1.3185	6.15e-07	9.75e-06	Intron (XM_038720039.1/ncbi_119903801, intron 2 of 34)	ncbi_119903801	LOC119903801	tensin-1-like
MergePeak_27032	3.45798	8.59219	1.3131	6.17e-07	9.76e-06	Exon (XM_038701717.1/ncbi_119890435, exon 11 of 15)	ncbi_119889972	adgrg1	adhesion G protein-coupled receptor G1, transcript variant X1
[truncated: 29,641 more rows]
