# Supplementary material for: An Integrative ATAC-Seq and RNA-Seq Analysis of Spleen Tissues from Largemouth Bass (Micropterus salmoides) Infected with Iridovirus (LMBV)
Source: Int J Mol Sci. 2026 May 5;27(9):4124. doi: 10.3390/ijms27094124 (PMC13164169; doi:10.3390/ijms27094124)
Supplement: Supplementary file 1 [file ijms-27-04124-s001.zip › supplement file/Supplementary Table S6.xlsx]

## Sheet: Supplementary Table S4
Table S6. Significant differentially expressed genes (DEGs) between the SS and SR groups.
id	SR_mean_fpkm	SS_mean_fpkm	log2(fc)	PValue	FDR	Symbol	Description
ncbi_119895269	3.86266666666667	471.943	6.93287163118843	2.73569340186475e-38	6.61545378438933e-34	LOC119895269	heat shock 70 kDa protein 1-like
ncbi_119895311	4.826	696.796666666667	7.17376599661511	7.68866395959063e-37	9.29636359354103e-33	LOC119895311	heat shock 70 kDa protein 1-like
ncbi_119895319	2.27666666666667	488.526333333333	7.74536944274217	3.02442506305516e-34	2.43788822916e-30	LOC119895319	heat shock 70 kDa protein 1-like
ncbi_119913205	3.91633333333333	112.390666666667	4.84287486044357	5.69440098118022e-31	3.4425501131725e-27	ppp1r1c	protein phosphatase 1, regulatory (inhibitor) subunit 1C, transcript variant X1
ncbi_119896543	7.03	580.35	6.3672547299792	1.24859912570785e-29	6.03872481157346e-26	LOC119896543	heat shock 70 kDa protein 1
ncbi_119892268	32.5736666666667	0.257333333333333	-6.98392	1.00574854105064e-28	4.05350186994775e-25	LOC119892268	procathepsin L-like
ncbi_119883053	39.1493333333333	674.527333333333	4.10681726008454	1.45703560666354e-27	5.0334335771911e-24	hspa8b	heat shock protein family A (Hsp70) member 8b
MSTRG.18179	2.61333333333333	39.888	3.93199172921009	2.7597473031617e-27	8.34202616063202e-24	--	-
ncbi_119912868	24.8513333333333	460.376666666667	4.21141955200549	4.83051952817851e-27	1.29790692478236e-23	LOC119912868	protein CREG1-like
ncbi_119914008	0.0896666666666667	40.711	8.82663117710205	1.91792358890945e-25	4.63792282270084e-22	LOC119914008	heat shock protein 30-like
ncbi_119902978	3.87366666666667	51.981	3.74621266947449	3.26481358806057e-25	7.17724747149825e-22	si:ch211-13f8.1	uncharacterized si:ch211-13f8.1
ncbi_119908887	62.2856666666667	1077.20533333333	4.11224926279427	8.83794656817425e-23	1.78099353259658e-19	hsp90aa1.2	heat shock protein 90, alpha (cytosolic), class A member 1, tandem duplicate 2
ncbi_119886603	6.83566666666667	72.8313333333333	3.41340530451184	1.93926585615538e-21	3.60733284104226e-18	loxl2a	lysyl oxidase-like 2a
ncbi_119886607	10.95	214.124	4.28944373372437	2.47824520744037e-21	4.28063754330879e-18	hspbp1	HSPA (heat shock 70kDa) binding protein, cytoplasmic cochaperone 1
ncbi_119884154	15.5946666666667	343.727	4.46213856008705	1.80120106410428e-20	2.90377627547798e-17	LOC119884154	small integral membrane protein 11A-like, transcript variant X1
ncbi_119903292	14.87	324.557333333333	4.44799680155951	2.71661776597471e-20	4.10582817605003e-17	LOC119903292	small integral membrane protein 11A-like
MSTRG.8999	90.6973333333333	0.316	-8.16499	3.55220070220126e-20	5.05290102239006e-17	IGKV4-1	BAB59095.1 taxid=8161 immunoglobulin light chain precursor [Seriola quinqueradiata]
MSTRG.5113	4.43266666666667	60.5913333333333	3.77286467085038	4.74137782151289e-20	6.3697776933236e-17	--	AWP10673.1 taxid=52904 putative tyrosine-protein phosphatase auxilin [Scophthalmus maximus]
ncbi_119893547	9.07833333333333	173.186333333333	4.25375	2.70346512578567e-19	3.44079966693417e-16	dnaja	DnaJ heat shock protein family (Hsp40) member A
ncbi_119902634	1.99566666666667	22.3453333333333	3.48503089145942	5.23454320675193e-19	6.32908619128375e-16	abcb6a	ATP-binding cassette, sub-family B (MDR/TAP), member 6a
MSTRG.9006	62.5346666666667	1.366	-5.51663	1.07205556365801e-18	1.23449750668467e-15	IGKV4-1	BAB59095.1 taxid=8161 immunoglobulin light chain precursor [Seriola quinqueradiata]
ncbi_119911774	0.587	10.6716666666667	4.1842811956816	1.97273863450717e-18	2.1683984390751e-15	kcnip4	Kv channel interacting protein 4, transcript variant X1
ncbi_119915873	0.0396666666666667	3.00566666666667	6.24361404296891	3.68080390149411e-18	3.86996521504046e-15	fam13c	family with sequence similarity 13 member C
ncbi_119917147	4.222	53.5473333333333	3.66481624649866	4.46128448648433e-18	4.49511589384017e-15	LOC119917147	arginine vasopressin-induced protein 1-like, transcript variant X1
ncbi_119892856	44.7436666666667	3.661	-3.61137	9.55537484184485e-18	9.24272297701969e-15	LOC119892856	WD repeat-containing protein 75-like, transcript variant X1
ncbi_119883351	7.27633333333333	0.0743333333333333	-6.61306	1.28674487482659e-17	1.19467109903278e-14	LOC119883351	deoxyribonuclease-1-like, transcript variant X1
ncbi_119915757	6779.46966666667	82422.3936666667	3.60379203611185	1.33388965651663e-17	1.19467109903278e-14	hbae5	hemoglobin, alpha embryonic 5
ncbi_119882755	0.203666666666667	14.451	6.14881564021056	2.20644431019026e-17	1.90557986817932e-14	LOC119882755	TRPM8 channel-associated factor homolog
ncbi_119899463	8.76933333333333	217.734	4.63395572771011	5.28846375542009e-17	4.40984932874375e-14	dnajb1b	DnaJ heat shock protein family (Hsp40) member B1b
ncbi_119887173	0.001	7.81633333333333	12.9322762780806	4.08568757902639e-16	3.21542436739036e-13	LOC119887173	cytochrome c oxidase assembly protein COX15 homolog, transcript variant X1
ncbi_119915756	4113.00633333333	42590.8603333333	3.37227867409441	4.12199798978997e-16	3.21542436739036e-13	LOC119915756	hemoglobin subunit beta-1-like
MSTRG.9025	227.192666666667	2.97466666666667	-6.25504	4.63798645291405e-16	3.50486838763649e-13	IGKV4-1	XP_046274195.1 taxid=75038 immunoglobulin kappa light chain-like [Scatophagus argus]
ncbi_119904744	40.3016666666667	1.67566666666667	-4.58803	5.24141372969975e-16	3.74559816156493e-13	LOC119904744	stabilin-2-like
MSTRG.8768	49.7516666666667	2.19166666666667	-4.50464	5.26632774349548e-16	3.74559816156493e-13	IGKV4-1	KAG8010897.1 taxid=240163 Immunoglobulin kappa variable 4-1 [Nibea albiflora]
ncbi_119906714	1.117	17.139	3.93958184482179	5.54106490269193e-16	3.82840089933989e-13	LOC119906714	cAMP-responsive element modulator-like
ncbi_119901710	39.472	305.94	2.95434721793695	8.9095657158379e-16	5.98475328167756e-13	crema	cAMP responsive element modulator a, transcript variant X1
ncbi_119903979	4.89566666666667	49.5496666666667	3.33929811496652	9.22900579636353e-16	6.0317788693963e-13	dnajb2	DnaJ heat shock protein family (Hsp40) member B2, transcript variant X1
ncbi_119886453	3.79866666666667	0.0243333333333333	-7.28642	1.08961330088362e-15	6.93395495841255e-13	matn4	matrilin 4, transcript variant X1
ncbi_119900441	6.934	56.132	3.01706372221938	1.53395338557838e-15	9.51129763334779e-13	LOC119900441	small cell adhesion glycoprotein homolog
ncbi_119890755	0.0263333333333333	1.75666666666667	6.05980649834748	1.80946503280194e-15	1.09391208558041e-12	slc9a5	solute carrier family 9 member A5
MSTRG.9028	27.575	0.5	-5.78529	3.22466010545108e-15	1.90192026024434e-12	IGKV4-1	KAF3707002.1 taxid=215402 Immunoglobulin kappa variable 4-1 [Channa argus]
ncbi_119901503	0.165666666666667	9.86733333333333	5.89630498994297	3.36745485212987e-15	1.93885221986201e-12	LOC119901503	engulfment and cell motility protein 1-like
ncbi_119914332	78.1966666666667	7.52333333333333	-3.37766	4.22218075195234e-15	2.37443662659794e-12	scarb1	scavenger receptor class B, member 1, transcript variant X1
MSTRG.9000	73.499	3.89266666666667	-4.23889	5.8637540373868e-15	3.2226659120929e-12	IGKV2-28	XP_038581341.1 taxid=27706 immunoglobulin lambda-1 light chain-like [Micropterus salmoides]
ncbi_119914009	0.001	10.4376666666667	13.3495116139988	9.07700237879816e-15	4.87777936720216e-12	LOC119914009	heat shock protein 30-like
ncbi_119885008	13.2406666666667	107.407	3.02004035197841	1.01740930657481e-14	5.34847648947653e-12	cbx7a	chromobox homolog 7a, transcript variant X1
ncbi_119892436	0.308	5.35733333333333	4.12051280731723	1.06674009284407e-14	5.48849126067132e-12	syn1	synapsin I, transcript variant X1
MSTRG.8910	105.953666666667	2.34766666666667	-5.49606	1.36173763133621e-14	6.86032070853587e-12	IGKV4-1	BAB59098.1 taxid=8161 immunoglobulin light chain precursor, partial [Seriola quinqueradiata]
ncbi_119899167	23.1913333333333	138.786333333333	2.5812078368428	2.05906987185528e-14	1.01617199267764e-11	sept3	septin 3, transcript variant X1
ncbi_119908886	0.0163333333333333	7.49533333333333	8.84202958056906	6.78524654838236e-14	3.28161664065965e-11	hsp90aa1.1	heat shock protein 90, alpha (cytosolic), class A member 1, tandem duplicate 1
ncbi_119904254	10.2476666666667	62.8386666666667	2.61635711537602	7.45959720404309e-14	3.53701920761117e-11	wbp4	WW domain binding protein 4
ncbi_119890540	762.765666666667	40.7026666666667	-4.22804	1.52034709053981e-13	7.05694967961426e-11	LOC119890540	immunoglobulin lambda-1 light chain-like, transcript variant X1
ncbi_119910658	4.17933333333333	28.336	2.76129138303735	1.54668072541376e-13	7.05694967961426e-11	pgfb	placental growth factor b
ncbi_119917497	2.43166666666667	19.366	2.99350861703931	1.72622966958491e-13	7.49102370761146e-11	sar1ab	secretion associated, Ras related GTPase 1Ab
ncbi_119895175	0.584666666666667	14.8226666666667	4.66404686636649	1.73281157971452e-13	7.49102370761146e-11	LOC119895175	serine/threonine-protein kinase DCLK1-like, transcript variant X1
ncbi_119890570	63.4723333333333	3.92333333333333	-4.01598	1.7347503416849e-13	7.49102370761146e-11	LOC119890570	immunoglobulin lambda-1 light chain-like
ncbi_119914899	1.86033333333333	17.3626666666667	3.22235549212496	1.78147780774116e-13	7.55784146435029e-11	cdc37l1	cell division cycle 37-like 1
MSTRG.2027	48.6133333333333	1.246	-5.28598	3.04152136168026e-13	1.25594101283849e-10	IGHV3-74	XP_062295296.1 taxid=13677 immunoglobulin gamma-1 heavy chain-like [Scomber scombrus]
ncbi_119908411	15.933	0.728333333333333	-4.45128	3.06428416828513e-13	1.25594101283849e-10	LOC119908411	C-C motif chemokine 5-like
ncbi_119904186	0.654333333333333	11.9936666666667	4.19610320525391	3.11994715210622e-13	1.25744270053721e-10	LOC119904186	sodium/myo-inositol cotransporter-like
ncbi_119915057	15.6726666666667	145.036666666667	3.21009509664522	3.63170852765964e-13	1.43970451829287e-10	gfi1b	growth factor independent 1B transcription repressor
ncbi_119890508	813.406333333333	37.3666666666667	-4.44415	3.74680853599097e-13	1.46137619382796e-10	LOC119890508	immunoglobulin lambda-1 light chain-like, transcript variant X1
ncbi_119912345	4.54966666666667	0.001	-12.1515	4.63368699581109e-13	1.77860030051911e-10	mettl3	methyltransferase like 3
ncbi_119887727	1.56666666666667	28.3793333333333	4.17907053787172	6.94286254481641e-13	2.62331721966798e-10	LOC119887727	lysyl oxidase homolog 3B-like
ncbi_119912429	47.8863333333333	5.20566666666667	-3.20146	7.21016923208005e-13	2.68240480569476e-10	LOC119912429	mamu class II histocompatibility antigen, DR alpha chain-like, transcript variant X1
MSTRG.8758	1741.40566666667	146.757666666667	-3.56874	9.6671684599069e-13	3.54199193481013e-10	IGKV4-1	XP_059205858.1 taxid=184440 immunoglobulin kappa light chain-like [Centropristis striata]
ncbi_119892298	0.736333333333333	8.67466666666667	3.55837740368586	1.15873228414923e-12	4.18215882019355e-10	cavin1a	caveolae associated protein 1a
ncbi_119917722	12.3606666666667	0.939333333333333	-3.71798	1.2919547308783e-12	4.59441901501455e-10	LOC119917722	uncharacterized LOC119917722
ncbi_119910208	0.633333333333333	12.669	4.3221938300253	1.37788825175751e-12	4.82899908753626e-10	smoc1	SPARC related modular calcium binding 1, transcript variant X1
MSTRG.9013	20.6823333333333	0.249333333333333	-6.37418	1.51502503532523e-12	5.23376220060496e-10	IGKV4-1	BAB59095.1 taxid=8161 immunoglobulin light chain precursor [Seriola quinqueradiata]
ncbi_119895843	0.585333333333333	21.4556666666667	5.19595647968225	1.78630539749146e-12	6.08400522847022e-10	LOC119895843	leucine-rich repeat neuronal protein 4
ncbi_119892376	3.736	30.0216666666667	3.00644	2.20679002186651e-12	7.41174948733001e-10	wu:fa19b12	uncharacterized protein LOC560551 homolog
ncbi_119914734	43.364	2.75233333333333	-3.97777	2.40892582773139e-12	7.97981429673979e-10	oclna	occludin a, transcript variant X1
ncbi_119895554	94.53	971.188666666667	3.3609074259027	2.92566564960544e-12	9.56060091064307e-10	nupr1b	nuclear protein 1b
ncbi_119883445	39.4606666666667	2.649	-3.8969	3.97082899911399e-12	1.28030115808766e-09	LOC119883445	P2Y purinoceptor 12-like
MSTRG.16425	57.217	1.248	-5.51875	5.7630312164399e-12	1.83370553784144e-09	IGKV4-1	ABW74648.1 taxid=94232 immunoglobulin light chain [Epinephelus coioides]
ncbi_119890906	4.07833333333333	68.3176666666667	4.06620710104922	6.48407210299728e-12	2.03633547525559e-09	LOC119890906	Rieske domain-containing protein-like
ncbi_119917935	0.062	4.33	6.12595499922721	7.18466915352406e-12	2.20617077076959e-09	ascl1a	achaete-scute family bHLH transcription factor 1a
ncbi_119905438	3.26033333333333	0.194666666666667	-4.06594	7.20732325245213e-12	2.20617077076959e-09	tlr9	toll-like receptor 9
ncbi_119895399	18.5173333333333	171.414666666667	3.21054229803327	8.19073184971462e-12	2.47585346987249e-09	hspa4a	heat shock protein 4a
ncbi_119886290	2.651	17.288	2.70516240199225	9.72754134156153e-12	2.90409141631655e-09	osgn1	oxidative stress induced growth inhibitor 1, transcript variant X1
ncbi_119896349	7.05433333333333	0.0666666666666667	-6.7254	1.13121532871818e-11	3.33598159500769e-09	LOC119896349	complement C1s subcomponent-like
ncbi_119888170	2.83266666666667	37.3696666666667	3.72163494705163	1.41101970281318e-11	4.1109974040275e-09	tmsb2	thymosin beta 2
ncbi_119901438	1.39433333333333	11.6756666666667	3.06585752608269	1.77030860171867e-11	5.09638126270963e-09	bag3	BCL2 associated athanogene 3
ncbi_119891995	1.19733333333333	8.009	2.74179727029178	1.84465694690415e-11	5.24794050471013e-09	adrb3a	adrenoceptor beta 3a
ncbi_119895266	88.355	8.79066666666667	-3.32927	1.87838514512507e-11	5.28175692783888e-09	LOC119895266	T-cell immunoglobulin and mucin domain-containing protein 4-like, transcript variant X1
ncbi_119907403	0.0713333333333333	2.04866666666667	4.84396506519182	1.91136626031907e-11	5.31271941460181e-09	LOC119907403	solute carrier family 2, facilitated glucose transporter member 1-like
ncbi_119917625	15.5163333333333	75.528	2.28322391011479	2.3924816416445e-11	6.57443080207356e-09	p4ha1b	prolyl 4-hydroxylase, alpha polypeptide I b, transcript variant X1
ncbi_119909996	1.09566666666667	11.786	3.42719331049245	2.47855120783038e-11	6.71847048294356e-09	LOC119909996	BAG family molecular chaperone regulator 5-like, transcript variant X1
ncbi_119890460	16.786	196.56	3.5496393717777	2.50046457474535e-11	6.71847048294356e-09	adma	adrenomedullin a
MSTRG.8909	252.958333333333	10.8243333333333	-4.54655	2.86103242925969e-11	7.60280068179756e-09	IGKV4-1	BAB59098.1 taxid=8161 immunoglobulin light chain precursor, partial [Seriola quinqueradiata]
MSTRG.7881	7.466	183.969666666667	4.62298859221417	2.96673271050723e-11	7.7979924353789e-09	--	XP_049436169.1 taxid=293821 uncharacterized protein LOC125891173 isoform X4 [Epinephelus fuscoguttatus]
MSTRG.8920	212.971333333333	15.1773333333333	-3.81067	3.08701650135092e-11	8.0269067780288e-09	K-BAS	XP_042337750.1 taxid=160734 immunoglobulin lambda-like polypeptide 5 [Plectropomus leopardus]
MSTRG.8997	197.188333333333	7.318	-4.75198	3.72806743366073e-11	9.59065177455147e-09	IGKV1-12	XP_038581341.1 taxid=27706 immunoglobulin lambda-1 light chain-like [Micropterus salmoides]
ncbi_119916314	1.43733333333333	12.8813333333333	3.16381535055369	4.0401296842196e-11	1.02840437919788e-08	slc16a3	solute carrier family 16 member 3, transcript variant X1
ncbi_119892189	161.999333333333	825.654666666667	2.34955061880553	4.14991385042951e-11	1.04489184824811e-08	tcima	transcriptional and immune response regulator a
ncbi_119908764	1.689	9.50666666666667	2.49277024780871	4.19132037383455e-11	1.04489184824811e-08	dll4	delta-like 4 (Drosophila)
MSTRG.8993	39.2673333333333	2.23166666666667	-4.13714	4.33810559785662e-11	1.07044968946295e-08	IGKV4-1	XP_035848940.1 taxid=283035 tyrosine-protein phosphatase non-receptor type substrate 1-like [Sander lucioperca]
ncbi_119888513	9.08233333333333	52.357	2.5272475431583	4.45773158293128e-11	1.08885722362065e-08	rarres3l	retinoic acid receptor responder 3-like
ncbi_119905318	7.941	43.0996666666667	2.44028411086985	4.61787893526217e-11	1.1166954841251e-08	gp9	glycoprotein IX (platelet), transcript variant X1
MSTRG.8914	634.052	34.4443333333333	-4.20226	5.19164470481617e-11	1.24301338863232e-08	IGKV6-21	BAB59095.1 taxid=8161 immunoglobulin light chain precursor [Seriola quinqueradiata]
MSTRG.8918	583.214	40.8553333333333	-3.83543	5.98793790063635e-11	1.4196109246391e-08	IGKV4-1	XP_042337750.1 taxid=160734 immunoglobulin lambda-like polypeptide 5 [Plectropomus leopardus]
ncbi_119894735	218.616333333333	50.327	-2.119	8.84281259901886e-11	2.07608635213082e-08	scpep1	serine carboxypeptidase 1
ncbi_119890555	410.199333333333	34.599	-3.56752	9.9341243036121e-11	2.30987494144181e-08	LOC119890555	immunoglobulin lambda-1 light chain-like, transcript variant X1
MSTRG.8776	3329.28	247.710666666667	-3.74848	1.01066046393322e-10	2.32759917512697e-08	Igkv6-17	XP_029299515.1 taxid=56716 immunoglobulin kappa light chain-like isoform X3 [Cottoperca gobio]
MSTRG.8992	791.53	46.1836666666667	-4.09919	1.05440174224218e-10	2.40542857838682e-08	K-BAS	AAG45483.1 taxid=119488 immunoglobulin light chain, partial [Siniperca chuatsi]
MSTRG.2030	31.6146666666667	0.158333333333333	-7.64149	1.30919480476062e-10	2.95878025875899e-08	IGHV3-30-3	CBM95500.1 taxid=13489 immunoglobulin heavy chain, partial [Dicentrarchus labrax]
MSTRG.8899	186.789	5.975	-4.96633	1.39897559475516e-10	3.13240998447864e-08	IGKV1-12	XP_038581341.1 taxid=27706 immunoglobulin lambda-1 light chain-like [Micropterus salmoides]
ncbi_119892360	0.556	7.24166666666667	3.70316498314446	1.44200480210867e-10	3.19913395638458e-08	kremen1	kringle containing transmembrane protein 1, transcript variant X1
ncbi_119905555	2.88566666666667	32.5756666666667	3.49681814022551	1.4786485767485e-10	3.25060726208476e-08	zgc:113363	uncharacterized protein LOC791449 homolog
ncbi_119900448	51.6506666666667	265.267666666667	2.36058996145002	1.51025800254474e-10	3.29018549707539e-08	mknk2b	MAPK interacting serine/threonine kinase 2b
ncbi_119886442	3.68733333333333	19.6023333333333	2.41037564708242	1.54380169606413e-10	3.33323326912703e-08	glyctk	glycerate kinase, transcript variant X1
ncbi_119893094	1.415	10.3923333333333	2.87664565280893	1.82918077464414e-10	3.91444685773845e-08	LOC119893094	SIN3-HDAC complex-associated factor-like
MSTRG.2001	15.9593333333333	0.001	-13.9621	2.30245308355726e-10	4.85852839696926e-08	IGHV3-33	AHC31454.1 taxid=8238 immunoglobulin mu heavy chain, partial [Thunnus orientalis]
ncbi_119910121	2.32233333333333	0.001	-11.1814	2.31052338785653e-10	4.85852839696926e-08	LOC119910121	beclin 1-associated autophagy-related key regulator-like
ncbi_119910473	3.68466666666667	18.9456666666667	2.36226	2.41714208972192e-10	5.0389077597979e-08	si:dkey-177p2.6	uncharacterized protein LOC568712 homolog
ncbi_119901922	0.660333333333333	14.359	4.44261699481532	2.62223123757923e-10	5.41972613565307e-08	lypd6	LY6/PLAUR domain containing 6, transcript variant X1
ncbi_119918300	2.63	11.404	2.11640523975829	2.72490699205271e-10	5.58421193913718e-08	LOC119918300	lysine-specific demethylase RSBN1L-like
ncbi_119901854	86.4813333333333	566.962	2.7127913721403	2.89123062211491e-10	5.87527217680527e-08	LOC119901854	tropomyosin alpha-4 chain, transcript variant X1
ncbi_119909949	1.474	8.25733333333333	2.4859394209013	2.93232619065323e-10	5.90912599519804e-08	LOC119909949	inositol-3-phosphate synthase 1-A-like
ncbi_119885533	7.49666666666667	0.841333333333333	-3.1555	2.95697341267014e-10	5.90954802191648e-08	stab1	stabilin 1, transcript variant X1
ncbi_119896515	5.38933333333333	39.8836666666667	2.88761932250986	3.07774728020092e-10	6.10049874834579e-08	dnajb1a	DnaJ heat shock protein family (Hsp40) member B1a
MSTRG.9003	368.219	20.161	-4.19092	3.24603877616884e-10	6.38176501506624e-08	Igkc	XP_042337750.1 taxid=160734 immunoglobulin lambda-like polypeptide 5 [Plectropomus leopardus]
ncbi_119908265	15.813	108.583666666667	2.77962410389284	3.49174028410266e-10	6.80945673791698e-08	LOC119908265	endothelial cell-specific molecule 1-like
MSTRG.2070	43.6416666666667	1.814	-4.58846	3.9885012026307e-10	7.70871450462214e-08	IGHV3-30-3	QZZ09854.1 taxid=27706 immunoglobulin tau heavy chain secretory form [Micropterus salmoides]
ncbi_119891315	0.515333333333333	8.18233333333333	3.98893449264566	4.01661577860553e-10	7.70871450462214e-08	si:dkey-190g11.3	uncharacterized protein LOC567059 homolog
ncbi_119896206	2.54666666666667	13.8516666666667	2.44337753268852	4.09156370473669e-10	7.79072389826321e-08	plac8l1	PLAC8 like 1
ncbi_119891847	18.024	118.511	2.71702985016821	4.25908145236991e-10	8.04633653759447e-08	zfand2a	zinc finger, AN1-type domain 2A
ncbi_119912989	1.65966666666667	0.094	-4.14209	4.48850842912086e-10	8.41403959945741e-08	LOC119912989	toll-like receptor 13
ncbi_119900090	24.595	172.911	2.81359269099633	4.78166757890796e-10	8.8946373379348e-08	LOC119900090	protein CREG1-like
ncbi_119913992	0.00533333333333333	4.207	9.62353860348995	5.19863886142768e-10	9.59644923259879e-08	LOC119913992	heat shock protein 30-like
ncbi_119914145	0.001	6.80333333333333	12.7320260611989	5.32782789291424e-10	9.7604192504888e-08	LOC119914145	heat shock protein 30-like
MSTRG.8757	6658.22133333333	320.137666666667	-4.37837	5.56181282106011e-10	1.01124629803666e-07	IGKV4-1	XP_029299515.1 taxid=56716 immunoglobulin kappa light chain-like isoform X3 [Cottoperca gobio]
MSTRG.8912	569.458666666667	27.0733333333333	-4.39465	7.0004526031246e-10	1.26332048394596e-07	K-BAS	AAQ04712.1 taxid=119488 immunoglobulin light chain, partial [Siniperca chuatsi]
MSTRG.20010	11.5143333333333	0.122333333333333	-6.55647	8.22743195754797e-10	1.47374636738833e-07	--	XP_045898318.1 taxid=147949 secreted immunoglobulin domain 1 [Micropterus dolomieu]
ncbi_119917231	0.515333333333333	11.9393333333333	4.53407255821265	9.31803018001331e-10	1.65682798391972e-07	angpt2a	angiopoietin 2a
ncbi_119893907	72.4143333333333	13.0656666666667	-2.47049	9.49000263709994e-10	1.6750893705865e-07	spi1a	Spi-1 proto-oncogene a
ncbi_119902627	6.053	0.342	-4.14558	1.036502755751e-09	1.81628330721526e-07	si:ch73-170d6.2	uncharacterized si:ch73-170d6.2
MSTRG.9002	44.9243333333333	2.43633333333333	-4.20471	1.08463681864739e-09	1.88695593874325e-07	IGKV6-21	XP_035848940.1 taxid=283035 tyrosine-protein phosphatase non-receptor type substrate 1-like [Sander lucioperca]
ncbi_119885907	8.81066666666667	62.68	2.83068208866165	1.17280784547223e-09	2.02577423708639e-07	suox	sulfite oxidase, transcript variant X1
MSTRG.2063	18.629	0.205	-6.50578	1.44087478264488e-09	2.47115134708642e-07	IGHV3-30-3	QTR92886.1 taxid=215358 immunoglobulin tau heavy chain [Larimichthys crocea]
MSTRG.16428	342.151333333333	32.171	-3.4108	1.45940168019592e-09	2.48529939651392e-07	IGLL5	XP_059209474.1 taxid=184440 immunoglobulin lambda-like polypeptide 1 [Centropristis striata]
ncbi_119902689	1.29466666666667	0.0846666666666667	-3.93464	1.59833900108737e-09	2.70286949120942e-07	LOC119902689	uncharacterized LOC119902689, transcript variant X1
MSTRG.2024	24.0083333333333	0.280666666666667	-6.41853	1.70542943217256e-09	2.86393712005533e-07	IGHV4-59	UXP07216.1 taxid=27706 immunoglobulin heavy chain variable region, partial [Micropterus salmoides]
ncbi_119909687	8.73966666666667	47.348	2.43765332582306	1.86449986375455e-09	3.10947142795259e-07	LOC119909687	UPF0538 protein C2orf76 homolog
ncbi_119891533	630.290333333333	8540.55766666667	3.76024183392376	1.98717386420503e-09	3.29135879343878e-07	LOC119891533	hemoglobin subunit alpha-A-like
MSTRG.8783	312.350333333333	13.8243333333333	-4.49788	2.11782756236894e-09	3.48389837504801e-07	IGKV4-1	KAG8010904.1 taxid=240163 Immunoglobulin kappa variable 4-1 [Nibea albiflora]
ncbi_119913367	6.48833333333333	163.142666666667	4.65214239004534	2.37384988940103e-09	3.87867824496592e-07	serpine1	serpin peptidase inhibitor, clade E (nexin, plasminogen activator inhibitor type 1), member 1
ncbi_119914625	51.0653333333333	11.192	-2.18988	2.6271402266487e-09	4.26372516515564e-07	si:ch73-234b20.5	uncharacterized protein LOC449923 homolog
ncbi_119888991	8.792	1.85533333333333	-2.24451	2.66909727558679e-09	4.30294068788265e-07	afap1l1a	actin filament associated protein 1-like 1a, transcript variant X1
ncbi_119885405	16.7183333333333	113.787666666667	2.76684	3.04830011683916e-09	4.88172141890097e-07	rfesd	Rieske (Fe-S) domain containing
ncbi_119914446	65.2493333333333	2.50433333333333	-4.70346	3.32893603343079e-09	5.28835276473647e-07	LOC119914446	prosaposin-like, transcript variant X1
ncbi_119890215	3.399	16.836	2.30836714779938	3.36062441409312e-09	5.28835276473647e-07	phospho2	phosphatase, orphan 2, transcript variant X1
MSTRG.2032	17.8993333333333	0.0483333333333333	-8.53267	3.36782038611123e-09	5.28835276473647e-07	IGHV3-33	QTR92886.1 taxid=215358 immunoglobulin tau heavy chain [Larimichthys crocea]
ncbi_119916963	4.57433333333333	37.0916666666667	3.01946169055133	3.58077860010615e-09	5.586476652114e-07	herc4	HECT and RLD domain containing E3 ubiquitin protein ligase 4, transcript variant X1
ncbi_119891678	1.84366666666667	16.017	3.1189542083909	3.66326038577726e-09	5.67852324672216e-07	LOC119891678	beta-adducin-like
ncbi_119908575	0.001	1.95266666666667	10.9312299771582	3.98382635394679e-09	6.13610757268416e-07	LOC119908575	mitotic checkpoint serine/threonine-protein kinase BUB1-like
MSTRG.12472	0.001	1.615	10.6573184495813	4.08255322819229e-09	6.24837355469279e-07	--	-
ncbi_119882614	2.82066666666667	0.001	-11.4618	4.13155258685546e-09	6.28359777706533e-07	LOC119882614	claudin-4-like
ncbi_119914730	0.096	2.12033333333333	4.46511286974094	4.80992892171568e-09	7.26960632405804e-07	brinp1	bone morphogenetic protein/retinoic acid inducible neural-specific 1
ncbi_119897709	1.648	14.9056666666667	3.17707275471209	4.92160860181155e-09	7.3921949819259e-07	nradd	neurotrophin receptor associated death domain
ncbi_119905266	14.0216666666667	54.116	1.9483973624699	4.97108868010348e-09	7.4204238556952e-07	LOC119905266	poly(rC)-binding protein 2-like, transcript variant X1
MSTRG.17979	44.8193333333333	5.40566666666667	-3.05158	5.03479109897654e-09	7.46940603407674e-07	--	XP_038552516.1 taxid=27706 V-set and immunoglobulin domain-containing protein 1-like isoform X7 [Micropterus salmoides]
ncbi_119899636	2.11466666666667	10.3363333333333	2.28922232550373	5.08164411651887e-09	7.49294622107679e-07	gcdha	glutaryl-CoA dehydrogenase a
ncbi_119888565	9.25633333333333	68.4103333333333	2.88570153572259	5.14823939927707e-09	7.54513485777686e-07	nudcd2	NudC domain containing 2
MSTRG.8774	2335.88266666667	174.895666666667	-3.7394	5.49846025463243e-09	8.00986541430852e-07	IGKV4-1	XP_059205858.1 taxid=184440 immunoglobulin kappa light chain-like [Centropristis striata]
ncbi_119901602	27.1556666666667	152.639	2.49079843809686	6.14261520670672e-09	8.89465394781928e-07	cahz	carbonic anhydrase
ncbi_119902235	215.773	53.3836666666667	-2.01504	6.6562530127333e-09	9.58104228297123e-07	ifi30	IFI30 lysosomal thiol reductase
ncbi_119882831	96.9126666666667	375.316333333333	1.95334992999781	7.1196507736173e-09	1.01874198229357e-06	blvrb	biliverdin reductase B
ncbi_119907152	34.578	4.04666666666667	-3.09505	7.69203368278800e-09	1.09416916774811e-06	si:ch1073-513e17.1	sialin, transcript variant X1
ncbi_119898816	2.72533333333333	12.892	2.24197149284308	7.82920505229907e-09	1.10716863493974e-06	tapt1b	transmembrane anterior posterior transformation 1b
ncbi_119910906	10.578	65.7723333333333	2.63641397160677	8.03884338546554e-09	1.1302052950426e-06	LOC119910906	protein Hikeshi-like
ncbi_119893838	7.30233333333333	0.320666666666667	-4.50921	8.17926069185766e-09	1.14329989624568e-06	LOC119893838	olfactomedin-4-like
ncbi_119912424	111.644333333333	14.5286666666667	-2.94194	8.71623823216285e-09	1.21135674097794e-06	LOC119912424	H-2 class II histocompatibility antigen, E-S beta chain-like
MSTRG.8916	28.0353333333333	1.232	-4.50817	9.80286572047751e-09	1.35458799344336e-06	IGKV2-28	XP_038581341.1 taxid=27706 immunoglobulin lambda-1 light chain-like [Micropterus salmoides]
MSTRG.8787	193.881666666667	12.61	-3.94254	1.0107913066227e-08	1.3888042827699e-06	K-BAS	XP_042337750.1 taxid=160734 immunoglobulin lambda-like polypeptide 5 [Plectropomus leopardus]
ncbi_119893406	1.837	12.3143333333333	2.74491499455121	1.11925512035452e-08	1.52550094507654e-06	chst6	carbohydrate sulfotransferase 6
ncbi_119893051	0.0223333333333333	109.533	12.2598793738311	1.12289789191805e-08	1.52550094507654e-06	admb	adrenomedullin b
ncbi_119908935	1.506	8.92366666666667	2.56691485436014	1.13185015993523e-08	1.52907265740523e-06	LOC119908935	microtubule-associated protein RP/EB family member 3-like, transcript variant X1
ncbi_119886373	33.137	248.993	2.90959028230486	1.15777490858288e-08	1.55540626885284e-06	g0s2	G0/G1 switch 2
MSTRG.2011	51.0546666666667	1.64833333333333	-4.95296	1.23730418941253e-08	1.65306574079413e-06	IGHV3-30-3	KAF3700315.1 taxid=215402 Immunoglobulin heavy variable 3-30-3 [Channa argus]
MSTRG.8775	93.6396666666667	4.81766666666667	-4.28071	1.25776680169946e-08	1.67117125267562e-06	--	XP_046274195.1 taxid=75038 immunoglobulin kappa light chain-like [Scatophagus argus]
MSTRG.12512	12.2276666666667	62.3513333333333	2.35027128209863	1.31826518776082e-08	1.7419829929198e-06	--	-
ncbi_119891543	0.505333333333333	4.15733333333333	3.04035117452669	1.32755954111935e-08	1.74473069692109e-06	LOC119891543	uncharacterized LOC119891543, transcript variant X1
ncbi_119884485	1.49033333333333	7.86066666666667	2.39901662812698	1.37932763968609e-08	1.80296762069671e-06	LOC119884485	uncharacterized LOC119884485, transcript variant X1
ncbi_119905755	1.66166666666667	9.50366666666667	2.51585323177546	1.39197545308042e-08	1.80971776378444e-06	ppp1r3da	protein phosphatase 1, regulatory subunit 3Da
ncbi_119910767	44.8633333333333	9.30633333333333	-2.26925	1.44838278238435e-08	1.87298355313467e-06	LOC119910767	uncharacterized LOC119910767
MSTRG.8996	1349.55466666667	142.956333333333	-3.23884	1.46036806779792e-08	1.87843726678135e-06	K-BAS	XP_044224232.1 taxid=8236 immunoglobulin lambda-1 light chain-like [Thunnus albacares]
ncbi_119884751	39.432	7.96166666666667	-2.30822	1.5600425854612e-08	1.98783456643024e-06	LOC119884751	uncharacterized LOC119884751
MSTRG.8915	66.2473333333333	5.675	-3.54517	1.56185827318561e-08	1.98783456643024e-06	K-BAS	AAQ04713.1 taxid=119488 immunoglobulin light chain, partial [Siniperca chuatsi]
ncbi_119911834	0.005	0.817	7.35226417325832	1.58980426914267e-08	2.01280873489048e-06	LOC119911834	uncharacterized LOC119911834, transcript variant X1
ncbi_119890554	10.8006666666667	1.048	-3.36541	1.68072983752756e-08	2.11684421516102e-06	LOC119890554	pro-cathepsin H-like
MSTRG.8769	138.025	24.39	-2.50057	1.84966687384105e-08	2.31754633902717e-06	K-BAS	XP_042337750.1 taxid=160734 immunoglobulin lambda-like polypeptide 5 [Plectropomus leopardus]
ncbi_119917151	15.0513333333333	3.819	-1.97862	2.13725236806679e-08	2.65815222599377e-06	wdfy4	WDFY family member 4, transcript variant X1
ncbi_119896126	5.547	28.3443333333333	2.35328070638864	2.14349385521787e-08	2.65815222599377e-06	dbn1	drebrin 1, transcript variant X1
ncbi_119896573	31.4893333333333	5.54766666666667	-2.50491	2.27333390357259e-08	2.80427686671176e-06	jmjd8	jumonji domain containing 8
ncbi_119888829	29.9066666666667	5.34766666666667	-2.48349	2.28451965404936e-08	2.80427686671176e-06	p2ry10	P2Y receptor family member 10, transcript variant X1
ncbi_119895488	15.0856666666667	113.032666666667	2.90548941598199	2.32258425993751e-08	2.83660265524287e-06	LOC119895488	protein TsetseEP-like, transcript variant X1
MSTRG.9005	72.5736666666667	5.884	-3.62458	2.36931726656609e-08	2.8791371929699e-06	IGKV4-1	XP_042337750.1 taxid=160734 immunoglobulin lambda-like polypeptide 5 [Plectropomus leopardus]
ncbi_119896521	12.584	2.47333333333333	-2.34706	2.44649434620402e-08	2.95805631399528e-06	tnfsf14	TNF superfamily member 14
ncbi_119904310	4.55166666666667	0.986666666666667	-2.20576	2.63449835617566e-08	3.16952434074825e-06	LOC119904310	TLR adapter interacting with SLC15A4 on the lysosome
ncbi_119897356	1.354	0.0373333333333333	-5.18062	2.67486349993014e-08	3.20070874815549e-06	tlr21	toll-like receptor 21, transcript variant X1
ncbi_119913271	4.83366666666667	0.809333333333333	-2.57831	2.68689056271427e-08	3.20070874815549e-06	LOC119913271	uncharacterized LOC119913271, transcript variant X1
MSTRG.2085	11502.8956666667	1220.78833333333	-3.23611	2.72684501790235e-08	3.2323806972017e-06	--	QLF98876.1 taxid=27706 immunoglobulin M heavy chain [Micropterus salmoides]
ncbi_119911283	0.00433333333333333	1.12766666666667	8.0236477436529	2.79318672374083e-08	3.29487030992687e-06	vgf	VGF nerve growth factor inducible
ncbi_119904188	0.0603333333333333	4.76666666666667	6.30388163946991	2.88185238395637e-08	3.37424684165979e-06	LOC119904188	potassium voltage-gated channel subfamily E member 2-like, transcript variant X1
ncbi_119901225	34.9163333333333	9.02066666666667	-1.9526	2.88838431983946e-08	3.37424684165979e-06	tmco1	transmembrane and coiled-coil domains 1
ncbi_119893546	1.58166666666667	8.99266666666667	2.50730340644485	2.96941795852055e-08	3.45223389773769e-06	LOC119893546	transcription factor SOX-6-like, transcript variant X1
MSTRG.2013	8.35133333333333	0.001	-13.0278	3.10482331925416e-08	3.59238456967483e-06	IGHV4-59	XP_062295296.1 taxid=13677 immunoglobulin gamma-1 heavy chain-like [Scomber scombrus]
ncbi_119906975	13.105	0.733	-4.16016	3.23259444503793e-08	3.72240946999558e-06	LOC119906975	CD209 antigen-like protein E
ncbi_119886060	7.50366666666667	0.519	-3.85379	3.82284177198586e-08	4.38123031896503e-06	LOC119886060	GTPase IMAP family member 7-like
MSTRG.10598	0.17	5.01066666666667	4.8813959145612	3.98859376250625e-08	4.54963086627009e-06	inf2	XP_045916500.1 taxid=147949 inverted formin-2-like isoform X1 [Micropterus dolomieu]
ncbi_119911948	0.898666666666667	4.50066666666667	2.32428072241187	4.13601715969918e-08	4.69564164111951e-06	LOC119911948	FH2 domain-containing protein 1-like
ncbi_119913105	23.5766666666667	150.489	2.67422637128747	4.17835551677323e-08	4.72154173395375e-06	LOC119913105	UPF0538 protein C2orf76 homolog
ncbi_119891848	0.511333333333333	4.48033333333333	3.13127008955098	4.29635680758519e-08	4.8323023405128e-06	loxl2b	lysyl oxidase-like 2b
MSTRG.8995	1778.56133333333	182.526666666667	-3.28453	4.3182975093637e-08	4.83449399867745e-06	IGKV4-1	XP_042337750.1 taxid=160734 immunoglobulin lambda-like polypeptide 5 [Plectropomus leopardus]
ncbi_119882286	0.001	1.359	10.4083297407674	4.41199431128826e-08	4.91662886799874e-06	LOC119882286	transmembrane protein 25
ncbi_119909190	15.3283333333333	82.075	2.42074200510435	4.55546043647912e-08	5.05321762729074e-06	paplnb	papilin b, proteoglycan-like sulfated glycoprotein, transcript variant X1
ncbi_119916477	3.05433333333333	0.197	-3.95459	4.64584034267851e-08	5.12502434378789e-06	egr2b	early growth response 2b, transcript variant X1
ncbi_119882892	16.1646666666667	1.39066666666667	-3.539	4.66258107531774e-08	5.12502434378789e-06	LOC119882892	C-X-C chemokine receptor type 5
ncbi_119914398	8.407	29.9576666666667	1.83326228178042	4.90885707366269e-08	5.37131139164304e-06	nadk2	NAD kinase 2, mitochondrial, transcript variant X1
ncbi_119888250	17.5396666666667	2.72133333333333	-2.68824	5.03972503010802e-08	5.48966804856181e-06	zgc:113425	uncharacterized protein LOC541425 homolog, transcript variant X1
ncbi_119883402	28.359	3.31733333333333	-3.09571	5.1042530339024e-08	5.5350245231313e-06	rab38a	RAB38a, member RAS oncogene family
ncbi_119884665	72.7626666666667	18.7346666666667	-1.95749	5.2736530913514e-08	5.69319102924373e-06	plbd1	phospholipase B domain containing 1
ncbi_119901048	5.576	29.873	2.42153966144661	5.69093054409624e-08	6.11635921854824e-06	plekhb2	pleckstrin homology domain containing, family B (evectins) member 2, transcript variant X1
MSTRG.2079	815.026333333333	72.0023333333333	-3.50073	5.99453459368848e-08	6.41415201524668e-06	--	QLF98876.1 taxid=27706 immunoglobulin M heavy chain [Micropterus salmoides]
ncbi_119907708	26.874	2.64533333333333	-3.34469	6.1848115038191e-08	6.56098157701046e-06	LOC119907708	immunoglobulin lambda-1 light chain-like
ncbi_119895434	74.481	9.923	-2.90802	6.18602183259609e-08	6.56098157701046e-06	tmem88a	transmembrane protein 88 a
MSTRG.8901	588.437666666667	55.44	-3.40789	6.25558412372558e-08	6.60578756680926e-06	IGKV4-1	XP_041867350.1 taxid=1250792 immunoglobulin lambda-like polypeptide 5 [Melanotaenia boesemani]
ncbi_119891574	9.60066666666667	50.774	2.40288342612644	6.50110156832672e-08	6.83520165762073e-06	LOC119891574	dematin-like, transcript variant X1
ncbi_119897052	0.001	1.02266666666667	9.99812026678178	6.65589858005413e-08	6.96765971700731e-06	inhbaa	inhibin subunit beta Aa
ncbi_119908488	27.9093333333333	4.68633333333333	-2.57422	6.98350960213454e-08	7.27910470684558e-06	sesn1	sestrin 1, transcript variant X1
MSTRG.21902	0.168	7	5.38082178394093	7.52204458130062e-08	7.80678463798333e-06	--	-
MSTRG.4928	0.414	20.763	5.64824033262597	7.5676138897364e-08	7.82051449066691e-06	arg2-a	XP_045897530.1 taxid=147949 arginase-1, partial [Micropterus dolomieu]
ncbi_119915945	4.56133333333333	0.358333333333333	-3.67008	8.05499423926814e-08	8.28876045506307e-06	ccr10	chemokine (C-C motif) receptor 10
MSTRG.16391	0.104333333333333	2.21566666666667	4.40846879162508	8.43420146142497e-08	8.64179910951796e-06	--	XP_049903851.1 taxid=300413 uncharacterized protein LOC126392482 [Epinephelus moara]
ncbi_119910884	186.068333333333	36.8336666666667	-2.33674	8.47889201200158e-08	8.64179910951796e-06	acp7	acid phosphatase 7, tartrate resistant (putative), transcript variant X1
ncbi_119893048	37.8946666666667	150.892333333333	1.99345278459234	8.52470193447574e-08	8.64179910951796e-06	cat	catalase
ncbi_119906505	7.277	32.1756666666667	2.14455432498834	8.54102219491685e-08	8.64179910951796e-06	si:zfos-80g12.1	sestrin-3
ncbi_119900210	0.238333333333333	3.02133333333333	3.66413271415476	8.62786826294557e-08	8.69329626393957e-06	niban1a	niban apoptosis regulator 1a
ncbi_119884719	22.0876666666667	2.72566666666667	-3.01856	9.47773458568423e-08	9.50998247929527e-06	LOC119884719	T-complex protein 1 subunit alpha
ncbi_119883343	12.4883333333333	102.373333333333	3.03518710871294	9.88844534877252e-08	9.88109030677756e-06	LOC119883343	mitochondrial glycine transporter A-like
ncbi_119910686	4.05933333333333	17.017	2.06766200320291	9.9746214942468e-08	9.92618506065334e-06	palm1b	paralemmin 1b
ncbi_119912911	0.488666666666667	3.65166666666667	2.90163247574377	1.03508008175675e-07	1.02583223512466e-05	kirrel1a	kirre like nephrin family adhesion molecule 1a, transcript variant X1
ncbi_119906974	462.842333333333	111.613	-2.05202	1.04010371188586e-07	1.0266035902377e-05	zgc:110239	uncharacterized protein LOC550326 homolog
ncbi_119900773	1.70866666666667	11.485	2.74880797369486	1.05293656420861e-07	1.03504520307694e-05	s1pr3a	sphingosine-1-phosphate receptor 3a
ncbi_119910040	28.623	4.033	-2.82725	1.07726863050325e-07	1.0546765191429e-05	si:dkey-21a6.5	laminin subunit gamma-1
ncbi_119906808	42.398	206.375	2.28320009849534	1.16835936935612e-07	1.13924460765201e-05	ndrg1a	N-myc downstream regulated 1a
ncbi_119889919	172.965	33.048	-2.38785	1.18483643764527e-07	1.15067127450353e-05	irf8	interferon regulatory factor 8, transcript variant X1
ncbi_119889719	3.18433333333333	0.245666666666667	-3.69622	1.21073919194973e-07	1.17112380558914e-05	socs4	suppressor of cytokine signaling 4
ncbi_119902652	2.52133333333333	0.137333333333333	-4.19843	1.25050180162696e-07	1.20476631740809e-05	LOC119902652	uncharacterized LOC119902652
ncbi_119905864	6.37333333333333	23.446	1.87922179044605	1.27466331022631e-07	1.22317095904336e-05	samhd1	SAM domain and HD domain 1, transcript variant X1
ncbi_119908556	10.694	67.9513333333333	2.66770027781922	1.37592781919201e-07	1.31512594955341e-05	vegfab	vascular endothelial growth factor Ab, transcript variant X1
rly endosome;GO:1902966//positive regulation of protein localization to early endosome;GO:1903131//mononuclear cell differentiation;GO:1903311//regulation of mRNA metabolic process;GO:1903312//negative regulation of mRNA metabolic process;GO:1903391//regulation of adherens junction organization;GO:1903393//positive regulation of adherens junction organization;GO:1903506//regulation of nucleic aci…
ncbi_119908161	19.96	68.2843333333333	1.77444289422446	1.3815588049566e-07	1.3153092528134e-05	tpd52	tumor protein D52, transcript variant X1
ncbi_119910181	28.0523333333333	117.288666666667	2.0638709345688	1.4284502850378e-07	1.35461901148173e-05	arg2	arginase 2
ncbi_119910296	2.47	10.403	2.07441668346297	1.45263236067475e-07	1.37217014632175e-05	LOC119910296	G patch domain-containing protein 2-like
MSTRG.2061	10.5166666666667	0.190666666666667	-5.78548	1.57174625843854e-07	1.47890926153933e-05	IGHV4-38-2	XP_062295296.1 taxid=13677 immunoglobulin gamma-1 heavy chain-like [Scomber scombrus]
ncbi_119910151	7.822	79.0266666666667	3.33673011560087	1.57906956307201e-07	1.48004109202354e-05	LOC119910151	thrombospondin-1-like
ncbi_119917094	50.9766666666667	6.012	-3.08392	1.61189470182787e-07	1.50360977002052e-05	oit3	oncoprotein induced transcript 3
ncbi_119916433	0.001	2.67	11.3826240265749	1.61665098091694e-07	1.50360977002052e-05	ptges3l	prostaglandin E synthase 3 like
ncbi_119895346	100.098333333333	23.177	-2.11065	1.68659101978672e-07	1.56264919695335e-05	slc37a2	solute carrier family 37 member 2
ncbi_119909389	16.7053333333333	2.50933333333333	-2.73493	1.71526779403271e-07	1.58315289295034e-05	LOC119909389	NACHT, LRR and PYD domains-containing protein 3-like
ncbi_119900933	8.298	1.66266666666667	-2.31926	1.72937840975989e-07	1.5901075553161e-05	mef2b	myocyte enhancer factor 2b
ncbi_119893063	2.34233333333333	0.001	-11.1937	1.84360278258109e-07	1.68871221546879e-05	LOC119893063	olfactomedin-like
ncbi_119892479	3.07566666666667	0.254666666666667	-3.59422	1.89949228599539e-07	1.73334047018643e-05	zgc:65851	uncharacterized protein LOC321113 homolog
ncbi_119895401	7.72966666666667	1.22966666666667	-2.65214	1.91220202434474e-07	1.73837854709415e-05	si:ch1073-15f19.2	T-cell surface protein tactile
ncbi_119899781	16.3016666666667	2.79833333333333	-2.54238	1.99523334307464e-07	1.807068640533e-05	ccr7	chemokine (C-C motif) receptor 7
ncbi_119907110	520.965666666667	118.109	-2.14107	2.06026916146513e-07	1.85900853964738e-05	cndp2	carnosine dipeptidase 2, transcript variant X1
ncbi_119916580	10.089	1.17266666666667	-3.10492	2.17842283365639e-07	1.95831304696947e-05	LOC119916580	tumor necrosis factor receptor superfamily member 13B-like
ncbi_119892495	7.63133333333333	40.454	2.40627531075773	2.23012888632367e-07	1.99736950848441e-05	p3h4	prolyl 3-hydroxylase family member 4 (inactive)
MSTRG.2110	3.215	14.8786666666667	2.21035460423872	2.24637026544761e-07	2.00314667932321e-05	NHERF2	XP_045888675.1 taxid=147949 Na(+)/H(+) exchange regulatory cofactor NHE-RF2-like, partial [Micropterus dolomieu]
ncbi_119895509	24.3546666666667	3.74966666666667	-2.69936	2.25314654195647e-07	2.00314667932321e-05	stab2	stabilin 2
ncbi_119897900	2.186	0.0226666666666667	-6.59158	2.35878961084946e-07	2.08517649028069e-05	LOC119897900	C-C chemokine receptor type 2-like
ncbi_119897904	0.872	7.71966666666667	3.14613851350166	2.36265965733566e-07	2.08517649028069e-05	grb10b	growth factor receptor-bound protein 10b, transcript variant X1
ncbi_119908937	0.435333333333333	2.49733333333333	2.52019600269661	2.40816054126262e-07	2.11760502577501e-05	enah	ENAH actin regulator
ncbi_119889108	3.14933333333333	0.138	-4.51231	2.42170449029396e-07	2.12179920232929e-05	med16	mediator complex subunit 16
MSTRG.2058	11.3166666666667	0.275666666666667	-5.35938	2.60475668712806e-07	2.27394318440905e-05	IGHV2-70	XP_062295296.1 taxid=13677 immunoglobulin gamma-1 heavy chain-like [Scomber scombrus]
ncbi_119914182	0.0846666666666667	1.51966666666667	4.1658170070926	2.63980899482698e-07	2.29625399686713e-05	pip5kl1	phosphatidylinositol-4-phosphate 5-kinase-like 1
ncbi_119905295	85.4156666666667	359.297333333333	2.07260561414059	2.65103575040349e-07	2.2977543554214e-05	LOC119905295	prostaglandin E synthase 3-like
MSTRG.2020	6.08033333333333	0.001	-12.5699	2.66297846496874e-07	2.2998623299955e-05	IGHV3-30-3	AAO38771.1 taxid=65739 immunoglobulin heavy chain variable region, partial [Anarhichas minor]
ncbi_119902199	19.959	4.099	-2.2837	2.67693182146349e-07	2.30368559810072e-05	LOC119902199	C-C motif chemokine 13-like
ncbi_119886287	1.643	7.54566666666667	2.19931588954348	2.78579614776026e-07	2.38886959025314e-05	ripor3	RIPOR family member 3
ncbi_119894306	2.156	14.71	2.77036816338969	2.89048604880302e-07	2.46884693102471e-05	LOC119894306	transcriptional enhancer factor TEF-3-like
ncbi_119899173	0.519666666666667	8.07266666666667	3.9573868944264	2.89948113642799e-07	2.46884693102471e-05	mb	myoglobin, transcript variant X1
MSTRG.8897	59.8866666666667	5.32433333333333	-3.49156	2.91614205795156e-07	2.4743209559784e-05	IGKV4-1	XP_042337750.1 taxid=160734 immunoglobulin lambda-like polypeptide 5 [Plectropomus leopardus]
ncbi_119915851	14.477	2.66466666666667	-2.44174	2.96768793245232e-07	2.50925278260706e-05	LOC119915851	NACHT, LRR and PYD domains-containing protein 3-like
ncbi_119892476	3.16933333333333	12.5283333333333	1.98294319544248	2.9801154259531e-07	2.51098087910794e-05	fkbp10a	FKBP prolyl isomerase 10a
ncbi_119892084	152.556	33.549	-2.185	3.11842526575491e-07	2.61839443668351e-05	cmklr1	chemokine-like receptor 1
ncbi_119914435	183.806333333333	39.261	-2.22702	3.15716691273609e-07	2.64175122089219e-05	hexb	hexosaminidase B (beta polypeptide), transcript variant X1
MSTRG.8778	1969.72866666667	270.995666666667	-2.86166	3.2319514457199e-07	2.69500171932409e-05	K-BAS	AAG45483.1 taxid=119488 immunoglobulin light chain, partial [Siniperca chuatsi]
ncbi_119899951	51.624	13.0976666666667	-1.97873	3.29593090130275e-07	2.73890725275956e-05	tpcn3	two pore segment channel 3, transcript variant X1
MSTRG.6737	7.21966666666667	1.29133333333333	-2.48307	3.33415936786384e-07	2.76118636416724e-05	--	XP_045897183.1 taxid=147949 immunoglobulin lambda-1 light chain-like, partial [Micropterus dolomieu]
ncbi_119909744	13.461	1.96966666666667	-2.77276	3.39112242155052e-07	2.79877550846193e-05	LOC119909744	CMRF35-like molecule 7
MSTRG.12619	0.0433333333333333	10.1193333333333	7.86742131494482	3.41324747088389e-07	2.80745409322837e-05	--	XP_052388575.1 taxid=101364 LINE-1 retrotransposable element ORF2 protein isoform X1 [Carassius gibelio]
ncbi_119915309	9.22066666666667	49.9773333333333	2.43833095650545	3.4810277991607e-07	2.85349878777301e-05	LOC119915309	TSC22 domain family protein 3-like
ncbi_119911067	53.4313333333333	8.083	-2.72472	3.54261914139704e-07	2.89417621882646e-05	mrc1a	mannose receptor, C type 1a, transcript variant X1
ncbi_119914170	84.297	7.14833333333333	-3.5598	3.56139113412364e-07	2.89971583856491e-05	LOC119914170	prosaposin-like, transcript variant X1
ncbi_119912945	7.581	0.849666666666667	-3.15742	3.5862906310672e-07	2.9101906053848e-05	LOC119912945	butyrophilin subfamily 1 member A1-like, transcript variant X1
ncbi_119895184	1.43833333333333	5.18966666666667	1.85124381828338	3.73318321945115e-07	3.01925874959089e-05	tbc1d8b	TBC1 domain family member 8B, transcript variant X1
ncbi_119912432	108.652333333333	20.4003333333333	-2.41305	3.80638932547375e-07	3.06820355562021e-05	LOC119912432	mamu class II histocompatibility antigen, DR alpha chain-like
ncbi_119882652	3834.52666666667	12774.5016666667	1.73614660492868	3.84462775590245e-07	3.08873051140309e-05	LOC119882652	ferritin, middle subunit
ncbi_119905390	0.185666666666667	2.91966666666667	3.97501693653289	3.86881220627893e-07	3.09786810504096e-05	nkain4	sodium/potassium transporting ATPase interacting 4, transcript variant X1
MSTRG.8761	24.2923333333333	1.095	-4.4715	3.89167185791291e-07	3.1058880814538e-05	IGKV4-1	CAK6979410.1 taxid=13677 Immunoglobulin kappa variable 4-1 [Scomber scombrus]
ncbi_119903905	10.0396666666667	0.614666666666667	-4.02976	4.00326233624547e-07	3.18443716497e-05	LOC119903905	histamine N-methyltransferase-like
ncbi_119882577	4.916	19.5846666666667	1.99416775283489	4.03106374205633e-07	3.194593262742e-05	c18h3orf33	c18h3orf33 homolog (H. sapiens)
ncbi_119891126	1.82133333333333	11.3763333333333	2.6429687544926	4.05356506992111e-07	3.194593262742e-05	aebp1b	AE binding protein 1b, transcript variant X1
MSTRG.9010	236.218	21.3713333333333	-3.46637	4.05566178009178e-07	3.194593262742e-05	K-BAS	XP_041867350.1 taxid=1250792 immunoglobulin lambda-like polypeptide 5 [Melanotaenia boesemani]
ncbi_119915802	50.677	13.0703333333333	-1.95504	4.10317973879237e-07	3.22152897543757e-05	entpd1	ectonucleoside triphosphate diphosphohydrolase 1, transcript variant X1
ncbi_119906115	8.54966666666667	68.9796666666667	3.01223107862587	4.34493785243755e-07	3.40030055493996e-05	LOC119906115	small integral membrane protein 4
ncbi_119889619	58.8173333333333	11.5323333333333	-2.35056	4.41267008938872e-07	3.44216735811606e-05	LOC119889619	WD repeat-containing protein 1-like
ncbi_119904432	0.607	2.46566666666667	2.02220935347084	4.43063021890449e-07	3.44506430718805e-05	sema5ba	sema domain, seven thrombospondin repeats (type 1 and type 1-like), transmembrane domain (TM) and short cytoplasmic domain, (semaphorin) 5Ba, transcript variant X1
ncbi_119898127	11.7393333333333	2.82933333333333	-2.05282	4.56374816028424e-07	3.53719737217928e-05	znrf2b	zinc and ring finger 2b
ncbi_119889100	6.14133333333333	0.772	-2.99188	4.84161348196926e-07	3.74057179619746e-05	slc49a3	solute carrier family 49 member 3
ncbi_119900445	34.9756666666667	8.182	-2.09583	4.929081855816e-07	3.79602093749499e-05	LOC119900445	tyrosine-protein kinase ZAP-70, transcript variant X1
ncbi_119882958	4.905	18.4143333333333	1.90850412575359	5.02960022195326e-07	3.86113627197694e-05	zgc:113149	uncharacterized protein LOC541363 homolog
ncbi_119892855	119.647333333333	11.398	-3.39194	5.18259759461824e-07	3.96599920990691e-05	slc40a1	solute carrier family 40 member 1
ncbi_119913372	0.695666666666667	16.247	4.54563334496341	5.20334605649635e-07	3.96931590972223e-05	LOC119913372	myelin-oligodendrocyte glycoprotein-like
ncbi_119905589	11.6473333333333	38.9993333333333	1.74344977585579	5.27259376661522e-07	4.00019404070694e-05	LOC119905589	protein ILRUN-like
ncbi_119894084	67.9063333333333	18.341	-1.88847	5.27690802657148e-07	4.00019404070694e-05	cpa5	carboxypeptidase A5
MSTRG.8759	981.017666666667	106.183	-3.20773	5.36974061218825e-07	4.05784585887301e-05	K-BAS	AAQ14864.1 taxid=119488 immunoglobulin light chain, partial [Siniperca chuatsi]
ncbi_119904158	14.526	2.012	-2.85194	5.43476302865399e-07	4.09418814825267e-05	LOC119904158	toll-like receptor 8
ncbi_119892040	12.153	3.068	-1.98594	5.46432790995798e-07	4.10270098531481e-05	lfng	LFNG O-fucosylpeptide 3-beta-N-acetylglucosaminyltransferase
ncbi_4100037	59.503	9.321	-2.67441	5.48721233101522e-07	4.10270098531481e-05	ND6	--
ncbi_119888605	2350.84633333333	553.602666666667	-2.08626	5.4969610422711e-07	4.10270098531481e-05	LOC119888605	H-2 class II histocompatibility antigen gamma chain-like
ncbi_119900757	15.862	4.13633333333333	-1.93915	5.61883485994343e-07	4.18075891025083e-05	malt2	MALT paracaspase 2, transcript variant X1
MSTRG.5873	0.0286666666666667	1.65	5.84694805515224	5.75833525381888e-07	4.27141297876835e-05	--	XP_045918532.1 taxid=147949 uncharacterized protein LOC123978924 [Micropterus dolomieu]
ncbi_119882950	1.78433333333333	22.0873333333333	3.62976219148097	5.94454006271421e-07	4.39605100295276e-05	swsap1	SWIM-type zinc finger 7 associated protein 1
ncbi_119883278	5.02733333333333	0.746666666666667	-2.75126	5.98201816105632e-07	4.41027936495927e-05	aifm4	apoptosis inducing factor mitochondria associated 4, transcript variant X1
MSTRG.11097	313.706	41.9003333333333	-2.90438	6.41744438427579e-07	4.71691915199262e-05	IGLC1	XP_045919366.1 taxid=147949 LOW QUALITY PROTEIN: immunoglobulin lambda-1 light chain-like [Micropterus dolomieu]
ncbi_119894947	0.246666666666667	4.24433333333333	4.10490328919278	7.24309951754843e-07	5.28939591698561e-05	LOC119894947	histone H2A-like
ncbi_119914426	26.9806666666667	192.523333333333	2.83503540587178	7.24328920005262e-07	5.28939591698561e-05	nt5c2l1	5'-nucleotidase, cytosolic II, like 1
ncbi_119914566	6.65333333333333	23.7843333333333	1.83786236766827	7.26192806401134e-07	5.28939591698561e-05	dcp2	decapping mRNA 2, transcript variant X1
ncbi_119914486	7.28033333333333	0.966666666666667	-2.91291	7.30808759371144e-07	5.3070322579919e-05	ggt5b	gamma-glutamyltransferase 5b
ncbi_119914552	31.717	9.12933333333333	-1.79667	7.34994295166069e-07	5.32144672027123e-05	uap1l1	UDP-N-acetylglucosamine pyrophosphorylase 1, like 1
ncbi_119910815	12.7866666666667	51.4103333333333	2.00741814660211	7.42520914750389e-07	5.35989276432654e-05	dnajb6b	DnaJ heat shock protein family (Hsp40) member B6b, transcript variant X1
ncbi_119908966	111.965666666667	19.8346666666667	-2.49696	7.65347191154686e-07	5.50822195729245e-05	marcksa	myristoylated alanine-rich protein kinase C substrate a
ncbi_119909104	8.672	33.5293333333333	1.95098713638079	8.03357327840768e-07	5.76462519342595e-05	si:dkey-63b1.1	B2 bradykinin receptor
ncbi_119911342	1.083	0.0806666666666667	-3.74692	8.11146626326381e-07	5.80329814136821e-05	LOC119911342	shieldin complex subunit 2-like, transcript variant X1
ncbi_119903767	21.9353333333333	3.09966666666667	-2.82307	8.17377552882171e-07	5.83062654389282e-05	LOC119903767	alpha-aspartyl dipeptidase-like
ncbi_119906551	34.538	8.93133333333333	-1.95124	8.37540233042196e-07	5.95203897688186e-05	chd4a	chromodomain helicase DNA binding protein 4a, transcript variant X1
ncbi_119889185	5.23	0.629666666666667	-3.05415	8.39320689403984e-07	5.95203897688186e-05	spock1	SPARC (osteonectin), cwcv and kazal like domains proteoglycan 1, transcript variant X1
MSTRG.8994	121.397333333333	9.05766666666667	-3.74445	8.43278208535534e-07	5.96261802304277e-05	IGKV1-39	XP_035848940.1 taxid=283035 tyrosine-protein phosphatase non-receptor type substrate 1-like [Sander lucioperca]
ncbi_119882427	223.759666666667	881.804333333333	1.97850855685991	9.06396816941781e-07	6.39022968725543e-05	tagln	transgelin, transcript variant X1
ncbi_119910830	71.1353333333333	19.2686666666667	-1.88431	9.12088601556378e-07	6.39483384110482e-05	LOC119910830	uncharacterized LOC119910830
ncbi_119908906	31.443	7.28566666666667	-2.10961	9.12338795459914e-07	6.39483384110482e-05	slc30a1a	solute carrier family 30 member 1a
ncbi_119912182	3.954	15.9503333333333	2.01220179786192	9.18029225980269e-07	6.41612217995805e-05	ndrg2	NDRG family member 2, transcript variant X1
ncbi_119917340	15.1423333333333	3.67466666666667	-2.0429	9.29191820588813e-07	6.4754226528757e-05	LOC119917340	protein FAM53B-like
ncbi_119910876	1.05	0.001	-10.0362	9.70468130198952e-07	6.7436380242733e-05	pls1	plastin 1 (I isoform)
ncbi_119915034	0.147333333333333	1.26433333333333	3.10122109690281	9.78224383064985e-07	6.77805788861819e-05	june	JunE proto-oncogene, AP-1 transcription factor subunit
ncbi_119913078	8.12233333333333	0.599333333333333	-3.76046	9.92066397543305e-07	6.85432846439777e-05	LOC119913078	toll-like receptor 2 type-2
ncbi_119883985	3.748	22.7426666666667	2.60120856767795	9.95599625565452e-07	6.85914249157372e-05	LOC119883985	C-C motif chemokine 20-like
ncbi_119911631	0.083	2.94666666666667	5.14982872221071	9.98726842137965e-07	6.86113991380121e-05	LOC119911631	coxsackievirus and adenovirus receptor homolog, transcript variant X1
ncbi_119915490	34.7923333333333	6.546	-2.41008	1.00575875043803e-06	6.88987481674008e-05	LOC119915490	endonuclease domain-containing 1 protein-like, transcript variant X1
ncbi_119895706	49.4836666666667	15.2643333333333	-1.69679	1.0408786423487e-06	7.1103184545978e-05	LOC119895706	15-hydroxyprostaglandin dehydrogenase [NAD(+)]-like
ncbi_119914711	32.0163333333333	7.44666666666667	-2.10414	1.07167392128356e-06	7.30006162379692e-05	surf4	surfeit 4
ncbi_119886553	15.5693333333333	52.0433333333333	1.7410061977964	1.09619435941795e-06	7.44611573018116e-05	im:7151449	complement decay-accelerating factor
ncbi_119912010	3.28766666666667	24.74	2.91170956221765	1.11416864264601e-06	7.54701011665706e-05	LOC119912010	RLA class II histocompatibility antigen, DP alpha-1 chain-like
ncbi_119913039	7.24133333333333	43.4466666666667	2.58491822657956	1.15889309882365e-06	7.8280315407133e-05	LOC119913039	pre-mRNA-splicing factor CWC22 homolog
ncbi_119889428	20.109	2.509	-3.00266	1.2242453450116e-06	8.24643480029821e-05	tlr1	toll-like receptor 1
ncbi_119908583	3.994	0.450666666666667	-3.1477	1.25143669261121e-06	8.40617836131227e-05	LOC119908583	NLR family CARD domain-containing protein 3-like
ncbi_119902894	1.09133333333333	0.186	-2.55272	1.26442735252239e-06	8.45262088311249e-05	LOC119902894	myomegalin-like
ncbi_119893898	0.001	1.489	10.5401280385821	1.2653414770022e-06	8.45262088311249e-05	LOC119893898	brain aromatase
ncbi_4100036	150.428333333333	23.3256666666667	-2.68909	1.27352066679466e-06	8.483822800118e-05	ND5	--
ncbi_119906940	3.507	14.1796666666667	2.0155142826287	1.28218904493859e-06	8.51810315513874e-05	LOC119906940	gastrula zinc finger protein XlCGF57.1-like, transcript variant X1
ncbi_119918393	27.2523333333333	3.955	-2.78463	1.29899225848646e-06	8.60609062869029e-05	tfec	transcription factor EC, transcript variant X1
ncbi_119896891	1.775	10.171	2.51857060041104	1.31482365203645e-06	8.68717638075015e-05	vegfaa	vascular endothelial growth factor Aa, transcript variant X1
MSTRG.11205	78.738	12.046	-2.70851	1.32458093414795e-06	8.72200689615506e-05	--	XP_041810124.1 taxid=109905 antimicrobial peptide NK-lysin [Chelmon rostratus]
ncbi_119910103	31.594	6.27833333333333	-2.3312	1.33005401229257e-06	8.72200689615506e-05	lck	LCK proto-oncogene, Src family tyrosine kinase
ncbi_119890524	1.13733333333333	0.045	-4.65959	1.33091578226831e-06	8.72200689615506e-05	LOC119890524	NACHT, LRR and PYD domains-containing protein 12-like
ncbi_119899506	8.20633333333333	1.70533333333333	-2.26668	1.33758978873333e-06	8.74205304625661e-05	LOC119899506	polymeric immunoglobulin receptor-like
ncbi_119885708	0.288666666666667	4.44533333333333	3.94481517425969	1.35507832799728e-06	8.83248089693535e-05	iffo2b	intermediate filament family orphan 2b, transcript variant X1
MSTRG.11218	117.668333333333	517.452333333333	2.1367	1.36811321534867e-06	8.89347144450582e-05	--	-
ncbi_119899627	3.69266666666667	16.6873333333333	2.17601848489628	1.38871513151487e-06	9.00319284458246e-05	cunh22orf23	chromosome unknown C22orf23 homolog, transcript variant X1
ncbi_119908771	38.9406666666667	7.98433333333333	-2.28603	1.40378210159072e-06	9.07653978092697e-05	tram2	translocation associated membrane protein 2, transcript variant X1
ncbi_119908792	6.50966666666667	28.9396666666667	2.1523927287937	1.40810887381375e-06	9.0802370097504e-05	LOC119908792	thrombomodulin-like
ncbi_119905245	3.904	18.494	2.24403233574155	1.43132110717795e-06	9.2053742057918e-05	LOC119905245	eukaryotic translation initiation factor 4E type 3-like, transcript variant X1
MSTRG.8793	4.30933333333333	0.001	-12.0732	1.47374179706966e-06	9.45305680019589e-05	Igkv5-48	ACQ58335.1 taxid=229290 Ig kappa chain V-III region IARC/BL41 precursor [Anoplopoma fimbria]
ncbi_119896554	20.66	4.54033333333333	-2.18597	1.48111338683226e-06	9.47520738634329e-05	amdhd2	amidohydrolase domain containing 2
ncbi_119897859	0.599666666666667	4.46533333333333	2.89653518945523	1.56961150235363e-06	0.000100148668469434	sntb1	syntrophin, basic 1
ncbi_119909371	12.2043333333333	2.34433333333333	-2.38014	1.57651109787125e-06	0.000100324187812428	LOC119909371	NACHT, LRR and PYD domains-containing protein 12-like
ncbi_119900852	3.31466666666667	0.226	-3.87447	1.58232400532163e-06	0.000100429813902068	colgalt2	collagen beta(1-O)galactosyltransferase 2
ncbi_119898662	7.94266666666667	1.46233333333333	-2.44135	1.63723037389492e-06	0.000103642682988291	LOC119898662	intercellular adhesion molecule 3-like
ncbi_119888531	10.6473333333333	2.56933333333333	-2.05103	1.75189838902305e-06	0.000110612028311633	cd40lg	CD40 ligand
ncbi_119898973	18.763	1.2	-3.96678	1.76354268586327e-06	0.000111057263618608	fabp2	fatty acid binding protein 2, intestinal
ncbi_119906757	11.1663333333333	94.3366666666667	3.0786630962632	1.7683952843363e-06	0.000111073596794338	tinagl1	tubulointerstitial nephritis antigen-like 1
ncbi_119908722	348.528	79.0816666666667	-2.13986	1.87962809049508e-06	0.000117754317316974	pdia4	protein disulfide isomerase family A, member 4
ncbi_119897899	8.334	1.311	-2.66834	1.97354169244734e-06	0.000123318308027807	si:cabz01093077.1	C-C chemokine receptor type 2
ncbi_119901117	14.2673333333333	56.057	1.97417882780306	1.99091546641586e-06	0.00012363155732342	tmem45a	transmembrane protein 45a, transcript variant X1
ncbi_119917376	121.552666666667	30.0463333333333	-2.01632	1.99113952422778e-06	0.00012363155732342	LOC119917376	B-cadherin-like
ncbi_119898091	1.71133333333333	0.105666666666667	-4.01753	1.99389245538556e-06	0.00012363155732342	tlr18	toll-like receptor 18
MSTRG.2028	16.0456666666667	0.515	-4.96147	2.00465696581992e-06	0.00012398111188608	IGHV3-33	CAJ1076823.1 taxid=13765 Immunoglobulin heavy variable 3-30-3 [Xyrichtys novacula]
ncbi_119903811	1.70166666666667	0.079	-4.42895	2.01634357316889e-06	0.000124385766036659	LOC119903811	sterol 26-hydroxylase, mitochondrial
ncbi_119888867	2.09733333333333	15.9873333333333	2.93030124406023	2.08760647380382e-06	0.000128454197835939	apln	apelin
ncbi_119882917	1.48466666666667	6.08333333333333	2.03472300075431	2.13526316937813e-06	0.000131053131883	zgc:158403	tetratricopeptide repeat protein 39A, transcript variant X1
ncbi_119883767	0.0433333333333333	5.09633333333333	6.87783861467029	2.18621411298265e-06	0.000133786982540119	LOC119883767	leptin-B-like
ncbi_119898157	11.5483333333333	41.2473333333333	1.83661619569271	2.19087110602461e-06	0.000133786982540119	LOC119898157	collagen alpha-6(VI) chain-like, transcript variant X1
ncbi_119910077	6.09133333333333	24.755	2.02288998964457	2.24970933122855e-06	0.000137033932110249	LOC119910077	exocyst complex component 3-like protein 4
ncbi_119898895	27.3393333333333	149.400666666667	2.45013661731763	2.30163296261107e-06	0.000139844442969499	hemgn	hemogen, transcript variant X1
ncbi_119900751	6.953	0.727333333333333	-3.25695	2.32040762848822e-06	0.000140631822737098	LOC119900751	lipoprotein lipase
ncbi_119886653	2.991	0.625666666666667	-2.25716	2.3577101730206e-06	0.00014253536850996	znf831	zinc finger protein 831
ncbi_119914374	13.3356666666667	1.17933333333333	-3.49925	2.41599440303353e-06	0.000145694704873209	ptgdsa	prostaglandin D2 synthase a
MSTRG.8919	80.421	6.67166666666667	-3.59145	2.45562856807562e-06	0.000147716442868668	IGKV2-28	XP_038581341.1 taxid=27706 immunoglobulin lambda-1 light chain-like [Micropterus salmoides]
MSTRG.8895	14.227	0.877	-4.01991	2.49238239060768e-06	0.000149555312579838	IGKV3-11	XP_041811840.1 taxid=109905 immunoglobulin lambda-1 light chain-like [Chelmon rostratus]
MSTRG.8773	209.659	17.952	-3.54583	2.5637301326181e-06	0.000153455747690522	K-BAS	XP_042283675.1 taxid=8240 immunoglobulin lambda-1 light chain-like [Thunnus maccoyii]
ncbi_119906718	10.1543333333333	3.05433333333333	-1.73317	2.57400167527423e-06	0.000153690144472794	hivep1	HIVEP zinc finger 1, transcript variant X1
ncbi_119891393	94.6086666666667	23.3493333333333	-2.01859	2.58693127820147e-06	0.000154081704850906	mat2ab	methionine adenosyltransferase II, alpha b
ncbi_119895923	25.0476666666667	78.22	1.64286132168105	2.69801333968016e-06	0.000160044823388864	btg3	B-cell translocation gene 3
ncbi_119906771	3.00933333333333	30.231	3.32851287920613	2.70028483759228e-06	0.000160044823388864	si:ch211-264f5.6	carcinoembryonic antigen-related cell adhesion molecule 20, transcript variant X1
MSTRG.7031	0.920666666666667	4.73666666666667	2.36312132987209	2.71408856904924e-06	0.000160469657155865	--	XP_049905592.1 taxid=300413 receptor activity-modifying protein 1-like [Epinephelus moara]
ncbi_119882728	26.111	84.5456666666667	1.69507310103674	2.75959409198148e-06	0.000162762205688527	kcne4	potassium voltage-gated channel, Isk-related family, member 4
ncbi_119893541	0.149333333333333	1.35933333333333	3.18629113795899	2.79099707520429e-06	0.000163819313754016	fbxl22	F-box and leucine-rich repeat protein 22
ncbi_119882865	25.5146666666667	4.24333333333333	-2.58806	2.79413240226081e-06	0.000163819313754016	LOC119882865	P2Y purinoceptor 13-like, transcript variant X1
ncbi_119893049	15.8786666666667	3.483	-2.18869	2.7978404011417e-06	0.000163819313754016	LOC119893049	dispanin subfamily A member 2b-like
ncbi_119890479	4378.66	999.001333333333	-2.13193	2.88404709831506e-06	0.000168459002249891	ctsba	cathepsin Ba
ncbi_119888277	91.7956666666667	25.739	-1.83447	2.90624083095074e-06	0.000169049462113182	LOC119888277	heterogeneous nuclear ribonucleoprotein A0-like
ncbi_119906147	0.682333333333333	11.5423333333333	4.08031439384678	2.90813730208765e-06	0.000169049462113182	f3a	coagulation factor IIIa
MSTRG.19130	9.50866666666667	41.2416666666667	2.11678767495157	2.92330183334767e-06	0.000169523465069576	--	-
ncbi_119912196	0.07	1.80833333333333	4.69116190455308	2.96911414738233e-06	0.000171587692076335	LOC119912196	endonuclease domain-containing 1 protein-like
ncbi_119888840	28.364	7.08266666666667	-2.0017	2.97308919774974e-06	0.000171587692076335	syvn1	synovial apoptosis inhibitor 1, synoviolin
MSTRG.2083	14.6226666666667	0.357	-5.35614	2.98538747857554e-06	0.000171887238111699	IGHV3-11	UXP07210.1 taxid=27706 immunoglobulin T heavy chain [Micropterus salmoides]
ncbi_119895397	48.513	17.7046666666667	-1.45424	2.99540263224311e-06	0.000172054219603095	spns1	spinster homolog 1 (Drosophila), transcript variant X1
ncbi_119900571	6.857	33.6136666666667	2.29339849686146	3.02437146331898e-06	0.000173306518308008	nppc	natriuretic peptide C
ncbi_119918279	31.6223333333333	9.28	-1.76875	3.09534993467258e-06	0.000176954496738185	LOC119918279	signal recognition particle 9 kDa protein-like
ncbi_119905953	10.5283333333333	42.3813333333333	2.00915190467751	3.15224200909658e-06	0.000179781877981069	abtb1	ankyrin repeat and BTB (POZ) domain containing 1, transcript variant X1
ncbi_119909420	0.0656666666666667	1.719	4.71026451074284	3.22414183314583e-06	0.000183449877197959	LOC119909420	interferon-induced protein 44-like
ncbi_119894763	27.4866666666667	118.710333333333	2.1106416565561	3.29547123354273e-06	0.000186923817153704	stip1	stress-induced phosphoprotein 1
ncbi_119899552	3.445	12.764	1.88950462568766	3.30065627014438e-06	0.000186923817153704	LOC119899552	uncharacterized LOC119899552
ncbi_119906095	25.7233333333333	86.3753333333333	1.74754176802941	3.43764381372675e-06	0.000194226875475561	si:ch211-156j16.1	uncharacterized protein LOC564557 homolog
ncbi_119886728	2.11666666666667	9.196	2.11921237489244	3.4820931873854e-06	0.000196279667732759	kctd13	potassium channel tetramerization domain containing 13, transcript variant X1
ncbi_119904107	20.021	5.272	-1.92509	3.49435434295723e-06	0.000196512736561376	cdca7a	cell division cycle associated 7a
ncbi_119883280	12.706	63.0883333333333	2.31186331394646	3.50461028725781e-06	0.000196632218019648	serpinh1b	serpin peptidase inhibitor, clade H (heat shock protein 47), member 1b, transcript variant X1
ncbi_119893158	42.288	12.409	-1.76886	3.59282958834386e-06	0.000201115289595674	zgc:56622	uncharacterized protein LOC326033 homolog, transcript variant X1
ncbi_119890063	2.612	0.134333333333333	-4.28127	3.61357568791055e-06	0.000201809439457397	LOC119890063	tubulin polymerization-promoting protein family member 3-like
MSTRG.9024	145.096333333333	29.7923333333333	-2.284	3.63549130418834e-06	0.000202565554649499	K-BAS	AAQ14864.1 taxid=119488 immunoglobulin light chain, partial [Siniperca chuatsi]
ncbi_119902122	30.825	99.393	1.68904335533956	3.70512017985252e-06	0.000205849151831449	LOC119902122	calcyclin binding protein
ncbi_119882563	5.7	1.304	-2.12802	3.71144777927846e-06	0.000205849151831449	LOC119882563	cylicin-2-like, transcript variant X1
ncbi_119904587	27.944	81.9466666666667	1.5521467183643	3.74441657676877e-06	0.000207202475193186	rgcc	regulator of cell cycle
ncbi_119905902	4.55733333333333	19.6886666666667	2.11110361260082	3.7896806838136e-06	0.000209228443598129	LOC119905902	succinate dehydrogenase [ubiquinone] iron-sulfur subunit, mitochondrial-like
ncbi_119895193	45.514	9.631	-2.24055	3.8895690528955e-06	0.000214254120357902	LOC119895193	uncharacterized LOC119895193
ncbi_119896420	1.89433333333333	0.277666666666667	-2.77026	3.90153767104292e-06	0.00021442496354809	LOC119896420	deleted in malignant brain tumors 1 protein-like
MSTRG.12297	10.104	2.311	-2.12834	3.91054560383798e-06	0.000214432684335623	--	XP_045919909.1 taxid=147949 tripartite motif-containing protein 16 [Micropterus dolomieu]
ncbi_119898178	2.96933333333333	0.295666666666667	-3.3281	4.01506240821466e-06	0.000219665699446713	LOC119898178	B-cell receptor CD22-like
ncbi_119917657	4.23566666666667	0.289333333333333	-3.87178	4.06236167986476e-06	0.000221751761043994	LOC119917657	calpain-2 catalytic subunit-like
ncbi_119882656	608.550333333333	2015.49	1.72767997914393	4.11872798403411e-06	0.000224322252499804	LOC119882656	ferritin, middle subunit-like
ncbi_119905322	2.24866666666667	7.316	1.70198525745174	4.13868840464051e-06	0.000224902838204532	LOC119905322	calcium-independent phospholipase A2-gamma-like, transcript variant X1
ncbi_119909998	3.952	1.05066666666667	-1.91128	4.15929725079122e-06	0.000225515977844469	pcnt	pericentrin, transcript variant X1
ncbi_119893197	479.999666666667	173.302	-1.46975	4.17172802003777e-06	0.000225683952976629	ppib	peptidylprolyl isomerase B (cyclophilin B)
ncbi_119900989	20.518	6.90766666666667	-1.57062	4.27181594838953e-06	0.000230582708178473	LOC119900989	putative protein TPRXL
ncbi_119899223	1.557	0.0483333333333333	-5.00961	4.35932329832684e-06	0.000234782084632828	LOC119899223	paralemmin-3-like, transcript variant X1
ncbi_119915741	2.987	0.694333333333333	-2.105	4.37644151456233e-06	0.000235180241566992	LOC119915741	proline-rich protein 12-like
ncbi_119897472	64.0266666666667	446.710333333333	2.80259481958561	4.49161320529622e-06	0.00024083412534473	slc2a3b	solute carrier family 2 member 3b
ncbi_119892450	4.31733333333333	13.0306666666667	1.59369850600687	4.57974287495205e-06	0.000244871634480158	inpp5l	inositol polyphosphate-5-phosphatase L
ncbi_119906275	1.19033333333333	9.08166666666667	2.93159145187783	4.58716609128738e-06	0.000244871634480158	tnnc1a	troponin C type 1a (slow)
ncbi_119895287	5.57433333333333	0.931666666666667	-2.58091	4.61000792917123e-06	0.000245548924544534	tcf7	transcription factor 7, transcript variant X1
ncbi_119885997	6.58933333333333	25.7943333333333	1.96884974478295	4.68658360374984e-06	0.000249079043309623	trib3	tribbles pseudokinase 3, transcript variant X1
ncbi_119885861	1.90533333333333	0.147666666666667	-3.68963	4.724780244731e-06	0.000250558412013344	LOC119885861	tripartite motif-containing protein 35-like, transcript variant X1
ncbi_119916311	0.009	0.367666666666667	5.35232957342792	4.83421273978185e-06	0.00025580072751292	dusp3a	dual specificity phosphatase 3a
ncbi_119897441	17.4453333333333	5.06766666666667	-1.78345	5.08084248323957e-06	0.000267956165660775	si:dkey-260g12.1	tumor necrosis factor receptor superfamily member 5, transcript variant X1
ncbi_119889023	2.34866666666667	10.5753333333333	2.17078925842516	5.08609213622925e-06	0.000267956165660775	LOC119889023	hydroxyacylglutathione hydrolase, mitochondrial-like
ncbi_119918277	30.6613333333333	111.535666666667	1.8630127859885	5.11115123540971e-06	0.000268690998205821	LOC119918277	metalloproteinase inhibitor 3
ncbi_119898140	129.897333333333	18.0063333333333	-2.8508	5.12655945518528e-06	0.000268833503407056	si:ch211-198c19.1	uncharacterized protein LOC100151013 homolog
ncbi_119905809	10.217	29.245	1.51721834666649	5.13609621098585e-06	0.000268833503407056	bcl2l1	BCL2 like 1, transcript variant X1
ncbi_119890572	1.96733333333333	0.313333333333333	-2.65047	5.16432460353879e-06	0.000269727208558909	mrvi1	murine retrovirus integration site 1 homolog, transcript variant X1
ncbi_119898328	127.849	25.5423333333333	-2.32348	5.28045330620994e-06	0.000274636288223863	igflr1	IGF-like family receptor 1
ncbi_119910061	7.77166666666667	25.7573333333333	1.72868730945243	5.28103027144555e-06	0.000274636288223863	soul3	heme-binding protein soul3
MSTRG.8770	97.8966666666667	8.54766666666667	-3.51766	5.34272170980156e-06	0.000277248275507342	K-BAS	XP_042337750.1 taxid=160734 immunoglobulin lambda-like polypeptide 5 [Plectropomus leopardus]
ncbi_119911368	2.73866666666667	0.687666666666667	-1.99369	5.38121934392454e-06	0.000278648064614097	LOC119911368	protein quaking-B-like, transcript variant X1
ncbi_119892168	17.1613333333333	5.50733333333333	-1.63974	5.40667096971093e-06	0.000279367772199892	malt1	MALT paracaspase 1, transcript variant X1
ncbi_119883544	5.37233333333333	0.961	-2.48294	5.47152898235255e-06	0.000282116234224412	LOC119883544	P2Y purinoceptor 14
ncbi_119917458	0.442666666666667	2.752	2.63618782407633	5.49894034932131e-06	0.000282926330909123	LOC119917458	phytanoyl-CoA hydroxylase-interacting protein-like
ncbi_119899637	87.964	20.3876666666667	-2.10922	5.53584167019491e-06	0.000284220219254041	acp5a	acid phosphatase 5a, tartrate resistant, transcript variant X1
MSTRG.24142	1.785	0.001	-10.8017	5.62793681592706e-06	0.000287837157167427	Arhgap25	XP_038558660.1 taxid=27706 rho GTPase-activating protein 25 [Micropterus salmoides]
ncbi_119895126	32.6503333333333	11.5956666666667	-1.49351	5.63009574643093e-06	0.000287837157167427	ubl3a	ubiquitin-like 3a, transcript variant X1
MSTRG.1424	2.58366666666667	0.076	-5.08728	5.64978064427507e-06	0.000288234167805611	--	XP_045899008.1 taxid=147949 B-cell receptor CD22-like, partial [Micropterus dolomieu]
ncbi_119906179	5.81433333333333	26.9646666666667	2.21338451150026	5.68033218418464e-06	0.000289182721848322	LOC119906179	nuclear factor 7, ovary-like
ncbi_119897886	1.666	0.106333333333333	-3.96972	5.72344051338197e-06	0.000290765206921434	dla	deltaA
MSTRG.2039	13.0933333333333	0.336666666666667	-5.28137	5.79563104820195e-06	0.000293815408821005	IGHV3-33	AHC31461.1 taxid=8238 immunoglobulin mu heavy chain, partial [Thunnus orientalis]
ncbi_119912391	9.10833333333333	0.631666666666667	-3.84995	5.85611095871119e-06	0.000296260408375636	slc7a7	solute carrier family 7 member 7
MSTRG.1718	86.0446666666667	390.925333333333	2.18373540222363	5.92270861393561e-06	0.000299004049482654	--	KAI7803274.1 taxid=992332 putative cytochrome c oxidase copper chaperone-like [Triplophysa rosa]
ncbi_119918498	0.305666666666667	1.54	2.33289921270836	5.94573467835726e-06	0.00029954115831674	LOC119918498	ankyrin repeat and SOCS box protein 13-like
MSTRG.19929	0.107	2.668	4.64007596478344	6.08847963219977e-06	0.000306094832569345	--	-
MSTRG.10546	11.146	0.947	-3.55702	6.14014422010135e-06	0.00030805179985579	--	XP_038583507.1 taxid=27706 NLR family CARD domain-containing protein 3-like isoform X2 [Micropterus salmoides]
ncbi_119883310	5.68033333333333	0.907	-2.6468	6.24331413913118e-06	0.000312579342675922	si:ch211-167j9.5	tyrosine kinase receptor Cad96Ca
ncbi_119885743	2.50366666666667	0.298333333333333	-3.06905	6.26492212329691e-06	0.000313013113193318	LOC119885743	CMRF35-like molecule 8, transcript variant X1
ncbi_119886834	0.001	0.343666666666667	8.42486611664695	6.4127263204194e-06	0.000319737212124499	cntn4	contactin 4, transcript variant X1
ncbi_119889878	1.01366666666667	4.98566666666667	2.29820311422906	6.45602818249464e-06	0.000321233896109229	si:ch73-103b9.2	uncharacterized protein LOC100150067 homolog
ncbi_119908004	103.062	13.9926666666667	-2.88077	6.56864502279481e-06	0.000325894636864488	txndc5	thioredoxin domain containing 5
MSTRG.6835	23.4273333333333	5.81733333333333	-2.00976	6.57665134355595e-06	0.000325894636864488	--	AKA09593.1 taxid=94232 T cell receptor delta [Epinephelus coioides]
ncbi_119914427	0.395666666666667	3.24333333333333	3.03511987002656	6.6276266060495e-06	0.000327749011426358	slc2a11l	solute carrier family 2 member 11, like
ncbi_119897855	3.81633333333333	12.3423333333333	1.69335607101627	6.92897280638656e-06	0.000341951878375592	LOC119897855	hexokinase-1-like, transcript variant X1
ncbi_119891768	204.676666666667	34.8013333333333	-2.55613	7.01817501747532e-06	0.000345648693019528	LOC119891768	macrophage-expressed gene 1 protein-like
ncbi_119905973	46.3563333333333	12.9983333333333	-1.83444	7.04887711884053e-06	0.000346455175788215	LOC119905973	renin binding protein, transcript variant X1
MSTRG.2035	28.131	1.06933333333333	-4.71738	7.17423734907109e-06	0.000351901435243889	IGHV4-38-2	UXP07216.1 taxid=27706 immunoglobulin heavy chain variable region, partial [Micropterus salmoides]
ncbi_119897852	2.45233333333333	0.254666666666667	-3.26747	7.40776934823978e-06	0.000362620806435495	LOC119897852	B-cell receptor CD22-like
ncbi_119909411	14.101	4.442	-1.66652	7.48483263632139e-06	0.000365652975376816	LOC119909411	transcription factor E2F3-like
ncbi_119902542	0.076	0.631	3.05356868153896	7.57114651511737e-06	0.000369123921428565	LOC119902542	junctophilin-1-like
ncbi_119890619	30.1513333333333	94.042	1.64108341975704	7.63578886409971e-06	0.000371526451331306	ero1a	endoplasmic reticulum oxidoreductase 1 alpha
ncbi_119882032	8.29366666666667	1.34633333333333	-2.62297	7.70269854261318e-06	0.000374029430035084	LOC119882032	butyrophilin subfamily 2 member A1-like
ncbi_119896175	0.992	4.882	2.29906026939428	7.74298223626107e-06	0.000375232056988508	LOC119896175	uncharacterized LOC119896175
ncbi_119890263	62.3496666666667	11.688	-2.41535	7.86238772383986e-06	0.000380256519875791	LOC119890263	uncharacterized LOC119890263
ncbi_119882604	21.9873333333333	5.32266666666667	-2.04645	7.94187073535505e-06	0.000383333968308096	il10ra	interleukin 10 receptor, alpha
ncbi_119908774	16.1556666666667	51.834	1.68185844504829	8.01936645861719e-06	0.000386005467847674	pcmt	protein-L-isoaspartate (D-aspartate) O-methyltransferase, transcript variant X1
ncbi_119910494	3.34733333333333	0.682	-2.29517	8.02914359140601e-06	0.000386005467847674	syne1b	spectrin repeat containing, nuclear envelope 1b
ncbi_119908113	2.05066666666667	0.0163333333333333	-6.97213	8.1166921834566e-06	0.000389440179326086	LOC119908113	BOLA class I histocompatibility antigen, alpha chain BL3-6-like
MSTRG.12538	4.999	33.0716666666667	2.72588432071718	8.13479558767378e-06	0.000389535894853718	--	-
ncbi_119902439	37.2796666666667	114.771666666667	1.62230566680415	8.19687670886767e-06	0.000391732949750668	sugt1	SGT1 homolog, MIS12 kinetochore complex assembly cochaperone, transcript variant X1
ncbi_119910481	15.7543333333333	44.2026666666667	1.48838470142886	8.37324073359324e-06	0.000399372203983731	plod2	procollagen-lysine, 2-oxoglutarate 5-dioxygenase 2, transcript variant X1
ncbi_119902349	1.53966666666667	0.156333333333333	-3.29992	8.48785693933066e-06	0.000404042040367902	LOC119902349	beta-1,3-galactosyltransferase 2-like
ncbi_119903747	4.91066666666667	35.5966666666667	2.85775134943267	8.89388739876064e-06	0.00042243891890828	LOC119903747	myosin light chain kinase, smooth muscle-like
ncbi_119906098	16.219	55.5466666666667	1.77601546728443	8.90926509979418e-06	0.00042243891890828	LOC119906098	nuclear factor 7, ovary-like, transcript variant X1
ncbi_119886340	0.0776666666666667	3.978	5.67860391690062	9.00153660108243e-06	0.000425978782949854	LOC119886340	prostacyclin synthase-like
ncbi_119894208	340.465333333333	63.688	-2.41841	9.06747000202295e-06	0.000428260858572107	ctsh	cathepsin H
ncbi_119907173	26.6133333333333	119.197333333333	2.16313083531555	9.15822194672952e-06	0.000431703943695543	polr2k	RNA polymerase II, I and III subunit K
ncbi_119898756	59.6583333333333	18.9456666666667	-1.65486	9.34103964361061e-06	0.000439465020742785	LOC119898756	carbohydrate sulfotransferase 12-like, transcript variant X1
ncbi_119902041	2.771	0.544666666666667	-2.34696	9.45802122330653e-06	0.000444104600431065	irf4a	interferon regulatory factor 4a
ncbi_119891128	28.354	7.567	-1.90576	9.54357088132367e-06	0.000447253160953816	nono	non-POU domain containing, octamer-binding
ncbi_119882764	11.8453333333333	2.929	-2.01584	9.82040567091913e-06	0.000459336653644422	lpar6a	lysophosphatidic acid receptor 6a
ncbi_119883527	18.583	84.8826666666667	2.19148655440811	1.00387428955547e-05	0.000468244613139163	pcp4b	Purkinje cell protein 4b
ncbi_119902454	0.348	4.68433333333333	3.75068452930586	1.00495804407917e-05	0.000468244613139163	LOC119902454	C-X-C chemokine receptor type 4-like
ncbi_119893805	3.31666666666667	0.448666666666667	-2.88602	1.01639115508052e-05	0.000471608540437649	zgc:101540	hsFATP2a_ACSVL_like domain-containing protein
ncbi_119917010	97.9643333333333	36.144	-1.4385	1.01686917862326e-05	0.000471608540437649	blnk	B cell linker, transcript variant X1
ncbi_119898882	8.51933333333333	34.5013333333333	2.01783967293243	1.01802852579792e-05	0.000471608540437649	fam13a	family with sequence similarity 13 member A, transcript variant X1
ncbi_119888875	46.6086666666667	13.9583333333333	-1.73947	1.02176861609839e-05	0.00047243611232297	aga	aspartylglucosaminidase
ncbi_119882559	7.152	35.983	2.33089683135618	1.04590167097993e-05	0.000482671645183907	dlc	deltaC
ncbi_119899550	8.18266666666667	30.662	1.90580881532602	1.05334517732151e-05	0.000485180820533118	si:dkey-93h22.7	contactin-5, transcript variant X1
ncbi_119888911	26.06	6.576	-1.98655	1.06364386915897e-05	0.000488993080684452	slc43a3b	solute carrier family 43 member 3b, transcript variant X1
ncbi_119909379	3.99966666666667	0.634	-2.65733	1.07653840852831e-05	0.000493982007495858	LOC119909379	NLR family CARD domain-containing protein 3-like
ncbi_119914663	0.996666666666667	0.116666666666667	-3.09472	1.08231464147449e-05	0.000495691906441972	znf532	zinc finger protein 532, transcript variant X1
ncbi_119904379	15.5606666666667	3.18333333333333	-2.28929	1.08445788950195e-05	0.000495734606501629	p2ry8	P2Y receptor family member 8
ncbi_119888165	3.372	0.617666666666667	-2.4487	1.08813287282535e-05	0.000496476021333258	zgc:113229	uncharacterized protein LOC550612 homolog
ncbi_119910527	9.41466666666667	34.306	1.86547899965066	1.11087844866581e-05	0.000505823872432432	LOC119910527	putative deoxyribonuclease TATDN3, transcript variant X1
ncbi_119905446	3.85333333333333	20.4213333333333	2.40589816746212	1.11280415240284e-05	0.000505823872432432	phlda3	pleckstrin homology-like domain, family A, member 3
ncbi_119901614	0.393666666666667	0.004	-6.62083	1.12092567429004e-05	0.000508559562020294	LOC119901614	uncharacterized LOC119901614
MSTRG.15174	0.0296666666666667	1.48633333333333	5.6467710533475	1.12760279498272e-05	0.000509810564025047	--	KAG7999978.1 taxid=240163 Androgen-dependent TFPI-regulating protein [Nibea albiflora]
ncbi_119885859	15.4336666666667	45.3816666666667	1.55602874160404	1.12789947793152e-05	0.000509810564025047	oser1	oxidative stress responsive serine-rich 1
ncbi_119900489	1.436	12.3023333333333	3.09880431732127	1.14698699930062e-05	0.000517470888378501	LOC119900489	arrestin domain-containing protein 2-like
ncbi_119900246	17.5966666666667	2.04633333333333	-3.10419	1.16014001340578e-05	0.000522430275683026	mafaa	v-maf avian musculoaponeurotic fibrosarcoma oncogene homolog Aa
MSTRG.20246	0.001	1.44566666666667	10.497519227142	1.16912312288651e-05	0.000525496939733116	--	XP_045888285.1 taxid=147949 uncharacterized protein LOC123958748 [Micropterus dolomieu]
ncbi_119892353	36.4003333333333	9.42766666666667	-1.94898	1.18045840766526e-05	0.000529079543944861	dpp7	dipeptidyl-peptidase 7, transcript variant X1
ncbi_119885691	2.24	8.40666666666667	1.90803513754946	1.1814694968581e-05	0.000529079543944861	llgl1	LLGL scribble cell polarity complex component 1, transcript variant X1
ncbi_119909038	201.258333333333	40.0676666666667	-2.32854	1.18689641903382e-05	0.000530527342053156	LOC119909038	alpha-N-acetylgalactosaminidase-like, transcript variant X1
ncbi_119908965	4.61166666666667	14.02	1.60412620612182	1.19721506590931e-05	0.000534152301177473	zfp36l1b	zinc finger protein 36, C3H type-like 1b, transcript variant X1
ncbi_119891692	83.618	24.8703333333333	-1.74939	1.20357192132785e-05	0.000535999561722836	sdf2l1	stromal cell-derived factor 2-like 1
ncbi_119908108	3.11566666666667	0.657666666666667	-2.24411	1.21740217533661e-05	0.000540447275309079	LOC119908108	uncharacterized LOC119908108
ncbi_119892342	14.3776666666667	3.95133333333333	-1.86342	1.21802896800698e-05	0.000540447275309079	si:ch211-210g13.5	inactive phospholipase C-like protein 2, transcript variant X1
ncbi_119909914	11.844	2.44666666666667	-2.27527	1.26427047795284e-05	0.000559937521938749	si:ch211-266g18.9	transforming growth factor-beta receptor-associated protein 1
ncbi_119915416	16.6516666666667	49.6506666666667	1.57614650517111	1.27170878361079e-05	0.000562202226787498	eif2ak1	eukaryotic translation initiation factor 2-alpha kinase 1, transcript variant X1
ncbi_119900403	46.6143333333333	128.343666666667	1.46116656630163	1.27764019287266e-05	0.000563793707008152	pgm1	phosphoglucomutase 1
ncbi_119904970	35.0883333333333	12.437	-1.49635	1.30970405688803e-05	0.000575451713939773	rcc2	regulator of chromosome condensation 2
ncbi_119888677	24.8076666666667	5.66266666666667	-2.13123	1.31101152268302e-05	0.000575451713939773	btk	Bruton agammaglobulinemia tyrosine kinase, transcript variant X1
ncbi_119904187	0.0693333333333333	1.69033333333333	4.60761484092554	1.31178733385877e-05	0.000575451713939773	casq2	calsequestrin 2, transcript variant X1
ncbi_119912990	45.4056666666667	0.786333333333333	-5.85159	1.31357764492083e-05	0.000575451713939773	LOC119912990	mucin-5AC-like
ncbi_119907836	17.329	3.13833333333333	-2.46512	1.3364918447999e-05	0.00058443120779297	tdp2b	tyrosyl-DNA phosphodiesterase 2b
ncbi_119913283	1.92566666666667	0.062	-4.95695	1.33975939430171e-05	0.00058480255727444	LOC119913283	translocon-associated protein subunit alpha-like
ncbi_119914299	4.35333333333333	13.742	1.65839959198867	1.35120326066576e-05	0.000588735085575124	prkab1a	protein kinase, AMP-activated, beta 1 non-catalytic subunit, a, transcript variant X1
ncbi_119901162	36.292	7.22966666666667	-2.32765	1.37638696521598e-05	0.00059862930922397	inpp5d	inositol polyphosphate-5-phosphatase D
ncbi_119888178	8.02066666666667	42.1916666666667	2.39516401683042	1.39508012550468e-05	0.000605670154307973	gpc4	glypican 4
ncbi_119898329	0.817333333333333	0.001	-9.67478	1.39955321540934e-05	0.000606206864077226	LOC119898329	Schwann cell myelin protein-like
ncbi_119916040	52.589	15.5756666666667	-1.75547	1.40133006789831e-05	0.000606206864077226	LOC119916040	peptidyl-prolyl cis-trans isomerase A-like
ncbi_119914532	0.669	0.0526666666666667	-3.66704	1.41090257465059e-05	0.000609257965360723	rasgrf2a	Ras protein-specific guanine nucleotide-releasing factor 2a, transcript variant X1
ncbi_119917134	6.479	19.5793333333333	1.59548857980327	1.41852324153967e-05	0.000611456845399505	pwwp2b	PWWP domain containing 2B, transcript variant X1
ncbi_119917159	22.2526666666667	3.09466666666667	-2.84612	1.43046722296155e-05	0.000615508156328401	LOC119917159	otoraplin-like
ncbi_119891998	2.66733333333333	13.5626666666667	2.34617083334451	1.4436238306e-05	0.000620065923118457	sfrp1a	secreted frizzled-related protein 1a
ncbi_119884588	1.13033333333333	8.28333333333333	2.87346316231158	1.47241412203015e-05	0.00063131060813711	LOC119884588	histone H1-like
ncbi_119898777	6.046	17.5376666666667	1.53640393027474	1.48363879852189e-05	0.00063499740576737	trim2a	tripartite motif containing 2a, transcript variant X1
ncbi_119906995	3.85333333333333	0.953	-2.01556	1.490933338881e-05	0.00063699204948446	LOC119906995	ankyrin repeat and SAM domain-containing protein 6-like, transcript variant X1
ncbi_119897271	6.927	22.3026666666667	1.68691364047186	1.4994096027227e-05	0.000639483651023639	fhl3a	four and a half LIM domains 3a
ncbi_119906904	0.629333333333333	2.77166666666667	2.13885749881279	1.5543969153618e-05	0.000660619655906592	LOC119906904	gastrula zinc finger protein XlCGF57.1-like
ncbi_119886578	2.323	11.6716666666667	2.3289495274972	1.55443132995968e-05	0.000660619655906592	lmod1b	leiomodin 1b (smooth muscle)
MSTRG.17633	4.471	19.694	2.1390867122564	1.5602056400983e-05	0.00066191039980451	--	KAI2647272.1 taxid=84645 Glutathione biosynthesis bifunctional protein GshAB [Labeo rohita]
ncbi_119917370	0.760666666666667	4.78266666666667	2.65247895366884	1.56953919203906e-05	0.000664703970961269	prom2	prominin 2
ncbi_119914196	344.021666666667	117.673	-1.54772	1.57310103236016e-05	0.000665047712666666	spcs3	signal peptidase complex subunit 3
MSTRG.10692	1.38866666666667	9.45566666666667	2.76747883953748	1.58287592475079e-05	0.000668012314351196	--	-
ncbi_119918273	0.385333333333333	24.723	6.00360301473865	1.59195823158433e-05	0.000670674807598818	LOC119918273	tubulin alpha chain-like
MSTRG.6811	4.22266666666667	0.411333333333333	-3.35977	1.59650648698556e-05	0.000671421215100604	--	XP_038573124.1 taxid=27706 immunoglobulin lambda-1 light chain-like [Micropterus salmoides]
ncbi_119906807	0.0166666666666667	2.37166666666667	7.15279185163912	1.60181456718568e-05	0.000672484025411184	LOC119906807	protein Bouncer-like
ncbi_119882943	7.42666666666667	27.818	1.90523196780104	1.62042458347095e-05	0.000679117977079626	epor	erythropoietin receptor
ncbi_119905660	7.35266666666667	1.52366666666667	-2.27072	1.63883610740003e-05	0.000685366101124779	tprg1l	tumor protein p63 regulated 1-like
ncbi_119904556	11.011	3.625	-1.60289	1.64100145790773e-05	0.000685366101124779	pikfyve	phosphoinositide kinase, FYVE finger containing, transcript variant X1
ncbi_119895199	80.879	28.148	-1.52273	1.64903222469997e-05	0.000687532711339562	lcp2a	lymphocyte cytosolic protein 2a
ncbi_119912873	7.41966666666667	1.541	-2.26749	1.67489101387648e-05	0.000696575219168736	LOC119912873	interferon-induced very large GTPase 1-like
MSTRG.20009	13.466	0.001	-13.717	1.67729283417331e-05	0.000696575219168736	--	XP_045898318.1 taxid=147949 secreted immunoglobulin domain 1 [Micropterus dolomieu]
ncbi_119911365	23.455	6.673	-1.81349	1.67936214033319e-05	0.000696575219168736	LOC119911365	lysophosphatidylserine lipase ABHD12-like, transcript variant X1
ncbi_119885694	60.1013333333333	17.6056666666667	-1.77136	1.71918882682217e-05	0.000711873702229688	tnfrsf1b	tumor necrosis factor receptor superfamily, member 1B, transcript variant X1
ncbi_119891558	3.37966666666667	0.478333333333333	-2.82079	1.73015184066825e-05	0.000714798069743895	chek2	checkpoint kinase 2, transcript variant X1
ncbi_4100034	231.469	45.8506666666667	-2.3358	1.73500522100669e-05	0.000714798069743895	ND4	--
ncbi_119882848	18.369	6.117	-1.58638	1.73614221812544e-05	0.000714798069743895	LOC119882848	mitogen-activated protein kinase kinase kinase kinase 5-like
MSTRG.8896	188.671666666667	2.336	-6.33569	1.73807486977674e-05	0.000714798069743895	IGKV4-1	BAB59095.1 taxid=8161 immunoglobulin light chain precursor [Seriola quinqueradiata]
ncbi_119902858	32.3023333333333	9.56033333333333	-1.75651	1.74331545497444e-05	0.000715736066760474	txndc12	thioredoxin domain containing 12 (endoplasmic reticulum)
ncbi_119904173	0.742333333333333	2.867	1.94940284717389	1.77713185772491e-05	0.000728383094635656	igsf3	immunoglobulin superfamily, member 3
ncbi_119912957	0.266666666666667	5.288	4.30961277245412	1.78509470394054e-05	0.000730408800857703	LOC119912957	ladderlectin-like, transcript variant X1
ncbi_119917533	5.49633333333333	26.879	2.28993805911323	1.78964628890928e-05	0.000731034232405477	LOC119917533	bifunctional 3'-phosphoadenosine 5'-phosphosulfate synthase 2-like
ncbi_119898130	0.368666666666667	1.887	2.35570553808689	1.79769577322003e-05	0.000732745689338487	cdk14	cyclin-dependent kinase 14, transcript variant X1
ncbi_119891817	13.8976666666667	60.6533333333333	2.12574425031233	1.80008653305546e-05	0.000732745689338487	ubfd1	ubiquitin family domain containing 1
ncbi_119881929	11.734	1.144	-3.35854	1.80292649556033e-05	0.000732745689338487	LOC119881929	tetraspanin-3-like, transcript variant X1
ncbi_119899771	19.604	6.62833333333333	-1.56443	1.81205099105136e-05	0.00073421431045927	LOC119899771	zinc finger protein Aiolos-like, transcript variant X1
ncbi_119900640	161.150333333333	55.6333333333333	-1.53439	1.81400860603184e-05	0.00073421431045927	LOC119900640	guanine nucleotide-binding protein G(I)/G(S)/G(O) subunit gamma-5, transcript variant X1
ncbi_119915394	6.37933333333333	1.46533333333333	-2.12218	1.81564865459699e-05	0.00073421431045927	tbx21	T-box transcription factor 21
ncbi_119897389	9.65133333333333	2.75	-1.8113	1.82826313738949e-05	0.000738081121675338	atp1a3b	ATPase Na+/K+ transporting subunit alpha 3b, transcript variant X1
ncbi_119889155	0.0666666666666667	1.125	4.07681559705083	1.8392873060481e-05	0.000741294093914251	LOC119889155	uncharacterized LOC119889155
ncbi_119904489	4.606	0.693666666666667	-2.7312	1.87167780566298e-05	0.000751554566703318	si:rp71-68n21.9	kelch-like protein 9, transcript variant X1
ncbi_119884913	11.052	3.11766666666667	-1.82577	1.87242112004915e-05	0.000751554566703318	LOC119884913	kelch-like protein 9, transcript variant X1
ncbi_119910093	12.899	3.99433333333333	-1.69123	1.87700365301355e-05	0.000751554566703318	slc38a6	solute carrier family 38 member 6
ncbi_119886819	20.8663333333333	4.176	-2.32098	1.87717706678027e-05	0.000751554566703318	LOC119886819	uncharacterized LOC119886819
ncbi_119910676	65.961	245.971	1.89880305573951	1.8826855559838e-05	0.000752514084542151	egln3	egl-9 family hypoxia-inducible factor 3
ncbi_119895785	12.3596666666667	33.0513333333333	1.41906863799766	1.89937220830127e-05	0.000757931002329065	alcama	activated leukocyte cell adhesion molecule a, transcript variant X1
ncbi_119909382	4.30666666666667	0.838666666666667	-2.3604	1.93195076629532e-05	0.00076911401705674	LOC119909382	NLR family CARD domain-containing protein 3-like
ncbi_119919285	87.889	28.596	-1.61987	1.93594478841858e-05	0.00076911401705674	arhgef3l	Rho guanine nucleotide exchange factor (GEF) 3, like, transcript variant X1
ncbi_119909677	831.262	215.759333333333	-1.94588	1.93693836898335e-05	0.00076911401705674	LOC119909677	putative aminopeptidase W07G4.4
ncbi_119917655	11.8223333333333	2.36333333333333	-2.32262	1.9549445366379e-05	0.000774991291557012	LOC119917655	calpain-1 catalytic subunit-like, transcript variant X1
ncbi_119911295	13.123	3.14033333333333	-2.06311	1.95945371711573e-05	0.00077550752516027	cxcl19	chemokine (C-X-C motif) ligand 19
ncbi_119918332	3.60733333333333	0.902666666666667	-1.99867	1.97424793615867e-05	0.000779630198088029	dennd5b	DENN/MADD domain containing 5B, transcript variant X1
ncbi_119886904	5.16433333333333	1.54133333333333	-1.7444	1.97631838321049e-05	0.000779630198088029	LOC119886904	plasma membrane calcium-transporting ATPase 1-like, transcript variant X1
ncbi_119894724	80.2923333333333	243.199666666667	1.59880710686595	1.98964269984319e-05	0.000783549142868404	LOC119894724	40S ribosomal protein S27-like
MSTRG.6407	9.33366666666667	0.876666666666667	-3.41234	1.99726780437853e-05	0.000783549142868404	--	XP_045907254.1 taxid=147949 eotaxin-like [Micropterus dolomieu]
ncbi_119915817	0.966333333333333	4.662	2.27035617178863	1.99738884324007e-05	0.000783549142868404	kcng3	potassium voltage-gated channel, subfamily G, member 3
ncbi_119885985	9.31366666666667	1.244	-2.90436	1.99921355202136e-05	0.000783549142868404	cd8a	CD8a molecule, transcript variant X1
ncbi_119881907	2.344	0.001	-11.1948	2.0439798805465e-05	0.000799798082061092	LOC119881907	beta-1,3-N-acetylglucosaminyltransferase manic fringe-like
MSTRG.10298	2.92033333333333	29.5126666666667	3.33712932776491	2.07401692605154e-05	0.000810240344196741	ple3	XP_045916244.1 taxid=147949 pteroicidin-alpha-like [Micropterus dolomieu]
MSTRG.12876	35.4043333333333	10.1036666666667	-1.80905	2.07881652021043e-05	0.000810805501479493	--	XP_045921478.1 taxid=147949 high affinity immunoglobulin gamma Fc receptor IB-like [Micropterus dolomieu]
ncbi_119912101	2.93566666666667	0.86	-1.77128	2.09321181926109e-05	0.000814248328505501	cd99l2	CD99 molecule-like 2
ncbi_119903465	14.2226666666667	3.392	-2.06798	2.0943778857432e-05	0.000814248328505501	LOC119903465	sterile alpha motif domain-containing protein 9-like
ncbi_119896465	0.410333333333333	4.05533333333333	3.30495224238755	2.10579016897191e-05	0.000817032747003607	LOC119896465	histone H4
ncbi_119908730	6.869	31.5313333333333	2.1986141874923	2.10829722161215e-05	0.000817032747003607	atf3	activating transcription factor 3
ncbi_119882800	98.629	29.756	-1.72883	2.12987140664406e-05	0.000824072805687466	prss16	serine protease 16
ncbi_119903838	17.1706666666667	3.94966666666667	-2.12014	2.15313988508973e-05	0.000831744867431945	nabp1a	nucleic acid binding protein 1a
ncbi_119908795	5.71733333333333	1.48833333333333	-1.94164	2.16463253172001e-05	0.000834346758776205	sgk1	serum/glucocorticoid regulated kinase 1, transcript variant X1
MSTRG.11704	9.885	41.7916666666667	2.07990242393654	2.16964012658174e-05	0.000834346758776205	--	XP_045925634.1 taxid=147949 G-protein coupled receptor 4-like isoform X1 [Micropterus dolomieu]
ncbi_119886446	0.874	5.24766666666667	2.58597089761367	2.17022624791263e-05	0.000834346758776205	mmp19	matrix metallopeptidase 19
ncbi_119887239	1.43066666666667	5.73966666666667	2.00427937889513	2.23123236248728e-05	0.000856439063328053	ssx2ipa	synovial sarcoma, X breakpoint 2 interacting protein a
ncbi_119909925	47.0306666666667	14.9943333333333	-1.64918	2.25955104371418e-05	0.000865914624527712	slc66a3	solute carrier family 66 member 3
ncbi_119889151	42.5576666666667	15.3733333333333	-1.46899	2.26308015342616e-05	0.000865914624527712	LOC119889151	eukaryotic peptide chain release factor subunit 1, transcript variant X1
ncbi_119888963	2.634	0.788666666666667	-1.73977	2.3143713526256e-05	0.000884141043431156	nsd1a	nuclear receptor binding SET domain protein 1a, transcript variant X1
ncbi_119913088	8.528	1.582	-2.43046	2.38918144211268e-05	0.000910020450827961	LOC119913088	kinesin-like protein KIF11, transcript variant X1
ncbi_119902227	9.868	2.50566666666667	-1.97756	2.38964099857644e-05	0.000910020450827961	LOC119902227	zinc finger protein 541-like
ncbi_119912956	1.91666666666667	22.0406666666667	3.52349650148907	2.40028958304717e-05	0.000912638407189412	LOC119912956	ladderlectin-like
ncbi_119896344	1.487	0.001	-10.5382	2.41022789247621e-05	0.000913530977143365	LOC119896344	protein S100-B-like
ncbi_119894340	8.07933333333333	30.8453333333333	1.93274407805363	2.4121523344301e-05	0.000913530977143365	phlda2	pleckstrin homology-like domain, family A, member 2
ncbi_119889163	17.365	5.37933333333333	-1.69068	2.41397028531391e-05	0.000913530977143365	dcps	decapping enzyme, scavenger
ncbi_119909980	2.36166666666667	0.389	-2.60196	2.43639901828619e-05	0.000919705689272584	aldh6a1	aldehyde dehydrogenase 6 family, member A1
ncbi_119912908	0.254333333333333	3.57533333333333	3.81328529118907	2.43789325458492e-05	0.000919705689272584	LOC119912908	myozenin-2-like
ncbi_119885947	7.66566666666667	23.969	1.64468654964281	2.45717696989376e-05	0.000925536658659983	nubp1	nucleotide binding protein 1 (MinD homolog, E. coli), transcript variant X1
ncbi_119908668	22.79	145.696333333333	2.67649174055974	2.49291587803934e-05	0.000936398988374111	LOC119908668	gap junction Cx32.2 protein-like
ncbi_119891532	36.0306666666667	12.6666666666667	-1.50819	2.49375960843986e-05	0.000936398988374111	LOC119891532	rap guanine nucleotide exchange factor 1-like, transcript variant X1
ncbi_119902621	7.52233333333333	1.29033333333333	-2.54344	2.50496051737918e-05	0.000939146592732766	LOC119902621	uncharacterized LOC119902621, transcript variant X1
ncbi_119915048	18.8633333333333	56.1373333333333	1.57337589708056	2.52938102982797e-05	0.000946752431260794	LOC119915048	BCL2/adenovirus E1B 19 kDa protein-interacting protein 3-like
ncbi_119906664	36.2736666666667	113.364333333333	1.64397232085154	2.53307759087641e-05	0.000946752431260794	LOC119906664	integrin beta-1-like, transcript variant X1
ncbi_119891389	2.861	9.253	1.69340169320274	2.59559836385838e-05	0.00096862283387073	smtnb	smoothelin b, transcript variant X1
ncbi_119904361	69.5703333333333	22.2856666666667	-1.64236	2.60317807765454e-05	0.000969806983633809	gpr183a	G protein-coupled receptor 183a
ncbi_119886947	179.933	608.352333333333	1.75744731353777	2.60679240493746e-05	0.000969806983633809	myl9b	myosin, light chain 9b, regulatory, transcript variant X1
MSTRG.2874	3.335	22.2906666666667	2.74068109867594	2.63332194037487e-05	0.000978171907252613	--	XP_046873197.1 taxid=137520 E3 SUMO-protein ligase ZBED1-like [Hypomesus transpacificus]
ncbi_119912846	2.95333333333333	13.435	2.18558021817931	2.6563810145261e-05	0.000985224013700462	LOC119912846	interleukin-13 receptor subunit alpha-1-like
ncbi_119904040	6.2	1.40266666666667	-2.1441	2.67326862013223e-05	0.000989969092986791	LOC119904040	bromodomain adjacent to zinc finger domain protein 2B-like, transcript variant X1
ncbi_119913306	3.95033333333333	0.24	-4.04087	2.70761594408941e-05	0.00100115548562645	LOC119913306	macrophage mannose receptor 1-like, transcript variant X1
ncbi_119901759	40.8233333333333	163.891666666667	2.00527660800507	2.73861244680507e-05	0.0010110706288342	pnp5b	purine nucleoside phosphorylase 5b
MSTRG.16519	3.23266666666667	31.6203333333333	3.29005591816677	2.7456525008666e-05	0.00101212452402372	--	-
MSTRG.16289	8.08866666666667	2.34166666666667	-1.78837	2.81116721345734e-05	0.00103469780145853	--	-
ncbi_119901013	6.29666666666667	2.25566666666667	-1.48103	2.86509277978145e-05	0.00105294336779141	prrc2c	proline-rich coiled-coil 2C, transcript variant X1
ncbi_119882730	1.63766666666667	0.427	-1.93933	2.88102630343575e-05	0.00105719238345498	rnaset2l	ribonuclease T2, like, transcript variant X1
ncbi_119916123	36.0036666666667	12.006	-1.58439	2.88863740453418e-05	0.00105837923812796	galk1	galactokinase 1
ncbi_119898102	4.917	11.344	1.2060791774189	2.9109041941646e-05	0.00106492413348394	zdhhc3a	zinc finger DHHC-type palmitoyltransferase 3a, transcript variant X1
ncbi_119904572	47.3423333333333	15.6556666666667	-1.59645	2.92107870831853e-05	0.00106703210460058	dnajb11	DnaJ heat shock protein family (Hsp40) member B11
ncbi_119902069	4.43566666666667	1.27866666666667	-1.79451	2.93427508329453e-05	0.00107023589840465	znf521	zinc finger protein 521, transcript variant X1
ncbi_119900631	23.3673333333333	8.46666666666667	-1.46463	2.94137810841692e-05	0.00107112742253372	dnase2b	deoxyribonuclease II beta, transcript variant X1
ncbi_119898957	32.8673333333333	8.76366666666667	-1.90705	2.94557826476273e-05	0.00107112742253372	glb1	galactosidase, beta 1
ncbi_119912673	1.97233333333333	0.179	-3.46187	2.98759194296001e-05	0.00108477399946935	LOC119912673	low affinity immunoglobulin gamma Fc region receptor II-like
ncbi_119901750	1.24233333333333	4.89466666666667	1.9781582953707	3.02802223295822e-05	0.00109707280104871	kirrel1b	kirre like nephrin family adhesion molecule 1b, transcript variant X1
ncbi_119903907	188.819666666667	65.0416666666667	-1.53757	3.03053771855322e-05	0.00109707280104871	LOC119903907	C-X-C chemokine receptor type 4-like
ncbi_119888609	47.4616666666667	7.587	-2.64516	3.05666587990597e-05	0.00110487734391459	LOC119888609	macrophage colony-stimulating factor 1 receptor 1-like
ncbi_119912080	0.0133333333333333	1.60966666666667	6.9155806532853	3.08469618003393e-05	0.00111334511978478	LOC119912080	uncharacterized LOC119912080, transcript variant X1
ncbi_119906847	19.4936666666667	5.788	-1.75187	3.0908535380242e-05	0.00111390492185546	tbc1d5	TBC1 domain family, member 5, transcript variant X1
ncbi_119909414	60.833	10.2966666666667	-2.56268	3.09730856947295e-05	0.00111457017599695	LOC119909414	interferon-induced protein 44-like, transcript variant X1
MSTRG.22495	2.754	0.232666666666667	-3.56519	3.12511210042208e-05	0.00112106076077962	--	XP_041917752.1 taxid=34773 calcium homeostasis modulator protein 6 [Alosa sapidissima]
ncbi_119897437	25.434	73.5423333333333	1.53181657851927	3.12526029993782e-05	0.00112106076077962	mrpl51	mitochondrial ribosomal protein L51
ncbi_119895618	0.0623333333333333	1.34433333333333	4.43074323051824	3.12925321944522e-05	0.00112106076077962	LOC119895618	neuronal acetylcholine receptor subunit alpha-10-like
ncbi_119888117	78.423	24.8346666666667	-1.65892	3.18894854373488e-05	0.0011407567113106	ube2d2	ubiquitin-conjugating enzyme E2D 2 (UBC4/5 homolog, yeast)
ncbi_119916223	15.5703333333333	60.209	1.95117932586903	3.23007056276473e-05	0.00115376021194648	LOC119916223	LIM and SH3 domain protein 1-like, transcript variant X1
ncbi_119886645	2.523	13.587	2.42901483379497	3.26972319873367e-05	0.00116620127421501	LOC119886645	LIM and cysteine-rich domains protein 1-like
ncbi_119909065	0.0463333333333333	1.31233333333333	4.82393992443553	3.2942524974046e-05	0.00117321964495196	LOC119909065	inhibin beta B chain-like
ncbi_119900585	0.994666666666667	0.0686666666666667	-3.85653	3.33725386689862e-05	0.00118678636778445	LOC119900585	5-hydroxytryptamine receptor 3A-like
ncbi_119901025	17.5216666666667	4.833	-1.85815	3.34342750296232e-05	0.00118723588658788	oma1	OMA1 zinc metallopeptidase
ncbi_119893971	0.096	5.995	5.96458153758043	3.35817193638407e-05	0.00119072307574252	LOC119893971	phytanoyl-CoA dioxygenase domain-containing protein 1-like
ncbi_119906801	2.27433333333333	0.454333333333333	-2.32362	3.38789233742725e-05	0.00119950237926304	smap2	small ArfGAP2
ncbi_119882394	11.3056666666667	3.84466666666667	-1.55612	3.5110754424798e-05	0.00123952561924806	znf296	zinc finger protein 296
ncbi_119915709	22.9243333333333	9.107	-1.33183	3.51118620951502e-05	0.00123952561924806	LOC119915709	guanine nucleotide-binding protein subunit alpha-13-like
ncbi_119900487	1.33766666666667	3.45866666666667	1.3704973234717	3.54429965161367e-05	0.00124939146028166	homer3b	homer scaffold protein 3b, transcript variant X1
ncbi_119896585	231.739333333333	39.9676666666667	-2.5356	3.59493664684354e-05	0.00126539676847118	LOC119896585	DELTA-sagatoxin-Srs1a-like
ncbi_119914814	3.465	0.673666666666667	-2.36275	3.60102322869053e-05	0.00126569685634003	LOC119914814	protein prune homolog 2-like
ncbi_119897352	47.6453333333333	10.5793333333333	-2.17109	3.63134688356265e-05	0.00127450261739205	LOC119897352	C-X-C chemokine receptor type 3-like
ncbi_119882078	8.886	2.483	-1.83945	3.64072505947164e-05	0.00127594222301657	zgc:165573	cysteine-rich and transmembrane domain-containing protein 1, transcript variant X1
ncbi_119906283	0.903666666666667	0.001	-9.81965	3.64970425039002e-05	0.00127723803448526	LOC119906283	putative lysozyme-like protein, transcript variant X1
ncbi_119890158	11.5086666666667	3.63133333333333	-1.66415	3.67393019748607e-05	0.00128385809300012	ppm1g	protein phosphatase, Mg2+/Mn2+ dependent, 1G
MSTRG.135	1.419	0.138333333333333	-3.35865	3.69012269434451e-05	0.00128765580078844	NLRC3	XP_038550332.1 taxid=27706 NLR family CARD domain-containing protein 3-like isoform X8 [Micropterus salmoides]
ncbi_119893885	0.249	2.43633333333333	3.29049388544735	3.71328688249234e-05	0.00129387180680735	LOC119893885	gliomedin-like, transcript variant X1
MSTRG.17634	0.749	8.34466666666667	3.47781679751659	3.7204427607928e-05	0.00129449995455384	--	XP_050957327.1 taxid=84645 uncharacterized protein LOC127158221 [Labeo rohita]
ncbi_119894883	103.274	32.1013333333333	-1.68577	3.72609122607627e-05	0.00129454395368564	LOC119894883	heterogeneous nuclear ribonucleoprotein A/B-like
ncbi_119897019	463.596333333333	1297.25733333333	1.48452363041747	3.73127588999625e-05	0.00129454395368564	mcl1b	MCL1 apoptosis regulator, BCL2 family member b
ncbi_119908721	23.7333333333333	7.911	-1.58498	3.74617625143412e-05	0.00129785149157851	rnaseh1	ribonuclease H1, transcript variant X1
ncbi_119887769	26.9523333333333	3.729	-2.85355	3.76030488037332e-05	0.00129865379793501	LOC119887769	uncharacterized LOC119887769
ncbi_119895378	19.306	55.8393333333333	1.53223243326978	3.76039239631353e-05	0.00129865379793501	crebl2	cAMP responsive element binding protein-like 2
ncbi_119901595	46.6823333333333	17.6256666666667	-1.4052	3.76460306158483e-05	0.00129865379793501	cnpy1	canopy FGF signaling regulator 1, transcript variant X1
ncbi_119895006	1.52266666666667	0.367	-2.05275	3.81140904813119e-05	0.00131292725928645	LOC119895006	rho GTPase-activating protein 32-like, transcript variant X1
ncbi_119912069	3.516	16.8263333333333	2.25871385418501	3.84270893569658e-05	0.00132182627998598	LOC119912069	TNFAIP3-interacting protein 1-like, transcript variant X1
ncbi_119890620	2.394	0.29	-3.0453	3.88373153457925e-05	0.00133353421816993	pacsin3	protein kinase C and casein kinase substrate in neurons 3, transcript variant X1
ncbi_119910939	1.094	4.15266666666667	1.92442533357271	3.88801797443378e-05	0.00133353421816993	plcb2	phospholipase C, beta 2
ncbi_119898584	24.738	9.60466666666667	-1.36492	3.89328904982205e-05	0.00133353421816993	mfng	MFNG O-fucosylpeptide 3-beta-N-acetylglucosaminyltransferase
ncbi_119900914	8.117	25.0293333333333	1.62460134613146	3.96456435250747e-05	0.00135602680583219	LOC119900914	E3 ubiquitin-protein ligase RNF126-like
ncbi_119889937	1.95133333333333	6.613	1.76084465654894	4.06524905623695e-05	0.00138850074403845	myo1ea	myosin IEa, transcript variant X1
ncbi_119902709	46.3983333333333	15.5663333333333	-1.57564	4.08517979104201e-05	0.00139334016511958	si:dkey-1h24.6	cytotoxic T-lymphocyte protein 4
ncbi_119895847	2.24133333333333	6.435	1.52158292459305	4.12233038469198e-05	0.00140304795116304	atf5a	activating transcription factor 5a
ncbi_119889027	120.074333333333	36.3066666666667	-1.72562	4.12524643651031e-05	0.00140304795116304	gnpda1	glucosamine-6-phosphate deaminase 1
ncbi_119893265	2.68533333333333	0.578333333333333	-2.21513	4.16675204587148e-05	0.00141517412883798	vwf	von Willebrand factor
ncbi_119914388	4.41633333333333	14.7516666666667	1.73995698945291	4.23325833570221e-05	0.00143574548490815	prodha	proline dehydrogenase (oxidase) 1a, transcript variant X1
ncbi_119900266	36.8433333333333	224.310666666667	2.60602272902397	4.2677217467164e-05	0.0014454068246372	igfbp1a	insulin-like growth factor binding protein 1a
ncbi_119896132	13.4823333333333	3.348	-2.0097	4.27703834644948e-05	0.00144653624187191	LOC119896132	uncharacterized LOC119896132
ncbi_119904964	5.51	1.61133333333333	-1.7738	4.28881599578116e-05	0.00144849369287682	LOC119904964	histone-lysine N-methyltransferase SUV39H1-like, transcript variant X1
ncbi_119903447	17.0216666666667	62.701	1.88111614774186	4.31545101604465e-05	0.00145545657559263	LOC119903447	collagen alpha-3(VI) chain-like
ncbi_119893055	0.664333333333333	0.001	-9.37576	4.42687901832674e-05	0.00149095805600525	LOC119893055	olfactomedin-4-like
ncbi_119915737	60.5353333333333	15.478	-1.96756	4.49083134825009e-05	0.00150930399271734	LOC119915737	uncharacterized LOC119915737
ncbi_119902654	0.619333333333333	0.001	-9.27457	4.49383373896488e-05	0.00150930399271734	LOC119902654	uncharacterized LOC119902654
ncbi_119881853	3.88066666666667	1.02	-1.92774	4.50553355365324e-05	0.00151113470727382	LOC119881853	interferon-induced very large GTPase 1-like
ncbi_119896769	40.0976666666667	113.272666666667	1.4982095806963	4.53135002501439e-05	0.00151768845297642	LOC119896769	proline-rich nuclear receptor coactivator 2-like
ncbi_119890472	0.288333333333333	1.72166666666667	2.57799631122834	4.59470369947211e-05	0.00153677904371556	LOC119890472	tetraspanin-18-like, transcript variant X1
ncbi_119909875	1.82733333333333	6.70333333333333	1.87513884836694	4.6289052531611e-05	0.00154607992861798	cunh14orf28	chromosome unknown C14orf28 homolog
ncbi_119907057	2.053	9.73166666666667	2.24495327785009	4.65153540459237e-05	0.0015514955745359	cap2	cyclase associated actin cytoskeleton regulatory protein 2, transcript variant X1
ncbi_119899628	4.64733333333333	16.298	1.8102199037848	4.66659573983222e-05	0.00155437490606918	klf1	Kruppel-like factor 1 (erythroid)
ncbi_119889050	107.844333333333	38.4193333333333	-1.48905	4.67631354020748e-05	0.00155546924386929	sash3	SAM and SH3 domain containing 3
ncbi_119898270	17.1303333333333	109.636333333333	2.67810085501308	4.70472860527832e-05	0.00156201735560627	LOC119898270	keratin, type II cytoskeletal 2 epidermal-like
ncbi_119885933	15.9523333333333	4.04866666666667	-1.97825	4.70891841963846e-05	0.00156201735560627	nelfcd	negative elongation factor complex member C/D
ncbi_119888781	2.08266666666667	8.03633333333333	1.94810545307123	4.73025932396748e-05	0.00156694699961893	mid2	midline 2, transcript variant X1
ncbi_119910845	32.9793333333333	95.9966666666667	1.54142207593459	4.79394383909609e-05	0.0015840379778874	LOC119910845	glycogenin-1-like, transcript variant X1
ncbi_119910907	12.8813333333333	53.0633333333333	2.04243337261811	4.79495409731856e-05	0.0015840379778874	LOC119910907	dehydrogenase/reductase SDR family member 13-like
ncbi_119907141	9.512	3.676	-1.37161	4.91164824004376e-05	0.00162037486685864	LOC119907141	guanine nucleotide exchange factor VAV3, transcript variant X1
ncbi_119897060	77.2893333333333	24.1953333333333	-1.67554	4.95070190782302e-05	0.0016310336993866	si:dkey-256h2.1	uncharacterized protein LOC337520 homolog
ncbi_119898808	19.0473333333333	51.8366666666667	1.44438391783446	4.96548285137872e-05	0.00163367763689851	casp3a	caspase 3, apoptosis-related cysteine peptidase a
ncbi_119907909	8.815	2.87733333333333	-1.61523	5.03943334745351e-05	0.00165575512511034	ppp1r10	protein phosphatase 1, regulatory subunit 10, transcript variant X1
ncbi_119894704	14.081	4.107	-1.77759	5.05470504253747e-05	0.00165851936687437	LOC119894704	monocyte to macrophage differentiation factor-like, transcript variant X1
ncbi_119916942	8.88366666666667	2.826	-1.65239	5.08096304752742e-05	0.00166487599478737	LOC119916942	cytochrome P450 3A56-like, transcript variant X1
ncbi_119899816	632.704666666667	221.209666666667	-1.51612	5.14006399494566e-05	0.00168196248343405	LOC119899816	high mobility group protein B2-like
ncbi_119894195	0.421333333333333	2.206	2.38839882813544	5.21488924285629e-05	0.00170229282609485	met	MET proto-oncogene, receptor tyrosine kinase
MSTRG.2069	5.00933333333333	0.114666666666667	-5.4491	5.2162723684405e-05	0.00170229282609485	IGHV3-7	AHI18439.1 taxid=8128 IgM heavy chain VH region, partial [Oreochromis niloticus]
ncbi_119883097	5.16866666666667	1.83433333333333	-1.49454	5.22553317743648e-05	0.00170301675602114	brwd1	bromodomain and WD repeat domain containing 1, transcript variant X1
ncbi_119897189	2.87533333333333	0.404666666666667	-2.82892	5.24661776900009e-05	0.00170758695679623	LOC119897189	uncharacterized LOC119897189, transcript variant X1
ncbi_119909204	1.22666666666667	4.506	1.8771040480122	5.2773412221883e-05	0.00171527776122255	LOC119909204	protein eva-1 homolog A, transcript variant X1
ncbi_119917095	29.3106666666667	10.347	-1.50221	5.28654069970751e-05	0.00171596143893056	slc29a3	solute carrier family 29 member 3, transcript variant X1
ncbi_119907195	8.21133333333333	3.047	-1.43023	5.39785331705453e-05	0.00174974381920929	ubap2l	ubiquitin associated protein 2-like, transcript variant X1
ncbi_119882292	1.825	5.53533333333333	1.60077373356829	5.5375309485415e-05	0.00179261811777283	LOC119882292	rho guanine nucleotide exchange factor 26-like
ncbi_119895248	5.07966666666667	0.06	-6.40363	5.54893853870354e-05	0.0017939095152798	tmprss15	transmembrane serine protease 15, transcript variant X1
ncbi_119891092	12.2966666666667	37.0486666666667	1.59115433443542	5.67993858604235e-05	0.00183380874349367	bmp1a	bone morphogenetic protein 1a
ncbi_119911914	35.2523333333333	9.043	-1.96285	5.74749701263648e-05	0.001853146303461	LOC119911914	C-C chemokine receptor type 9-like
ncbi_119900355	67.9903333333333	197.937	1.5416397700333	5.76907198044151e-05	0.00185762581399516	tm4sf18	transmembrane 4 L six family member 18
ncbi_119886154	4.14733333333333	0.625	-2.73026	5.80672999367766e-05	0.00186726522216906	LOC119886154	G-protein coupled receptor 84-like
ncbi_119888859	35.741	13.078	-1.45044	5.82787592887166e-05	0.00187157630427589	arhgap17b	Rho GTPase activating protein 17b, transcript variant X1
ncbi_119901022	1.54366666666667	0.327333333333333	-2.23753	5.90708468868781e-05	0.00189449763848606	suco	SUN domain containing ossification factor, transcript variant X1
ncbi_119899629	3.28433333333333	0.407666666666667	-3.01014	5.93239194637484e-05	0.00190009406685081	LOC119899629	NFIL3 like protein-like
ncbi_119914441	8.98133333333333	25.7923333333333	1.52194075131453	5.96474051136028e-05	0.00190792797679516	ggcx	gamma-glutamyl carboxylase
ncbi_119884497	1.78533333333333	11.638	2.70457778614817	5.98081515334179e-05	0.00191054256325114	LOC119884497	uncharacterized LOC119884497
MSTRG.14250	10.1896666666667	27.3963333333333	1.42687596131949	6.00028955592548e-05	0.00191423485542731	--	XP_045923924.1 taxid=147949 small integral membrane protein 5 [Micropterus dolomieu]
ncbi_119888261	20.1593333333333	5.31166666666667	-1.92421	6.0338195090519e-05	0.00192042191924503	LOC119888261	alcohol dehydrogenase class-3-like, transcript variant X1
ncbi_119907493	0.0786666666666667	3.41433333333333	5.43970764818661	6.04634396664552e-05	0.00192042191924503	LOC119907493	C-type lectin domain family 4 member E-like
ncbi_119908291	13.2906666666667	4.12066666666667	-1.68946	6.04668110887231e-05	0.00192042191924503	dnmt1	DNA (cytosine-5-)-methyltransferase 1
ncbi_119889044	201.709666666667	29.4293333333333	-2.77695	6.05144943538463e-05	0.00192042191924503	LOC119889044	Down syndrome cell adhesion molecule homolog
ncbi_119897470	98.4696666666667	301.899666666667	1.61631788440739	6.10513525951219e-05	0.00193491980138301	zgc:92606	uncharacterized protein LOC100000242 homolog
ncbi_119905223	46.8306666666667	14.3063333333333	-1.7108	6.13085823302255e-05	0.00193997460407012	LOC119905223	wiskott-Aldrich syndrome protein-like
ncbi_119895066	161.872666666667	52.398	-1.62728	6.13712915438607e-05	0.00193997460407012	prdx4	peroxiredoxin 4
ncbi_119888703	39.3396666666667	9.82433333333333	-2.00155	6.14978875404754e-05	0.00194008548012906	aurkb	aurora kinase B, transcript variant X1
ncbi_119914960	1.174	0.241	-2.28433	6.15352561102883e-05	0.00194008548012906	kif16ba	kinesin family member 16Ba, transcript variant X1
ncbi_119888499	169.233	69.4743333333333	-1.28446	6.24067559694416e-05	0.00196500022506906	LOC119888499	non-histone chromosomal protein HMG-14A-like
ncbi_119901166	4.064	12.1786666666667	1.58338388688504	6.25994899792016e-05	0.00196850567838368	amotl2a	angiomotin like 2a, transcript variant X1
ncbi_119898706	33.5773333333333	11.2063333333333	-1.58317	6.27944309441157e-05	0.00197204101567663	LOC119898706	proto-oncogene vav-like, transcript variant X1
ncbi_119905254	12.0956666666667	2.90166666666667	-2.05954	6.28750154282805e-05	0.00197204101567663	hmga1a	high mobility group AT-hook 1a, transcript variant X1
ncbi_119894221	4.69333333333333	0.310333333333333	-3.91872	6.32759864241412e-05	0.00198204650739454	LOC119894221	olfactomedin-like, transcript variant X1
ncbi_119914115	162.38	58.0936666666667	-1.48292	6.35860922299653e-05	0.00198675669321092	anxa4	annexin A4
MSTRG.20084	9.69366666666667	34.4703333333333	1.83024087092213	6.35906740776302e-05	0.00198675669321092	dkc1	XP_038585120.1 taxid=27706 H/ACA ribonucleoprotein complex subunit DKC1-like [Micropterus salmoides]
ncbi_119893682	0.566	4.76233333333333	3.07279464553728	6.45619889661023e-05	0.00201450066732682	LOC119893682	netrin-4-like
ncbi_119918124	1.90866666666667	0.251333333333333	-2.92489	6.50026627120478e-05	0.00202357445975478	LOC119918124	NACHT, LRR and PYD domains-containing protein 12-like
ncbi_119910705	2.40333333333333	0.561333333333333	-2.09811	6.50201536361535e-05	0.00202357445975478	bcl11ba	BAF chromatin remodeling complex subunit BCL11B a, transcript variant X1
MSTRG.16293	3.53066666666667	16.1413333333333	2.19274722890298	6.52362484291528e-05	0.00202769017932362	--	XP_044035636.1 taxid=119488 colony stimulating factor 3 (granulocyte) a isoform X1 [Siniperca chuatsi]
ncbi_119902488	44.5246666666667	16.6653333333333	-1.41775	6.55234042255354e-05	0.00203400123360963	LOC119902488	crystallin J1A-like
ncbi_119913612	0.0773333333333333	1.31966666666667	4.09293935690253	6.6174116629186e-05	0.00205091439615081	ppp1r3g	protein phosphatase 1 regulatory subunit 3G
ncbi_119910908	0.188333333333333	1.588	3.07585064056157	6.6237868802985e-05	0.00205091439615081	LOC119910908	synapse differentiation-inducing gene protein 1-like
ncbi_119906951	86.5136666666667	33.9606666666667	-1.34906	6.65615693404067e-05	0.00205660880232531	LOC119906951	glycosylated lysosomal membrane protein, transcript variant X1
ncbi_119899554	48.177	16.8296666666667	-1.51734	6.65918737995501e-05	0.00205660880232531	syngr2b	synaptogyrin 2b
ncbi_119883536	1.972	0.429	-2.20061	6.67147566937376e-05	0.00205777582444893	ttc9b	tetratricopeptide repeat domain 9B
ncbi_119918134	1.79566666666667	6.50733333333333	1.85754689215391	6.71850985136068e-05	0.00206964337867011	LOC119918134	cytidine monophosphate-N-acetylneuraminic acid hydroxylase-like
ncbi_119912103	23.3863333333333	7.79866666666667	-1.58437	6.80783225706194e-05	0.00209098611344434	dok1b	docking protein 1b
ncbi_119916174	43.0976666666667	13.6973333333333	-1.65371	6.80956236514719e-05	0.00209098611344434	tmem106a	transmembrane protein 106A
ncbi_119907513	6.21433333333333	1.90933333333333	-1.70253	6.8137335927307e-05	0.00209098611344434	tmem170b	transmembrane protein 170B
ncbi_119894018	0.258333333333333	5.95533333333333	4.52687654644088	6.8281392020701e-05	0.00209275110499948	cart2	cocaine- and amphetamine-regulated transcript 2
ncbi_119886522	1.02133333333333	4.44733333333333	2.12248674404259	6.85497916947773e-05	0.00209623611068545	phactr3b	phosphatase and actin regulator 3b, transcript variant X1
ncbi_119916019	3.82233333333333	1.34333333333333	-1.50864	6.85684709102717e-05	0.00209623611068545	LOC119916019	Snf2-related CREBBP activator protein
ncbi_119900791	21.6173333333333	7.72733333333333	-1.48415	6.87049421371056e-05	0.00209693096936131	sele	selectin E, transcript variant X1
ncbi_119887233	1.55033333333333	0.0283333333333333	-5.77393	6.8764629009326e-05	0.00209693096936131	LOC119887233	checkpoint protein HUS1-like
ncbi_119891599	10.4783333333333	1.38933333333333	-2.91494	6.89599475772505e-05	0.00209763163697733	LOC119891599	uncharacterized LOC119891599
ncbi_119902637	0.901	0.0283333333333333	-4.99095	6.89684439233001e-05	0.00209763163697733	LOC119902637	nuclear factor 7, brain-like
MSTRG.8764	211.777	37.186	-2.50971	6.90478365327084e-05	0.00209763163697733	K-BAS	XP_042337750.1 taxid=160734 immunoglobulin lambda-like polypeptide 5 [Plectropomus leopardus]
ncbi_119885938	2.44766666666667	0.715	-1.77539	6.92875672109896e-05	0.00210227346335778	ciita	class II, major histocompatibility complex, transactivator, transcript variant X1
ncbi_119913212	4.98	0.771333333333333	-2.69072	7.0118842664374e-05	0.00212482939011265	zgc:92664	uncharacterized protein LOC436695 homolog, transcript variant X1
ncbi_119906906	1.16366666666667	4.55833333333333	1.96982857101452	7.05068706975416e-05	0.00213219462798417	LOC119906906	zinc finger protein 260-like
ncbi_4100026	317.136333333333	74.6306666666667	-2.08726	7.05382392848951e-05	0.00213219462798417	ND2	--
ncbi_119885905	4.099	1.10633333333333	-1.88949	7.09477050010403e-05	0.00214189438493777	prkcbb	protein kinase C, beta b, transcript variant X1
ncbi_119897772	4.833	18.437	1.93161302501975	7.11492659356134e-05	0.00214530118311098	LOC119897772	uncharacterized LOC119897772, transcript variant X1
ncbi_119911012	22.7553333333333	9.30466666666667	-1.29018	7.13182078480515e-05	0.00214771718827096	cln8	CLN8 transmembrane ER and ERGIC protein
ncbi_119915613	5.645	0.820333333333333	-2.78269	7.14646207646591e-05	0.00214944957628232	LOC119915613	neoverrucotoxin subunit beta-like, transcript variant X1
ncbi_119912423	180.352	49.8703333333333	-1.85456	7.18785127964025e-05	0.00215921266638833	LOC119912423	H-2 class II histocompatibility antigen, E-S beta chain-like
ncbi_119891229	39.2623333333333	127.915333333333	1.70397139298601	7.25439291160411e-05	0.0021764978832309	arrdc3a	arrestin domain containing 3a
ncbi_119902253	5.37366666666667	15.7653333333333	1.5527769362957	7.3337766417736e-05	0.00219758843558078	LOC119902253	DET1- and DDB1-associated protein 1-like
MSTRG.14251	0.593	5.12133333333333	3.1104154532639	7.34855837246512e-05	0.00219929255647217	--	XP_039991127.1 taxid=8245 small integral membrane protein 5 isoform X3 [Xiphias gladius]
MSTRG.1427	5.16166666666667	0.297333333333333	-4.11768	7.46695723219885e-05	0.00223196489232426	Siglec1	XP_038595448.1 taxid=27706 B-cell receptor CD22-like, partial [Micropterus salmoides]
ncbi_119889927	0.615666666666667	2.30166666666667	1.90245754816298	7.55065088872322e-05	0.00225419555297661	dpy19l3	dpy-19 like C-mannosyltransferase 3, transcript variant X1
ncbi_119917972	11.1716666666667	25.9446666666667	1.21559356733452	7.57263531482707e-05	0.00225694845612073	ube2h	ubiquitin-conjugating enzyme E2H (UBC8 homolog, yeast)
ncbi_119906226	5.532	0.801333333333333	-2.78733	7.58358413667084e-05	0.00225694845612073	LOC119906226	uncharacterized LOC119906226, transcript variant X1
ncbi_119905997	0.12	1.025	3.09451759878429	7.59690860953614e-05	0.00225694845612073	LOC119905997	dnaJ homolog subfamily C member 5-like, transcript variant X1
ncbi_119900360	992.948333333333	264.684666666667	-1.90744	7.60567751305638e-05	0.00225694845612073	fkbp2	FKBP prolyl isomerase 2
ncbi_119909372	4.33933333333333	1.04766666666667	-2.05029	7.60653788660323e-05	0.00225694845612073	LOC119909372	NACHT, LRR and PYD domains-containing protein 3-like
ncbi_119903797	20.0333333333333	7.61733333333333	-1.39504	7.6292861426073e-05	0.00226092398897708	cnot11	CCR4-NOT transcription complex, subunit 11
ncbi_119891565	37.7963333333333	8.32	-2.18359	7.75911128011412e-05	0.00229658297399902	LOC119891565	uncharacterized LOC119891565, transcript variant X1
ncbi_119908807	10.4456666666667	3.496	-1.57913	7.77558584391318e-05	0.00229864568309913	cpsf2	cleavage and polyadenylation specific factor 2
ncbi_119889854	12.4763333333333	1.81866666666667	-2.77824	7.87933919344522e-05	0.00232647350886315	LOC119889854	aminopeptidase Ey-like
ncbi_119910147	67.702	9.35733333333333	-2.85503	7.89922452990632e-05	0.00232950058027067	LOC119910147	galectin-3-like
ncbi_119885634	11.916	39.662	1.73485740018617	7.93815700886646e-05	0.00233812738460939	si:dkey-13a21.4	uncharacterized protein LOC494576 homolog, transcript variant X1
ncbi_119882879	12.3833333333333	32.844	1.40723013049395	7.94781535914696e-05	0.00233812738460939	bloc1s3	biogenesis of lysosomal organelles complex-1, subunit 3, transcript variant X1
ncbi_119900436	3.68633333333333	0.556666666666667	-2.7273	8.02438251186448e-05	0.00235546542050939	fcho1	FCH and mu domain containing endocytic adaptor 1, transcript variant X1
ncbi_119910060	111.068333333333	38.8723333333333	-1.51463	8.02623234843992e-05	0.00235546542050939	LOC119910060	stefin-C-like
ncbi_119911192	2.42466666666667	0.073	-5.05375	8.09401814002399e-05	0.00237247935347952	LOC119911192	coronin-7-like
ncbi_119890016	0.491	2.18933333333333	2.15669669674195	8.1512508050471e-05	0.00238636255408776	LOC119890016	SH2 domain-containing adapter protein F-like, transcript variant X1
ncbi_119909370	9.573	1.91666666666667	-2.32037	8.17393934646316e-05	0.00239011126089688	LOC119909370	NLR family CARD domain-containing protein 3-like
ncbi_119917448	15.149	3.24433333333333	-2.22323	8.22571980231993e-05	0.00240234729782247	pik3ap1	phosphoinositide-3-kinase adaptor protein 1, transcript variant X1
ncbi_119892175	16.995	6.083	-1.48226	8.24913756086699e-05	0.00240628039200103	LOC119892175	U3 small nucleolar RNA-associated protein 15 homolog
ncbi_119915244	1.335	6.45533333333333	2.27365185182734	8.29679036278789e-05	0.00241726487413177	LOC119915244	epidermal growth factor receptor kinase substrate 8-like protein 3, transcript variant X1
ncbi_119909989	51.4826666666667	17.4023333333333	-1.56481	8.3375509673099e-05	0.00242518275320587	galcb	galactosylceramidase b, transcript variant X1
ncbi_119917230	2.92233333333333	0.538666666666667	-2.43966	8.34402469054372e-05	0.00242518275320587	mcph1	microcephalin 1
ncbi_119886322	28.6596666666667	9.48966666666667	-1.59459	8.35950156505408e-05	0.0024267643078768	bin2b	bridging integrator 2b, transcript variant X1
ncbi_119897417	4.254	0.759333333333333	-2.48601	8.39634162676054e-05	0.00243453636952426	LOC119897417	NLR family CARD domain-containing protein 3-like
ncbi_119894062	1.782	5.53933333333333	1.63621501945643	8.40859738747685e-05	0.00243517008411934	pdcd2l	programmed cell death 2-like, transcript variant X1
ncbi_119897062	0.0553333333333333	0.711	3.68362881899365	8.55194080339237e-05	0.00247372048454108	ica1	islet cell autoantigen 1, transcript variant X1
ncbi_119905160	64.461	26.5666666666667	-1.27881	8.67589901885575e-05	0.00250657813708447	LOC119905160	tubulin alpha-1B chain
ncbi_119919340	0.854333333333333	5.84033333333333	2.77317973445436	8.70484855697061e-05	0.00251194090459025	LOC119919340	transketolase-like
ncbi_119896128	0.428	6.407	3.90396628876311	8.73577959884515e-05	0.00251786200547406	LOC119896128	histone H1-like
ncbi_119909261	4.28833333333333	12.7223333333333	1.56887433531838	8.82548997663982e-05	0.00254069045970362	hebp2	heme binding protein 2, transcript variant X1
ncbi_119911867	45.7903333333333	11.9303333333333	-1.94041	8.85371243687829e-05	0.00254408457690487	ccl36.1	chemokine (C-C motif) ligand 36, duplicate 1
ncbi_119902091	3.03066666666667	9.698	1.67805207029964	8.85832112213175e-05	0.00254408457690487	LOC119902091	metalloreductase STEAP3-like, transcript variant X1
ncbi_119903587	12.6093333333333	3.299	-1.93439	9.15230895870784e-05	0.00262539899453705	cd28	CD28 molecule
ncbi_119895703	181.097333333333	41.9876666666667	-2.10873	9.23831955073878e-05	0.0026440275409796	LOC119895703	15-hydroxyprostaglandin dehydrogenase [NAD(+)]-like
ncbi_119909368	2.287	8.78	1.94076457401105	9.24965249734747e-05	0.0026440275409796	sulf1	sulfatase 1, transcript variant X1
ncbi_119909764	1.31233333333333	0.001	-10.3579	9.25738446588364e-05	0.0026440275409796	urad	ureidoimidazoline (2-oxo-4-hydroxy-4-carboxy-5-) decarboxylase
ncbi_119897977	74.6836666666667	26.3876666666667	-1.50093	9.26098472917757e-05	0.0026440275409796	derl1	derlin 1, transcript variant X1
ncbi_119889962	0.810666666666667	3.39266666666667	2.06523896253361	9.27230141951034e-05	0.00264413670904008	LOC119889962	arylamine N-acetyltransferase, pineal gland isozyme NAT-10-like
ncbi_119884496	4.81166666666667	17.4673333333333	1.86005076783422	9.49210403421965e-05	0.00270209761309817	LOC119884496	uncharacterized LOC119884496
ncbi_119911638	0.801666666666667	4.73866666666667	2.56340678737127	9.49790327985049e-05	0.00270209761309817	LOC119911638	V-set domain containing T-cell activation inhibitor 1-like
ncbi_119883087	4.038	11.501	1.51004649167621	9.56523272750133e-05	0.00271805473344815	zgc:114130	uncharacterized protein LOC570332 homolog, transcript variant X1
ncbi_119910514	26.88	9.77166666666667	-1.45986	9.6396221301028e-05	0.00273597819659796	LOC119910514	ribosomal protein S6 kinase 2 alpha, transcript variant X1
ncbi_119897530	0.408666666666667	2.64566666666667	2.69463482645327	9.67892796403526e-05	0.00274391366971044	LOC119897530	actin-related protein 3B-like
ncbi_119910107	13.0816666666667	4.71766666666667	-1.4714	9.90241363696268e-05	0.00280398321509405	zgc:154055	uncharacterized protein LOC556036 homolog, transcript variant X1
MSTRG.3231	8.54433333333333	1.51233333333333	-2.49819	9.98246388135204e-05	0.00281975350471472	--	XP_045900481.1 taxid=147949 pregnancy-specific beta-1-glycoprotein 11-like [Micropterus dolomieu]
ncbi_119904757	39.7973333333333	14.6516666666667	-1.44161	9.98506829861624e-05	0.00281975350471472	LOC119904757	glycerol-3-phosphate dehydrogenase [NAD(+)], cytoplasmic-like
ncbi_119909548	5.09466666666667	1.567	-1.70098	9.99308888239398e-05	0.00281975350471472	ylpm1	YLP motif containing 1, transcript variant X1
ncbi_119910071	111.036	39.758	-1.48171	0.000100555607092906	0.00283407423160916	tpp1	tripeptidyl peptidase I
ncbi_119910748	31.1063333333333	5.76233333333333	-2.43248	0.000100932915684881	0.0028413967020859	LOC119910748	glutathione-specific gamma-glutamylcyclotransferase 1-like, transcript variant X1
ncbi_119891879	1.49633333333333	0.188333333333333	-2.99007	0.000101670287709928	0.00285882662488544	LOC119891879	protein FAM163B, transcript variant X1
ncbi_119908690	1.90533333333333	0.383	-2.31463	0.000102907666403282	0.00288832265579581	LOC119908690	NACHT, LRR and PYD domains-containing protein 9-like, transcript variant X1
ncbi_119904125	25.428	7.27333333333333	-1.80573	0.000102958156037383	0.00288832265579581	casp10	caspase 10, apoptosis-related cysteine peptidase, transcript variant X1
ncbi_119918483	25.2073333333333	7.337	-1.78058	0.00010390973502174	0.00291163987519783	ckap4	cytoskeleton associated protein 4
ncbi_119910455	32.1926666666667	107.874666666667	1.74455210953051	0.000104522787144179	0.00292265941192851	LOC119910455	activator of 90 kDa heat shock protein ATPase homolog 1-like
ncbi_119910896	1.26433333333333	0.239	-2.40329	0.000104544718853617	0.00292265941192851	LOC119910896	gap junction beta-4 protein-like, transcript variant X1
ncbi_119908619	13.7646666666667	52.6473333333333	1.93539078522898	0.00010471437091229	0.00292402184457389	LOC119908619	ammonium transporter Rh type A-like
ncbi_119891683	8.649	2.616	-1.72517	0.000105212973734387	0.00293455609093996	hsd17b4	hydroxysteroid (17-beta) dehydrogenase 4
ncbi_119904301	1.81133333333333	0.386	-2.23038	0.000105681935490657	0.00294424028114639	LOC119904301	probable phospholipid-transporting ATPase IH, transcript variant X1
ncbi_119907040	5.04633333333333	0.672	-2.9087	0.000105838855905778	0.0029442523741908	gpnmb	glycoprotein (transmembrane) nmb, transcript variant X1
ncbi_119917336	17.0403333333333	4.257	-2.00104	0.000105925877328012	0.0029442523741908	efemp1	EGF containing fibulin extracellular matrix protein 1, transcript variant X1
ncbi_119882419	30.478	7.985	-1.9324	0.000107841381731333	0.00299405314928485	selenos	selenoprotein S
MSTRG.22139	4.51533333333333	1.199	-1.913	0.000108561734184369	0.00301059616519084	NFATC3	XP_045892241.1 taxid=147949 nuclear factor of activated T-cells, cytoplasmic 3-like isoform X2 [Micropterus dolomieu]
ncbi_119883540	22.6516666666667	5.51766666666667	-2.03749	0.000108706584124929	0.00301115992818903	mcm5	minichromosome maintenance complex component 5
ncbi_119891246	0.643333333333333	5.121	2.99278721231461	0.000108907422503966	0.00301327149998959	LOC119891246	calphotin-like, transcript variant X1
ncbi_119890208	608.687333333333	132.574333333333	-2.1989	0.000109064279826337	0.00301416275972627	LOC119890208	galectin-3-binding protein A-like
ncbi_119889172	9.204	3.23833333333333	-1.50701	0.000110083220535289	0.0030388498161922	ern1	endoplasmic reticulum to nucleus signaling 1
ncbi_119919329	0.0646666666666667	0.987	3.93195593299043	0.000110780907682994	0.00305282050177035	plekhn1	pleckstrin homology domain containing, family N member 1, transcript variant X1
ncbi_119898673	12.629	3.53433333333333	-1.83723	0.000110841799708642	0.00305282050177035	txndc11	thioredoxin domain containing 11
ncbi_119896627	55.455	10.483	-2.40327	0.000112079284476923	0.00308339164644021	LOC119896627	DELTA-sagatoxin-Srs1a-like
ncbi_119913314	1106.39533333333	406.402666666667	-1.44489	0.000112338498790035	0.00308701088379616	LOC119913314	placenta-specific gene 8 protein-like
ncbi_119909028	21.272	7.16	-1.57092	0.000112725587695821	0.00309157936513463	ccm2	CCM2 scaffold protein, transcript variant X1
ncbi_119883434	29.1433333333333	6.343	-2.19993	0.00011276044165283	0.00309157936513463	LOC119883434	T-cell surface glycoprotein CD3 epsilon chain-like, transcript variant X1
ncbi_119918007	4.261	1.61966666666667	-1.3955	0.000113117119369978	0.00309784618415041	LOC119918007	ATP-binding cassette sub-family D member 2-like
MSTRG.10633	1.11666666666667	0.001	-10.125	0.000114834789648307	0.0031393288092776	--	XP_038552513.1 taxid=27706 butyrophilin-like protein 1 isoform X4 [Micropterus salmoides]
ncbi_119893618	262.412	751.972	1.5188452481795	0.000115019994559614	0.0031393288092776	ldha	lactate dehydrogenase A4
ncbi_119885551	0.525666666666667	2.142	2.0267383206809	0.000115021310272928	0.0031393288092776	prickle2b	prickle homolog 2b, transcript variant X1
ncbi_119896612	7.65233333333333	24.2916666666667	1.66648985406545	0.000115937754270515	0.00316077426580564	LOC119896612	serine/threonine-protein kinase WNK4-like, transcript variant X1
ncbi_119908650	1.435	0.262333333333333	-2.45158	0.000116092866923151	0.00316143886028787	LOC119908650	uncharacterized LOC119908650
ncbi_119882948	3.74466666666667	12.2316666666667	1.70771178919109	0.000117334187368587	0.00319164827778085	usp2a	ubiquitin specific peptidase 2a, transcript variant X1
MSTRG.12808	5.991	1.375	-2.12337	0.000117775261785873	0.00320004649495053	--	XP_038586459.1 taxid=27706 Fc receptor-like protein 5 [Micropterus salmoides]
MSTRG.8908	262.099666666667	2.69766666666667	-6.60226	0.000118070043837809	0.00320445544341852	IGKV4-1	BAB59095.1 taxid=8161 immunoglobulin light chain precursor [Seriola quinqueradiata]
ncbi_119915591	28.356	8.711	-1.70274	0.000118947219904703	0.00322140745495357	skap1	src kinase associated phosphoprotein 1
ncbi_119918426	13.641	4.149	-1.71711	0.000118961080856569	0.00322140745495357	ccnd2b	cyclin D2, b
ncbi_119911697	10.5883333333333	29.418	1.47422364903985	0.000119966271006395	0.00324499369740115	nrbp2b	nuclear receptor binding protein 2b, transcript variant X1
ncbi_119914461	4.327	1.33466666666667	-1.69689	0.000120605267940153	0.00325863306070255	naa25	N-alpha-acetyltransferase 25, NatB auxiliary subunit
ncbi_119912894	5.499	1.06666666666667	-2.36606	0.000122093738473232	0.00329516828544609	LOC119912894	sterile alpha motif domain-containing protein 9-like
ncbi_119895292	0.836	3.013	1.84962582551358	0.00012263316940522	0.00330448678708954	LOC119895292	RAB3A interacting protein (rabin3), transcript variant X1
ncbi_119891463	3.189	11.4916666666667	1.84941204831529	0.000122712312249045	0.00330448678708954	ccdc117	coiled-coil domain containing 117, transcript variant X1
ncbi_119903768	16.535	40.2216666666667	1.2824498183598	0.000123121758024524	0.00331182464132263	itgav	integrin, alpha V
ncbi_119883954	0.0806666666666667	2.51833333333333	4.96435280277759	0.000123730800277427	0.0033225390878669	LOC119883954	lymphocyte antigen 6G-like
ncbi_119910762	15.0533333333333	5.638	-1.41683	0.000123794877105619	0.0033225390878669	prkcha	protein kinase C, eta, a
MSTRG.21355	0.585	2.72866666666667	2.22168763625116	0.000125063899722256	0.00335287718745408	--	-
ncbi_119917213	0.296333333333333	1.64833333333333	2.4757151968167	0.000126247796749009	0.0033808684617769	LOC119917213	transmembrane protein 41A-B-like, transcript variant X1
MSTRG.16426	24.091	2.056	-3.55058	0.000126977648795127	0.00339665210526964	--	ADD81224.1 taxid=215358 immunoglobulin light chain [Larimichthys crocea]
ncbi_119898337	926.676333333333	248.555	-1.8985	0.000127609320906759	0.00340977745653838	LOC119898337	urokinase plasminogen activator surface receptor-like
ncbi_119888822	2.364	0.296333333333333	-2.99594	0.000127851962186648	0.00341249023134385	plp1a	proteolipid protein 1a, transcript variant X1
ncbi_119905770	4.319	11.649	1.43143689142261	0.000128084117509186	0.00341491745270907	LOC119905770	alpha-1,3-mannosyl-glycoprotein 4-beta-N-acetylglucosaminyltransferase C-like, transcript variant X1
ncbi_119886408	22.7556666666667	74.2196666666667	1.70557566848241	0.000129983753792524	0.00346174794516611	ypel3	yippee-like 3
ncbi_119917984	12.0693333333333	31.492	1.38363939434102	0.000130490779429082	0.00347142797376685	adipor2	adiponectin receptor 2
ncbi_119908938	9.28233333333333	3.209	-1.53236	0.000131156995758645	0.00348531700157753	LOC119908938	E3 ubiquitin-protein ligase MARCHF6
ncbi_119893731	4.21533333333333	0.66	-2.67511	0.000131709373526143	0.00349615375478506	LOC119893731	SH2 domain-containing protein 7-like, transcript variant X1
ncbi_119895204	39.7153333333333	13.7653333333333	-1.52866	0.000132120764235342	0.00349915325195473	acat1	acetyl-CoA acetyltransferase 1
ncbi_119908832	14.719	4.91966666666667	-1.58105	0.000132209839953682	0.00349915325195473	fynb	FYN proto-oncogene, Src family tyrosine kinase b, transcript variant X1
MSTRG.18478	0.26	2.00666666666667	2.94821745789746	0.000132256474745126	0.00349915325195473	--	-
ncbi_119897414	2.68833333333333	0.209333333333333	-3.68284	0.000132442545911019	0.00350024660679809	LOC119897414	T-cell surface glycoprotein CD4-like
ncbi_119897708	1.78733333333333	6.87666666666667	1.94390069679129	0.00013328640010423	0.00351870275908351	gra	granulito, transcript variant X1
ncbi_119915537	0.66	2.565	1.9584208962486	0.000134954835268547	0.00355886349668922	erbb2	erb-b2 receptor tyrosine kinase 2, transcript variant X1
ncbi_119910330	4.36033333333333	1.324	-1.71954	0.00013779159666458	0.00362738778956073	sash1b	SAM and SH3 domain containing 1b, transcript variant X1
ncbi_119900263	0.517333333333333	2.319	2.16433676318003	0.000137853336308259	0.00362738778956073	LOC119900263	insulin-like growth factor-binding protein 3
ncbi_119889291	3.26933333333333	1.04433333333333	-1.64641	0.000139152686210953	0.00365759810647095	mgat4b	alpha-1,3-mannosyl-glycoprotein 4-beta-N-acetylglucosaminyltransferase B, transcript variant X1
ncbi_119896623	3.10666666666667	0.278666666666667	-3.47876	0.000139733544591521	0.00366887793193503	abi3a	ABI family, member 3a
ncbi_119912216	29.7556666666667	6.612	-2.17001	0.000140185244766065	0.00367464883964693	LOC119912216	amyloid beta (A4) precursor protein-binding, family B, member 1 interacting protein
ncbi_119888706	0.651666666666667	2.36333333333333	1.85861701993216	0.000140257252460264	0.00367464883964693	LOC119888706	LON peptidase N-terminal domain and RING finger protein 3-like
MSTRG.2065	4.809	0.001	-12.2315	0.000140743594117837	0.00367978463049906	C3	AHI18487.1 taxid=8128 IgM heavy chain VH region, partial [Oreochromis niloticus]
ncbi_119905940	9.686	3.16433333333333	-1.614	0.000140757620677017	0.00367978463049906	prex1	phosphatidylinositol-3,4,5-trisphosphate-dependent Rac exchange factor 1, transcript variant X1
ncbi_119883615	3096.05	613.314	-2.33573	0.000145228669595953	0.00379256985763427	LOC119883615	high affinity immunoglobulin gamma Fc receptor I-like
ncbi_119912592	13.5816666666667	3.856	-1.81648	0.00014582090148685	0.00380392776672601	si:dkey-171c9.3	uncharacterized si:dkey-171c9.3
ncbi_119895057	1.56666666666667	0.465	-1.7524	0.000147119014697928	0.00383365518688071	LOC119895057	sodium/potassium/calcium exchanger 3-like
ncbi_119891168	11.5053333333333	2.21766666666667	-2.37519	0.000147696880807574	0.00384457047544539	unga	uracil DNA glycosylase a, transcript variant X1
ncbi_119895686	130.725333333333	53.454	-1.29017	0.000147940663762229	0.00384677540978304	LOC119895686	histone H2A
ncbi_119896489	11.2183333333333	3.64433333333333	-1.62213	0.000148743991106154	0.00386276814793999	LOC119896489	GEM interacting protein, transcript variant X1
ncbi_119885986	5.131	1.003	-2.35492	0.000148875192865771	0.00386276814793999	cd8b	cd8 beta
ncbi_119911035	11.4876666666667	45.029	1.97076864605548	0.000149048366077678	0.00386311638637772	rhd	Rh blood group, D antigen
ncbi_119902651	2.236	0.250666666666667	-3.15708	0.000149434776295481	0.00386898475415131	LOC119902651	immunoglobulin lambda-1 light chain-like
ncbi_119908652	1.21133333333333	0.244666666666667	-2.30771	0.000150979647301857	0.00390480195834599	bach2b	BTB and CNC homology 1, basic leucine zipper transcription factor 2b, transcript variant X1
ncbi_119915354	11.1846666666667	35.399	1.66218634481399	0.000151432303340613	0.00390816488222907	LOC119915354	protein adenylyltransferase SelO-1, mitochondrial-like
ncbi_119910271	1.652	0.438	-1.91521	0.000151456663146301	0.00390816488222907	slc4a11	solute carrier family 4 member 11, transcript variant X1
ncbi_119911753	62.9113333333333	23.2983333333333	-1.43309	0.000151594519044366	0.00390816488222907	zgc:194312	uncharacterized protein LOC794943 homolog, transcript variant X1
ncbi_119909311	6.275	1.112	-2.49646	0.000152713363558553	0.00393281635524274	traf3ip2a	TRAF3 interacting protein 2a, transcript variant X1
ncbi_119897111	0.986666666666667	3.97733333333333	2.0111668018189	0.000153638608746419	0.0039413196362147	otud7b	OTU deubiquitinase 7B, transcript variant X1
MSTRG.1044	10.094	81.0963333333333	3.00613869456284	0.000153660764252841	0.0039413196362147	--	XP_030254211.1 taxid=8175 C-C motif chemokine 5-like [Sparus aurata]
ncbi_119898839	12.302	3.83266666666667	-1.68247	0.000153677330735379	0.0039413196362147	dctpp1	dCTP pyrophosphatase 1
ncbi_119903986	0.272333333333333	1.52933333333333	2.48945740787014	0.000153695493216048	0.0039413196362147	si:ch211-39i22.1	cell surface glycoprotein 1
ncbi_119911326	0.205333333333333	2.28433333333333	3.4757334309664	0.000154097382053323	0.00394647072413393	LOC119911326	gonadotropin subunit beta-2
ncbi_119897774	0.067	0.607333333333333	3.18025555262312	0.000154222762149804	0.00394647072413393	tnxba	tenascin XBa
ncbi_119888345	0.303333333333333	1.70466666666667	2.49051371015559	0.000154979748500727	0.00396142794100014	nox1	NADPH oxidase 1
ncbi_119889884	6.09766666666667	1.91166666666667	-1.67343	0.000155368266970504	0.00396142794100014	mtss1lb	MTSS I-BAR domain containing 2b, transcript variant X1
ncbi_119908425	0.301333333333333	1.284	2.09121302542827	0.000155437799357874	0.00396142794100014	ptprk	protein tyrosine phosphatase receptor type K, transcript variant X1
ncbi_119914330	1.91033333333333	5.523	1.53162773187642	0.000155462538913619	0.00396142794100014	usp20	ubiquitin specific peptidase 20, transcript variant X1
ncbi_119896604	0.628	6.088	3.27713189461192	0.000156272647966414	0.00397787912960402	LOC119896604	uncharacterized LOC119896604
ncbi_119884055	4.49766666666667	14.7396666666667	1.71245525021734	0.000157712211680457	0.00400522327179611	LOC119884055	nocturnin-like
ncbi_119894091	0.748666666666667	3.454	2.20587265584948	0.000157828536369455	0.00400522327179611	kcnj11	potassium inwardly rectifying channel subfamily J member 11
ncbi_119900069	0.0573333333333333	0.600666666666667	3.38911854111144	0.000157843758912484	0.00400522327179611	dusp27	dual specificity phosphatase 27, transcript variant X1
ncbi_119899409	3.42266666666667	10.8073333333333	1.65881788739534	0.000158555591261699	0.00401906845690819	LOC119899409	alpha-2A adrenergic receptor-like
ncbi_119882206	0.999666666666667	0.0593333333333333	-4.07453	0.000159219150221717	0.00402945482612028	LOC119882206	disintegrin and metalloproteinase domain-containing protein 19-like
MSTRG.20024	17.0003333333333	65.4756666666667	1.94539580980307	0.000159298602835621	0.00402945482612028	--	XP_038554943.1 taxid=27706 short stature homeobox protein 2-like [Micropterus salmoides]
ncbi_119888603	20.0413333333333	6.97833333333333	-1.52202	0.000160151844054743	0.00404492956597757	rbm22	RNA binding motif protein 22
ncbi_119891395	149.666666666667	38.6803333333333	-1.95208	0.000160244914573092	0.00404492956597757	sftpbb	surfactant protein Bb
ncbi_119914572	2.635	0.839333333333333	-1.65049	0.00016139519004076	0.00406655347817037	setd1ba	SET domain containing 1B, histone lysine methyltransferase a, transcript variant X1
ncbi_119914001	2.01533333333333	0.026	-6.27636	0.000161437901705548	0.00406655347817037	mlana	melan-A
ncbi_119888091	110.895666666667	262.507333333333	1.24315473389281	0.000161717477817502	0.00406935697042959	LOC119888091	transcription factor BTF3-like, transcript variant X1
ncbi_119895197	2.36333333333333	9.17766666666667	1.95730428219875	0.000162147236511239	0.00407592980594052	trpc6a	transient receptor potential cation channel, subfamily C, member 6a, transcript variant X1
ncbi_119905092	10.9496666666667	31.4216666666667	1.52087275452808	0.000163947161284291	0.00411689538336108	LOC119905092	monocarboxylate transporter 1-like
ncbi_119890636	5.964	15.8666666666667	1.41164691007807	0.000164416257212859	0.00412439204556157	styx	serine/threonine/tyrosine interacting protein, transcript variant X1
ncbi_119905089	25.5573333333333	8.584	-1.57402	0.000165211151043447	0.00413646692391018	hsd17b10	hydroxysteroid (17-beta) dehydrogenase 10
ncbi_119890587	0.254666666666667	3.045	3.5797601854791	0.000165406765067358	0.00413646692391018	LOC119890587	RNA-binding protein NOB1-like
ncbi_119883424	25.373	9.27566666666667	-1.45177	0.000165410781383721	0.00413646692391018	srpra	SRP receptor subunit alpha
ncbi_119898321	16.4933333333333	2.88966666666667	-2.51291	0.000166112505332725	0.0041497237644173	LOC119898321	uncharacterized LOC119898321, transcript variant X1
ncbi_119886256	60.5273333333333	24.3846666666667	-1.31161	0.000167118258497949	0.00417054048193746	sec61a1	SEC61 translocon subunit alpha 1
ncbi_119889858	3.75166666666667	9.679	1.36732635009889	0.000167868306013722	0.00418493956291116	cmc2	C-x(9)-C motif containing 2
MSTRG.1190	64.8146666666667	24.817	-1.38499	0.00017000900653181	0.00423394211735554	--	XP_039880833.1 taxid=43689 ribonuclease inhibitor-like isoform X3 [Simochromis diagramma]
ncbi_119888749	6.308	1.89566666666667	-1.73448	0.000170342483920741	0.00423788266067013	sowahd	sosondowah ankyrin repeat domain family d, transcript variant X1
ncbi_119914050	6.71333333333333	19.0826666666667	1.50716160915776	0.000170806973928036	0.00424507116498229	fech	ferrochelatase
ncbi_119892059	325.208333333333	86.5636666666667	-1.90953	0.000171495897457636	0.00425781703523671	tspan36	tetraspanin 36
ncbi_119897818	25.4346666666667	8.854	-1.52239	0.000171888024514125	0.00426317559876982	tcea3	transcription elongation factor A (SII), 3, transcript variant X1
ncbi_119900316	4.10966666666667	1.13133333333333	-1.861	0.000172229626682259	0.00426631358900898	aspm	assembly factor for spindle microtubules
ncbi_119895181	16.356	5.86	-1.48085	0.000172367396264237	0.00426631358900898	tbl2	transducin beta like 2
ncbi_119890700	62.4176666666667	25.1053333333333	-1.31396	0.000172562827799237	0.00426678353971488	LOC119890700	cytochrome b-c1 complex subunit Rieske, mitochondrial
ncbi_119910593	16.385	2.56033333333333	-2.67797	0.000173310123608383	0.00428088397252086	spint1a	serine peptidase inhibitor, Kunitz type 1 a
ncbi_119898794	2.62933333333333	0.642666666666667	-2.03255	0.000173914859314018	0.00429143788564449	tlr3	toll-like receptor 3, transcript variant X1
ncbi_119899364	5.796	1.31833333333333	-2.13634	0.00017418120669661	0.00429362888923284	stra6l	STRA6-like
ncbi_119883324	116.736	21.3316666666667	-2.45218	0.000175120883457129	0.00431205277370511	LOC119883324	retinol-binding protein 2-like
ncbi_119910079	23.0066666666667	7.463	-1.62422	0.000175285248389385	0.00431205277370511	LOC119910079	glutaminyl-peptide cyclotransferase
ncbi_119915628	22.3083333333333	7.754	-1.52457	0.000175862978228068	0.00432186843446253	zdhhc4	zinc finger DHHC-type palmitoyltransferase 4, transcript variant X1
ncbi_119913033	0.138666666666667	4.02766666666667	4.86025135678193	0.000176523517134365	0.00433369714857178	LOC119913033	butyrophilin subfamily 3 member A1-like
ncbi_119904289	13.408	4.246	-1.65892	0.000177547384453012	0.00435441262762955	si:dkey-4e7.3	uncharacterized protein LOC402865 homolog, transcript variant X1
ncbi_119910591	1.514	5.207	1.78208720140452	0.000178490703017706	0.00437311264475599	crlf1a	cytokine receptor-like factor 1a, transcript variant X1
ncbi_119897600	17.608	4.66033333333333	-1.91773	0.000179027261034696	0.00437575811894669	she	Src homology 2 domain containing E
ncbi_119906193	23.6663333333333	8.28833333333333	-1.51368	0.000179055867056668	0.00437575811894669	aurkaip1	aurora kinase A interacting protein 1, transcript variant X1
ncbi_119910273	8.839	3.26766666666667	-1.43562	0.000179420076480213	0.00437575811894669	qrsl1	glutaminyl-tRNA amidotransferase subunit QRSL1
ncbi_119915290	15.8903333333333	3.46233333333333	-2.19833	0.000179479555342158	0.00437575811894669	bhlhe41	basic helix-loop-helix family, member e41, transcript variant X1
ncbi_119885720	0.595666666666667	3.15	2.40277469495431	0.000179550210401369	0.00437575811894669	mmel1	membrane metallo-endopeptidase-like 1
ncbi_119890527	106.430333333333	284.073	1.41635232880106	0.000179684385580765	0.00437575811894669	LOC119890527	annexin A2-B-like
ncbi_119883080	5.06533333333333	1.77833333333333	-1.51013	0.000180849423499453	0.00439969895278046	bbc3	BCL2 binding component 3
ncbi_119910158	0.221333333333333	2.74866666666667	3.63443931454114	0.000182158834504771	0.0044271004381853	LOC119910158	sodium/bile acid cotransporter-like
ncbi_119903849	0.141666666666667	2.27633333333333	4.00613958754539	0.000183818315194691	0.0044629462831707	LOC119903849	C-X-C chemokine receptor type 1-like, transcript variant X1
ncbi_119899199	2.666	0.420666666666667	-2.66393	0.000187148262041479	0.00453923698363796	LOC119899199	sialidase-3-like
ncbi_119901961	1.477	6.81733333333333	2.20654	0.000187727328743992	0.00454739883035565	egfra	epidermal growth factor receptor a (erythroblastic leukemia viral (v-erb-b) oncogene homolog, avian)
ncbi_119918294	0.952	0.0866666666666667	-3.45741	0.000187982521523806	0.00454739883035565	ntn4	netrin 4
ncbi_119902522	8.626	30.8546666666667	1.83872508756377	0.000188048913669492	0.00454739883035565	klf17	Kruppel-like factor 17
ncbi_119909910	5.69466666666667	1.339	-2.08846	0.000188580468367546	0.00455453416267905	ccdc85ca	coiled-coil domain containing 85C, a
ncbi_119886247	10.3053333333333	3.21333333333333	-1.68125	0.00018872066954778	0.00455453416267905	edem1	ER degradation enhancer, mannosidase alpha-like 1, transcript variant X1
ncbi_119897744	1.17066666666667	3.95066666666667	1.75476578142592	0.000189738211204805	0.00457452584581715	chn2	chimerin 2, transcript variant X1
ncbi_119912130	7.31633333333333	2.89	-1.34005	0.000189945120305703	0.00457495308688498	cdk13	cyclin-dependent kinase 13
ncbi_119895594	0.503666666666667	0.101666666666667	-2.30862	0.000190694836323406	0.00458451920207692	nova1	NOVA alternative splicing regulator 1, transcript variant X1
ncbi_119915279	14.3536666666667	45.7143333333333	1.67122725805671	0.000190721458824307	0.00458451920207692	prr5a	proline rich 5a (renal)
ncbi_119902446	9.96466666666667	27.0346666666667	1.43991711768934	0.000190957108679262	0.00458562542411313	LOC119902446	caspase-8-like
ncbi_119918688	2.715	10.187	1.90770514734521	0.000191604808944093	0.00459661457329965	LOC119918688	tumor necrosis factor receptor superfamily member 10A-like, transcript variant X1
ncbi_119907183	31.1213333333333	13.0216666666667	-1.25699	0.00019186776820934	0.00459836112075149	LOC119907183	probable histone deacetylase 1-B
ncbi_119910524	56.3743333333333	18.3023333333333	-1.62301	0.000192282763644209	0.00460374434697453	fuca2	alpha-L-fucosidase 2
ncbi_119883319	131.423	45.1503333333333	-1.54141	0.000193611074315162	0.00463096241255119	ssr3	signal sequence receptor, gamma
ncbi_119890112	1.09166666666667	4.064	1.89636799618114	0.000194863174943526	0.0046563056289371	coro2ba	coronin, actin binding protein, 2Ba, transcript variant X1
ncbi_119882982	0.391333333333333	0.024	-4.02729	0.000195232948924984	0.00465762246580345	clcn2c	chloride channel 2c, transcript variant X1
ncbi_119893799	30.076	8.134	-1.88658	0.000195458376496202	0.00465762246580345	galk2	galactokinase 2
ncbi_119882665	90.5106666666667	1.45633333333333	-5.95768	0.000195496104655963	0.00465762246580345	LOC119882665	ferritin, middle subunit-like
ncbi_119883393	51.0146666666667	17.3976666666667	-1.55202	0.000196463535696066	0.00467606419311247	LOC119883393	T-cell surface glycoprotein CD3 delta chain-like, transcript variant X1
ncbi_119892112	0.649333333333333	2.798	2.10736478580357	0.000199369101950456	0.00474055420193306	c7a	complement component 7a
ncbi_119888924	8.19833333333333	2.645	-1.63206	0.000199614553636541	0.00474172803147234	LOC119888924	calcium/calmodulin-dependent protein kinase type 1D-like, transcript variant X1
ncbi_119882110	30.581	7.96666666666667	-1.94059	0.000201524959237895	0.00478241075985356	LOC119882110	zinc transporter ZIP1-like
ncbi_119899548	15.696	4.23933333333333	-1.88849	0.000206669908306917	0.00489969776733124	tmc8	transmembrane channel-like 8
ncbi_119900280	0.042	1.589	5.24158598656976	0.000207448337180409	0.00490976957166906	foxf2b	forkhead box F2b
ncbi_119895306	15.973	4.125	-1.95317	0.000207500806477784	0.00490976957166906	trpv1	transient receptor potential cation channel, subfamily V, member 1, transcript variant X1
ncbi_119910995	1.86466666666667	0.186333333333333	-3.32296	0.000208600279321005	0.00493095987736123	slc35g2a	solute carrier family 35 member G2a
ncbi_119915068	1.58	6.85133333333333	2.11646021889722	0.000209064028050108	0.0049322698581619	LOC119915068	E3 ubiquitin-protein ligase TRIM39-like
ncbi_119891320	9.27366666666667	3.41733333333333	-1.44027	0.000209191332452531	0.0049322698581619	gcn1	GCN1 activator of EIF2AK4
ncbi_119918589	3.514	0.233333333333333	-3.91265	0.000209267590541482	0.0049322698581619	LOC119918589	macrophage colony-stimulating factor 1 receptor 1-like
ncbi_119890471	458.613333333333	1237.39	1.43194541192683	0.000211394994740535	0.00497755965220606	serf2	small EDRK-rich factor 2
ncbi_119911890	303.854	80.3373333333333	-1.91924	0.000212678640013765	0.00500110663401919	epdl1	ependymin-like 1
ncbi_119912498	45.9343333333333	16.2666666666667	-1.49765	0.000212862440953002	0.00500110663401919	si:ch211-212k18.15	probable E3 ubiquitin-protein ligase ARI5
ncbi_119883598	3.17666666666667	0.375333333333333	-3.08127	0.000213015459144809	0.00500110663401919	LOC119883598	lysophosphatidic acid receptor 5-like
ncbi_119911576	2.934	8.33966666666667	1.50712	0.000213414410170964	0.00500561325582372	LOC119911576	insulin receptor substrate 2-B
ncbi_119904298	9.077	2.366	-1.93977	0.000215090258253372	0.00504003161345256	aff3	AF4/FMR2 family, member 3
ncbi_119889299	11.9636666666667	3.89466666666667	-1.61909	0.000215974109362063	0.0050558430906035	itk	IL2 inducible T cell kinase, transcript variant X1
ncbi_119913142	4.30933333333333	0.630333333333333	-2.77328	0.000216483696639461	0.00506287113359328	LOC119913142	V-set domain containing T-cell activation inhibitor 1-like, transcript variant X1
ncbi_119902282	37.7466666666667	15.4236666666667	-1.2912	0.000218971429569026	0.00511610348776637	gtf2b	general transcription factor IIB
ncbi_119899184	15.2716666666667	6.13266666666667	-1.31627	0.000220398298604402	0.00514447071124676	atg4da	autophagy related 4D, cysteine peptidase a
ncbi_119895794	4.68366666666667	1.21133333333333	-1.95104	0.000221518604538232	0.00516563442135345	exoc3l2a	exocyst complex component 3-like 2a
ncbi_119885278	11.2126666666667	2.71666666666667	-2.04522	0.00022205633010394	0.0051731851392808	LOC119885278	caspase recruitment domain-containing protein 11-like
ncbi_119910852	1.68333333333333	0.488333333333333	-1.78538	0.000223248305914886	0.00519341794619893	ccdc88c	coiled-coil domain containing 88C, transcript variant X1
ncbi_119899286	122.442666666667	49.124	-1.31761	0.000223354340585844	0.00519341794619893	LOC119899286	lysozyme g-like, transcript variant X1
ncbi_119898214	0.048	0.739333333333333	3.9451186487194	0.00022377075290273	0.00519810215820731	dcst2	DC-STAMP domain containing 2, transcript variant X1
ncbi_119886642	0.089	1.01933333333333	3.51767675967325	0.000224501878296635	0.00521008101820463	LOC119886642	protein phosphatase 1 regulatory subunit 1A-like
ncbi_119902374	17.7366666666667	5.02833333333333	-1.81858	0.000227852811648961	0.00528277726873939	LOC119902374	histone-binding protein N1/N2-like
ncbi_119883585	15.077	38.594	1.35602718519043	0.000228589973357656	0.00529479189246632	itpkcb	inositol-trisphosphate 3-kinase Cb
MSTRG.6484	4.71833333333333	20.8263333333333	2.14205961354183	0.000229647218406399	0.00531419046459668	--	-
ncbi_119909386	2.73233333333333	0.327	-3.06277	0.000230042150179119	0.00531824022526907	LOC119909386	NACHT, LRR and PYD domains-containing protein 3-like
ncbi_119917358	4.897	15.6986666666667	1.68067193088283	0.000230727479628846	0.00532898941010961	ppifa	peptidylprolyl isomerase Fa, transcript variant X1
MSTRG.10020	17.765	5.36166666666667	-1.72828	0.000232200275234242	0.00535788841194126	--	MED6269583.1 taxid=208331 hypothetical protein [Characodon lateralis]
ncbi_119905792	5.577	16.187	1.53727445401079	0.00023297403352999	0.00536580449992615	LOC119905792	forkhead box protein P1-B-like, transcript variant X1
ncbi_119883849	89.0686666666667	21.8966666666667	-2.02421	0.000232987127819141	0.00536580449992615	kpna2	karyopherin alpha 2 (RAG cohort 1, importin alpha 1), transcript variant X1
ncbi_119893129	35.249	80.364	1.18896704447186	0.000235527771430816	0.00541915563153186	fam107b	family with sequence similarity 107 member B, transcript variant X1
ncbi_119903879	20.0846666666667	81.3196666666667	2.01750978349071	0.000235801260896016	0.00542029096101469	LOC119903879	OX-2 membrane glycoprotein-like, transcript variant X1
ncbi_119886061	26.1903333333333	8.089	-1.695	0.00023643177574005	0.00542775192921274	grapa	GRB2 related adaptor protein a
ncbi_119915809	6.933	2.58933333333333	-1.4209	0.000236574747059392	0.00542775192921274	snx29	sorting nexin 29, transcript variant X1
ncbi_119897100	5.47933333333333	13.458	1.29639174898183	0.000238640480371139	0.00546995648941695	rgl2	ral guanine nucleotide dissociation stimulator-like 2, transcript variant X1
ncbi_119900277	79.774	19.36	-2.04284	0.00023907123775337	0.00547464078726514	LOC119900277	interferon regulatory factor 4-like, transcript variant X1
ncbi_119892024	80.4733333333333	17.6756666666667	-2.18675	0.000239390025780808	0.00547675459170436	LOC119892024	interleukin-8, transcript variant X1
ncbi_119902468	113.451666666667	334.745	1.56098470340515	0.000240991375362349	0.00550528678950373	col6a1	collagen, type VI, alpha 1
ncbi_119910987	4.32533333333333	12.452	1.52549425797306	0.000241092494834358	0.00550528678950373	sptb	spectrin, beta, erythrocytic, transcript variant X1
ncbi_119910509	6.46433333333333	1.91566666666667	-1.75466	0.000244531021746371	0.00557172541155085	LOC119910509	sodium/hydrogen exchanger 9-like
ncbi_119885772	4.62566666666667	15.6123333333333	1.75495295888593	0.000244631700091812	0.00557172541155085	arhgdig	Rho GDP dissociation inhibitor (GDI) gamma, transcript variant X1
ncbi_119902288	134.713666666667	48.0873333333333	-1.48617	0.000244693258914358	0.00557172541155085	sept2	septin 2, transcript variant X1
ncbi_119904055	1.16733333333333	4.064	1.79968381905977	0.000245379663829149	0.00557754505993386	LOC119904055	fibroblast activation protein, alpha, transcript variant X1
ncbi_119910354	16.5226666666667	4.8	-1.78334	0.000245410137448087	0.00557754505993386	itpka	inositol-trisphosphate 3-kinase A
MSTRG.22124	5.80833333333333	1.62133333333333	-1.84094	0.000246202469350605	0.00559029869843786	MEFV	XP_045898528.1 taxid=147949 E3 ubiquitin-protein ligase TRIM21-like [Micropterus dolomieu]
ncbi_119909126	15.5323333333333	66.7693333333333	2.10391106173023	0.000247572938127359	0.00561614333001481	LOC119909126	proto-oncogene c-Fos-like
ncbi_119892851	8.925	3.40566666666667	-1.38991	0.000247954396723884	0.00561952504365227	LOC119892851	chromodomain-helicase-DNA-binding protein 8-like
ncbi_119906753	5.06433333333333	0.872666666666667	-2.53687	0.000248543909960798	0.00562761126467417	LOC119906753	ras-related protein Rab-25-like
ncbi_119905117	97.939	27.354	-1.84013	0.000250417306067735	0.00565583875769689	tuba1a	tubulin, alpha 1a
ncbi_119911601	8.097	2.32633333333333	-1.79933	0.000250436045375502	0.00565583875769689	chpf2	chondroitin polymerizing factor 2
ncbi_119902196	3.704	0.322	-3.52395	0.000250492238420865	0.00565583875769689	ccl20l	C-C motif chemokine 20-like, transcript variant X1
ncbi_119899251	11.2896666666667	3.764	-1.58466	0.000250871711672263	0.00565912288400994	jpt1a	Jupiter microtubule associated homolog 1a
ncbi_119897606	4.105	1.01166666666667	-2.02065	0.000251907617122902	0.00567719477843991	si:dkey-92i15.4	uncharacterized si:dkey-92i15.4, transcript variant X1
ncbi_119906091	4.20866666666667	1.11833333333333	-1.91201	0.000252161345285247	0.00567757543629739	LOC119906091	thymocyte selection-associated high mobility group box protein TOX-like, transcript variant X1
ncbi_119897802	1.45	4.52933333333333	1.64324581725575	0.000252394077992709	0.00567757543629739	si:dkey-34d22.1	discoidin, CUB and LCCL domain-containing protein 1, transcript variant X1
ncbi_119909106	19.8523333333333	5.40133333333333	-1.87792	0.00025461514455918	0.00571742096990157	mcm3	minichromosome maintenance complex component 3
ncbi_119901742	14.5876666666667	4.983	-1.54966	0.000254638259225208	0.00571742096990157	apooa	apolipoprotein O, a
ncbi_119896435	2.62966666666667	0.414333333333333	-2.66602	0.000256052156716984	0.00574383418713367	LOC119896435	deleted in malignant brain tumors 1 protein-like
ncbi_119905935	0.331666666666667	2.49733333333333	2.91258246881203	0.000260771864089319	0.00584428657776452	rassf11	Ras association domain family member 11
ncbi_119895503	22.21	8.85033333333333	-1.32741	0.000261605271710334	0.00585753581527712	vps11	VPS11 core subunit of CORVET and HOPS complexes, transcript variant X1
ncbi_119908770	6.976	0.807666666666667	-3.11057	0.000262711486810323	0.00587686325073749	efhc1	EF-hand domain (C-terminal) containing 1, transcript variant X1
ncbi_119917133	9.006	3.59833333333333	-1.32356	0.000264848837394017	0.00591920017177646	btaf1	BTAF1 RNA polymerase II, B-TFIID transcription factor-associated
ncbi_119891514	2.47466666666667	0.367666666666667	-2.75076	0.000265122199417581	0.00591983843611813	LOC119891514	DNA excision repair protein ERCC-6-like
ncbi_119896089	1.71566666666667	0.52	-1.72219	0.000265917720392357	0.00593212390639113	LOC119896089	pecanex-like protein 1, transcript variant X1
ncbi_119897150	15.8966666666667	4.47033333333333	-1.83027	0.000267503465667207	0.00596199890024368	LOC119897150	alpha-1,3-mannosyl-glycoprotein 2-beta-N-acetylglucosaminyltransferase-like
ncbi_119899634	6.20333333333333	1.781	-1.80036	0.000269301279034368	0.00599654100332328	odad3	outer dynein arm docking complex subunit 3
ncbi_119910044	7.60033333333333	2.623	-1.53484	0.000269584283105475	0.00599729579083086	eif2ak3	eukaryotic translation initiation factor 2-alpha kinase 3
ncbi_119897162	5.12266666666667	1.13533333333333	-2.17378	0.000269859893925801	0.00599729579083086	LOC119897162	ribonuclease inhibitor-like
ncbi_119886766	7.48566666666667	1.65866666666667	-2.17411	0.000270079195939741	0.00599729579083086	LOC119886766	nuclear factor 7, brain-like
ncbi_119911743	21.3903333333333	50.3576666666667	1.23525247230113	0.00027109252862341	0.00601217414896111	badb	BCL2 associated agonist of cell death b, transcript variant X1
MSTRG.8898	202.101333333333	29.672	-2.7679	0.000271246464168248	0.00601217414896111	Igkc	ACQ58775.1 taxid=229290 Ig kappa chain V region Mem5 [Anoplopoma fimbria]
ncbi_119891809	1.97966666666667	0.334333333333333	-2.5659	0.000273216179125995	0.0060408228708121	smarcad1a	SWI/SNF-related, matrix-associated actin-dependent regulator of chromatin, subfamily a, containing DEAD/H box 1 a
ncbi_119913275	177.155	65.9683333333333	-1.42517	0.000273267278234816	0.0060408228708121	LOC119913275	histone H2A.Z
ncbi_119898752	0.001	1.05566666666667	10.043938651307	0.000273288405453165	0.0060408228708121	LOC119898752	guanine nucleotide-binding protein subunit alpha-12
ncbi_119891291	1.154	3.09333333333333	1.42251908064829	0.000273808815711616	0.00604679888724958	pde4a	phosphodiesterase 4A, cAMP-specific, transcript variant X1
ncbi_119901101	1.774	0.365	-2.28104	0.000275315881570863	0.00607426978257984	reps2	RALBP1 associated Eps domain containing 2
ncbi_119890110	1.75366666666667	0.329666666666667	-2.41129	0.000275597084607251	0.00607426978257984	LOC119890110	ethanolamine-phosphate cytidylyltransferase-like, transcript variant X1
ncbi_119885858	36.5213333333333	15.923	-1.19763	0.000275806311358559	0.00607426978257984	manf	mesencephalic astrocyte-derived neurotrophic factor
ncbi_4100035	719.626	206.549666666667	-1.80076	0.000276173658494415	0.00607682566852769	ND1	--
ncbi_119915931	10.981	3.73366666666667	-1.55634	0.000276719496828437	0.00607862953563885	LOC119915931	protein FAM117A-like, transcript variant X1
ncbi_119898220	0.706333333333333	3.06733333333333	2.11856386873107	0.000276758378907385	0.00607862953563885	LOC119898220	ras-like protein family member 11B
ncbi_119914917	161.376333333333	32.0146666666667	-2.33362	0.000279286748038411	0.00612859540931475	LOC119914917	cytochrome c oxidase subunit 5B, mitochondrial-like
ncbi_119897261	52.8	15.3233333333333	-1.78481	0.00028201987456021	0.00618295975214415	akirin1	akirin 1
ncbi_119886822	0.223666666666667	1.54533333333333	2.78849589480628	0.000282522704834731	0.0061849419687451	lrrn2	leucine rich repeat neuronal 2
ncbi_119885586	9.28533333333333	4.007	-1.21243	0.000282621821001709	0.0061849419687451	srgap2	SLIT-ROBO Rho GTPase activating protein 2, transcript variant X1
ncbi_119883423	9.38066666666667	3.55833333333333	-1.39849	0.000282974766124624	0.00618706672190385	smarca4a	SWI/SNF related, matrix associated, actin dependent regulator of chromatin, subfamily a, member 4a, transcript variant X1
ncbi_119896009	4.30233333333333	1.71366666666667	-1.32803	0.000286168098434144	0.00625123482957043	LOC119896009	integrin alpha-3-like, transcript variant X1
ncbi_119913394	39.5593333333333	130.048	1.71695419368379	0.00028833655869958	0.00629291937046321	LOC119913394	protein phosphatase 1 regulatory subunit 3C-B-like
ncbi_119884628	1.73633333333333	5.54666666666667	1.67557709127776	0.000289265533071511	0.00630750146143848	LOC119884628	cell cycle control protein 50A-like
ncbi_119912141	5.391	18.39	1.7702966650682	0.000296544176601795	0.00646038853926541	htra3b	HtrA serine peptidase 3b
ncbi_119890217	18.7603333333333	7.63333333333333	-1.2973	0.000297989355436734	0.00648602933678767	cant1a	calcium activated nucleotidase 1a, transcript variant X1
ncbi_119915823	0.894333333333333	3.32666666666667	1.8951927609641	0.000299469017391697	0.00650594384352748	dnajb12b	DnaJ heat shock protein family (Hsp40) member B12b, transcript variant X1
ncbi_119905688	578.263	146.794333333333	-1.97793	0.000299771211089992	0.00650594384352748	bpifcl	BPI fold containing family C, like
MSTRG.14237	0.220333333333333	2.89766666666667	3.71713196776764	0.00029996324144218	0.00650594384352748	--	-
ncbi_119902445	21.5603333333333	5.36633333333333	-2.00637	0.000299980455939672	0.00650594384352748	mcm6	minichromosome maintenance complex component 6
ncbi_119911942	7.911	35.089	2.14908685598172	0.000301605543634129	0.00653532729046641	LOC119911942	endothelin-1 receptor-like
ncbi_119907069	243.403	89.186	-1.44846	0.0003058603259324	0.00662158854225362	LOC119907069	glutathione S-transferase A-like
ncbi_119916139	1.36166666666667	0.132333333333333	-3.36313	0.000306555149528852	0.00662534066702638	LOC119916139	leucine-rich repeat-containing protein 59-like
ncbi_119888509	41.5316666666667	12.182	-1.76946	0.000306855576340648	0.00662534066702638	LOC119888509	dedicator of cytokinesis protein 2-like
ncbi_119895307	0.807666666666667	2.64033333333333	1.70888817248145	0.000309211736009417	0.00667025709204257	fam222ba	family with sequence similarity 222 member Ba, transcript variant X1
ncbi_119897161	73.841	26.2413333333333	-1.49258	0.000309632784518543	0.00667338680501552	fli1rs	Fli-1 proto-oncogene, ETS transcription factor-related sequence, transcript variant X1
MSTRG.17864	2.32566666666667	0.528	-2.13903	0.000309928141621924	0.00667380438174655	FCRL5	XP_045899340.1 taxid=147949 B-cell receptor CD22-like, partial [Micropterus dolomieu]
ncbi_119905783	2.81433333333333	0.532333333333333	-2.40239	0.000310398361957127	0.00667798326409898	LOC119905783	lysophosphatidic acid receptor 6
ncbi_119899583	12.3236666666667	4.34033333333333	-1.50555	0.000311321857034663	0.00669189790827753	taf5	TAF5 RNA polymerase II, TATA box binding protein (TBP)-associated factor, transcript variant X1
ncbi_119882736	3.665	1.16866666666667	-1.64895	0.000312342943559392	0.00670788371327993	arhgef12a	Rho guanine nucleotide exchange factor (GEF) 12a, transcript variant X1
ncbi_119917157	5.753	2.03366666666667	-1.50023	0.000314187282476191	0.00673575351653555	polh	polymerase (DNA directed), eta
ncbi_119894993	6.14033333333333	15.0613333333333	1.29446061221207	0.000314197749013816	0.00673575351653555	spns2	spinster homolog 2 (Drosophila), transcript variant X1
ncbi_119889881	1.62833333333333	0.584333333333333	-1.47853	0.000315074883618599	0.00674625688663595	LOC119889881	C-myc promoter-binding protein-like, transcript variant X1
ncbi_119900383	17.6256666666667	42.7446666666667	1.27806659691963	0.000315245648908222	0.00674625688663595	ccn1	cellular communication network factor 1
ncbi_119911489	5.08066666666667	1.335	-1.92818	0.000315932549314962	0.0067470694986273	LOC119911489	uncharacterized LOC119911489
ncbi_119883023	1.10333333333333	3.45833333333333	1.64820821431443	0.000316051795746381	0.0067470694986273	LOC119883023	muscleblind-like protein 1, transcript variant X1
ncbi_119909841	3.045	0.514666666666667	-2.56473	0.000316131386863736	0.0067470694986273	adss1	adenylosuccinate synthase 1
ncbi_119909965	10.1773333333333	4.08566666666667	-1.31672	0.000316650655123352	0.0067470694986273	kidins220a	kinase D-interacting substrate 220a, transcript variant X1
ncbi_119896440	0.96	0.190333333333333	-2.33451	0.000316678681703002	0.0067470694986273	LOC119896440	NACHT, LRR and PYD domains-containing protein 12-like
ncbi_119901687	1.218	0.0116666666666667	-6.70598	0.000319345458956421	0.0067978977891586	LOC119901687	bifunctional epoxide hydrolase 2-like, transcript variant X1
ncbi_119892356	15.396	41.1253333333333	1.41747179611592	0.00032154667438254	0.00683639195678034	gp1bb	glycoprotein Ib platelet subunit beta
ncbi_119910163	41.033	117.469333333333	1.51742763311784	0.000321905998837119	0.00683639195678034	fosl2	FOS like 2, AP-1 transcription factor subunit
ncbi_119891490	0.21	2.077	3.30603998317852	0.00032200192038594	0.00683639195678034	osmr	oncostatin M receptor
ncbi_119915929	17.932	6.209	-1.5301	0.000322523002945486	0.00684144847125242	mki67	marker of proliferation Ki-67, transcript variant X1
MSTRG.2774	10.3336666666667	32.7523333333333	1.6642454378441	0.000323080989698694	0.00684727825845207	--	XP_045897777.1 taxid=147949 junctional adhesion molecule-like [Micropterus dolomieu]
ncbi_119885969	6.53833333333333	2.56766666666667	-1.34847	0.000326782929186907	0.00691967144798406	si:dkey-156n14.3	zinc finger protein ZXDC
ncbi_119888390	5.47066666666667	13.0716666666667	1.25665454107602	0.000329203991449461	0.0069648389512081	LOC119888390	zinc transporter ZIP3-like, transcript variant X1
ncbi_119891526	12707.2133333333	53318.7	2.0689928112671	0.000329661616571994	0.00696842413631464	LOC119891526	hemoglobin subunit alpha-1
ncbi_119917394	3.359	0.755	-2.15348	0.000332190936187723	0.00701575652304937	pcgf6	polycomb group ring finger 6, transcript variant X1
ncbi_119905349	6.50366666666667	2.20233333333333	-1.56222	0.000335475359024867	0.00707893990570624	LOC119905349	cytosolic sulfotransferase 3-like, transcript variant X1
ncbi_119898813	1.59566666666667	0.382333333333333	-2.06126	0.000338152565828647	0.00712921128759227	klhl2	kelch-like family member 2
ncbi_119912737	18.4643333333333	44.5036666666667	1.26918303088187	0.000343516947846749	0.00723599898330147	LOC119912737	stress-associated endoplasmic reticulum protein 1-like
MSTRG.19856	1.36466666666667	0.0213333333333333	-5.9993	0.000344154606117267	0.00724312157104243	--	QLD94783.1 taxid=80970 interleukin-2 [Amphiprion clarkii]
ncbi_119893611	12.9296666666667	4.721	-1.45352	0.000344645515321436	0.00724714595782866	bmt2	base methyltransferase of 25S rRNA 2 homolog, transcript variant X1
ncbi_119884082	9.912	24.7736666666667	1.32155932021309	0.000346131626474317	0.007267845289736	LOC119884082	probable ATP-dependent RNA helicase DDX17
ncbi_119898257	1.467	0.0366666666666667	-5.32226	0.000346230988908108	0.007267845289736	LOC119898257	B-cell receptor CD22-like
ncbi_119897430	160.644	45.7533333333333	-1.81192	0.000346877083390928	0.00727509248097088	LOC119897430	complement C1s subcomponent-like
ncbi_119902169	13.132	4.03933333333333	-1.7009	0.000347625425250483	0.0072844696996596	spry2	sprouty RTK signaling antagonist 2, transcript variant X1
ncbi_119896494	10.4343333333333	4.17333333333333	-1.32207	0.000348557298252844	0.00729767323493529	vac14	vac14 homolog (S. cerevisiae)
ncbi_119897321	5.35466666666667	1.718	-1.64007	0.000349041834969327	0.00729966661906205	cadm4	cell adhesion molecule 4, transcript variant X1
ncbi_119889430	11.6663333333333	29.311	1.32909098823783	0.000349503367439083	0.00729966661906205	slc25a51b	solute carrier family 25 member 51b, transcript variant X1
ncbi_119882634	36.7086666666667	8.696	-2.0777	0.000349585770035498	0.00729966661906205	LOC119882634	POU domain class 2-associating factor 1
ncbi_119886251	25.562	10.1376666666667	-1.33428	0.000349859962430441	0.00729966661906205	hyal2a	hyaluronidase 2a
ncbi_119891919	42.227	100.211	1.24680321932383	0.000350675247606577	0.00731036968760538	bnip3la	BCL2 interacting protein 3 like a
ncbi_119891314	0.105666666666667	0.853333333333333	3.01358906474795	0.000351624894555527	0.00732385288556569	rab3c	RAB3C, member RAS oncogene family, transcript variant X1
ncbi_119918263	11.811	2.924	-2.01412	0.000352890554338056	0.0073418075967958	LOC119918263	NXPE family member 3-like, transcript variant X1
ncbi_119912495	1.57466666666667	8.49766666666667	2.43202028893608	0.000353094129314098	0.0073418075967958	LOC119912495	uncharacterized LOC119912495
ncbi_119887714	32.179	9.011	-1.83636	0.000354414677844938	0.00736293448423222	LOC119887714	stonustoxin subunit beta-like
ncbi_119883511	6.659	2.61833333333333	-1.34666	0.000356464564340737	0.00739916402994653	hspa13	heat shock protein 70 family, member 13
ncbi_119882989	73.996	24.4406666666667	-1.59816	0.000358508811538246	0.0074352144773738	spcs2	signal peptidase complex subunit 2
ncbi_119914071	5.26266666666667	1.092	-2.26882	0.000359456459499763	0.00744774341288096	prrc2b	proline-rich coiled-coil 2B, transcript variant X1
ncbi_119914300	4.41433333333333	0.946666666666667	-2.22127	0.000359986402555733	0.00744774341288096	LOC119914300	uncharacterized LOC119914300
ncbi_119882224	18.0076666666667	49.238	1.45116090518198	0.000360036888994204	0.00744774341288096	egln2	egl-9 family hypoxia-inducible factor 2
ncbi_119912303	7.37433333333333	49.0226666666667	2.7328644285838	0.000360694542087521	0.00745497044167559	LOC119912303	ladderlectin-like
ncbi_119906913	0.401333333333333	1.69333333333333	2.07699310489982	0.000361418791192233	0.0074635603831004	LOC119906913	zinc finger protein 771-like
ncbi_119903754	0.001	0.015	3.90689059560852	0.000363892458186723	0.00750823159033391	ttn.2	titin, tandem duplicate 2, transcript variant X1
ncbi_119909350	54.3303333333333	25.4396666666667	-1.09468	0.000365801189026259	0.00754118018161381	tram1	translocation associated membrane protein 1
MSTRG.2022	3.96133333333333	0.101	-5.29356	0.000367481067422084	0.00755999913976189	IGHV3-33	CBM95500.1 taxid=13489 immunoglobulin heavy chain, partial [Dicentrarchus labrax]
MSTRG.722	16.0803333333333	4.989	-1.68847	0.000367633383908234	0.00755999913976189	Cd22	XP_045920715.1 taxid=147949 vascular cell adhesion protein 1-like [Micropterus dolomieu]
MSTRG.6784	2.76633333333333	0.252333333333333	-3.45457	0.000368063541768535	0.00755999913976189	--	XP_038574996.1 taxid=27706 immunoglobulin lambda-1 light chain-like [Micropterus salmoides]
ncbi_119905018	1.12733333333333	4.78366666666667	2.08520270477738	0.000368381231635266	0.00755999913976189	LOC119905018	cell adhesion molecule 1-like
ncbi_119909300	0.0633333333333333	0.522666666666667	3.04485423578426	0.000368394629360445	0.00755999913976189	runx2b	RUNX family transcription factor 2b, transcript variant X1
ncbi_119918163	4.121	1.362	-1.59727	0.00036888203217343	0.00755999913976189	dock4b	dedicator of cytokinesis 4b, transcript variant X1
ncbi_119899425	2.55033333333333	0.830333333333333	-1.61892	0.000368902447478249	0.00755999913976189	slx4	SLX4 structure-specific endonuclease subunit homolog (S. cerevisiae)
ncbi_119898664	3.62366666666667	12.069	1.73578398762304	0.000372921443233016	0.00763589021190584	micall2b	mical-like 2b
MSTRG.4475	4.698	12.079	1.36238240285932	0.000376046013542252	0.00768540587378845	--	XP_045902598.1 taxid=147949 uncharacterized protein LOC123969344 isoform X2 [Micropterus dolomieu]
ncbi_119886461	4.052	0.938333333333333	-2.11046	0.000376259007056847	0.00768540587378845	LOC119886461	adenosine receptor A3-like
ncbi_119900589	7.636	2.38333333333333	-1.67984	0.000376381655041325	0.00768540587378845	rubcn	rubicon autophagy regulator, transcript variant X1
ncbi_119905437	0.489333333333333	0.0743333333333333	-2.71874	0.000376610948657651	0.00768540587378845	LOC119905437	ERC protein 2
ncbi_119904215	14.337	4.798	-1.57924	0.000377010264979049	0.00768706764563521	LOC119904215	cell surface glycoprotein CD200 receptor 1-B-like, transcript variant X1
ncbi_119900855	52.034	16.3173333333333	-1.67305	0.000378547731259404	0.00771191342655005	LOC119900855	N-acetylneuraminate lyase-like, transcript variant X1
ncbi_119882758	3.05266666666667	0.908333333333333	-1.74878	0.000379109132102428	0.00771684935395699	LOC119882758	bifunctional polynucleotide phosphatase/kinase-like
ncbi_119888941	5.75833333333333	1.69966666666667	-1.7604	0.000381620278867202	0.00776143110476592	ccdc85b	coiled-coil domain containing 85B
ncbi_119889857	0.773666666666667	2.426	1.64879552849718	0.000382139461067107	0.00776545919960066	LOC119889857	chromodomain Y-like protein 2
ncbi_119912837	1.60266666666667	8.19166666666667	2.35368261540412	0.000382799654928903	0.00776582789695092	LOC119912837	GTPase IMAP family member 7-like
ncbi_119911521	0.124	1.18566666666667	3.25728644795382	0.000382799886409954	0.00776582789695092	epoa	erythropoietin a, transcript variant X1
MSTRG.8905	55.914	8.985	-2.63762	0.000384128095468865	0.00778624107680477	Igkc	XP_041867350.1 taxid=1250792 immunoglobulin lambda-like polypeptide 5 [Melanotaenia boesemani]
ncbi_119884499	0.714333333333333	3.79833333333333	2.41069716947611	0.000386759775814748	0.00783301917818446	LOC119884499	uncharacterized LOC119884499
ncbi_119908739	34.4606666666667	6.60666666666667	-2.38296	0.00038755531423719	0.00784256285262236	batf3	basic leucine zipper transcription factor, ATF-like 3
ncbi_119891766	815.324333333333	286.637333333333	-1.50815	0.000388025726129315	0.00784551681376178	tubb2b	tubulin, beta 2b
ncbi_119913990	5.22666666666667	11.9623333333333	1.19453576559492	0.000389195165240485	0.00785849445110539	col5a1	procollagen, type V, alpha 1, transcript variant X1
ncbi_119886474	36.3476666666667	8.78766666666667	-2.04831	0.000389317523464736	0.00785849445110539	LOC119886474	inositol hexakisphosphate kinase 2-like, transcript variant X1
ncbi_119894957	6.85866666666667	2.64566666666667	-1.3743	0.000390687981931462	0.00787958029947174	LOC119894957	polycomb protein suz12-B-like, transcript variant X1
ncbi_119900661	8.233	20.515	1.31718902303015	0.000391152922735677	0.00788238331466178	LOC119900661	carboxypeptidase N subunit 2-like
ncbi_119894991	39.0606666666667	9.261	-2.07648	0.000391619588950437	0.00788521640299706	LOC119894991	diamine acetyltransferase 1-like
MSTRG.2067	14.693	0.883666666666667	-4.05548	0.000393580841216189	0.00791811306346911	Ighv1-72	UXP07234.1 taxid=27706 immunoglobulin heavy chain variable region, partial [Micropterus salmoides]
ncbi_119917598	5.638	1.75733333333333	-1.6818	0.000394267055931397	0.00792532497633669	hells	helicase, lymphoid specific, transcript variant X1
ncbi_119892583	5.06166666666667	1.50466666666667	-1.75017	0.000397922739477047	0.00799216585218767	cdk12	cyclin-dependent kinase 12, transcript variant X1
ncbi_119887417	1.347	9.33233333333333	2.7924879877862	0.000398970570552023	0.00800656127559255	LOC119887417	uncharacterized LOC119887417
ncbi_119895678	178.642666666667	465.423333333333	1.38146684792096	0.000399768332972024	0.00801591859695646	sod1	superoxide dismutase 1, soluble
ncbi_119914327	12.2136666666667	31.7913333333333	1.38013714755215	0.000400601097475677	0.00802596167287225	purbb	purine-rich element binding protein Bb
ncbi_119916997	5.69333333333333	2.05033333333333	-1.47342	0.000402230873501371	0.00805194286673026	lyst	lysosomal trafficking regulator
ncbi_119892140	25.9793333333333	9.078	-1.51692	0.000403125326726955	0.00806081046628375	LOC119892140	SWI/SNF-related matrix-associated actin-dependent regulator of chromatin subfamily B member 1
ncbi_119882707	234.667666666667	81.742	-1.52147	0.000403340528666088	0.00806081046628375	ctsc	cathepsin C
ncbi_119912934	1.03	0.091	-3.50063	0.00040416052876668	0.00807052841175546	LOC119912934	uncharacterized LOC119912934
ncbi_119905158	4.652	1.06633333333333	-2.12519	0.00040583780810657	0.0080950763560497	aox6	aldehyde oxidase 6
ncbi_119916161	5.351	1.537	-1.79969	0.000406059367293371	0.0080950763560497	LOC119916161	major histocompatibility complex class I-related gene protein-like, transcript variant X1
ncbi_119886086	0.259333333333333	2.28966666666667	3.14225802415585	0.000406416747239664	0.0080955270030886	LOC119886086	butyrophilin subfamily 3 member A2-like, transcript variant X1
ncbi_119915485	8.11133333333333	31.9096666666667	1.97598255017907	0.000406799422162626	0.00809648035122356	LOC119915485	glycylpeptide N-tetradecanoyltransferase 1-like, transcript variant X1
ncbi_119902620	11.799	3.291	-1.84207	0.000407758467561173	0.00810407676125783	nrp2a	neuropilin 2a, transcript variant X1
ncbi_119906548	8.061	2.607	-1.62857	0.000407851353008468	0.00810407676125783	LOC119906548	TBC1 domain family member 1-like
ncbi_119899693	94.8236666666667	32.6326666666667	-1.53893	0.000408712354449263	0.00811451736887692	LOC119899693	CD209 antigen-like
MSTRG.9009	36.904	6.32433333333333	-2.54479	0.000409185195188987	0.00811724068093527	IGKV3-20	BAB59095.1 taxid=8161 immunoglobulin light chain precursor [Seriola quinqueradiata]
ncbi_119889573	0.113	0.984	3.12233554292405	0.00040983984850793	0.00812356329231046	LOC119889573	centriolar coiled-coil protein of 110 kDa-like
ncbi_119891811	1.26166666666667	0.071	-4.15137	0.000410470387832052	0.00812939796769425	LOC119891811	uncharacterized LOC119891811
ncbi_119888128	0.533	0.00833333333333333	-5.9991	0.000411104182373846	0.00813528751077279	gabra4	gamma-aminobutyric acid type A receptor subunit alpha4
ncbi_119901715	1.26966666666667	4.33233333333333	1.77069446219415	0.00041327783444222	0.00817161454822711	LOC119901715	arylsulfatase I-like, transcript variant X1
ncbi_119882315	2.264	0.599	-1.91825	0.000414755490678228	0.00819413176109552	nectin1b	nectin cell adhesion molecule 1b, transcript variant X1
ncbi_119884088	1.36366666666667	5.86966666666667	2.10578753974337	0.000416610969772065	0.00822407058859436	LOC119884088	adhesion G protein-coupled receptor L3-like
ncbi_119916973	4.88666666666667	1.57266666666667	-1.63564	0.000418686721009861	0.00825830529156643	dis3	DIS3 exosome endoribonuclease and 3'-5' exoribonuclease
ncbi_119916101	10.9513333333333	4.33666666666667	-1.33645	0.000421096860315076	0.00829337767964746	lmf1	lipase maturation factor 1, transcript variant X1
MSTRG.6577	10.2206666666667	3.11966666666667	-1.71203	0.000421150764643416	0.00829337767964746	Sh2d1a	XP_045908172.1 taxid=147949 SH2 domain-containing protein 1A-like isoform X1 [Micropterus dolomieu]
ncbi_119890763	0.984333333333333	3.84333333333333	1.96513925140518	0.000421760267438611	0.00829862228413385	galr1b	galanin receptor 1b
ncbi_119902346	3.29	0.852666666666667	-1.94803	0.000426327527417141	0.00838166851057017	LOC119902346	probable G-protein coupled receptor 34, transcript variant X1
MSTRG.8786	335.554666666667	9.47133333333333	-5.14684	0.000429376753071876	0.0084347592549018	IGKV4-1	KAG8010904.1 taxid=240163 Immunoglobulin kappa variable 4-1 [Nibea albiflora]
MSTRG.4802	214.096333333333	572.213666666667	1.41829386720426	0.000430883989683366	0.00845749727152854	--	WEE66573.1 taxid=27706 CXCL18b [Micropterus salmoides]
ncbi_119900401	6.24733333333333	2.07966666666667	-1.58689	0.000433418700645201	0.00850034956934489	alg6	ALG6 alpha-1,3-glucosyltransferase
ncbi_119909087	0.962666666666667	3.71266666666667	1.94734755040984	0.000434797831539609	0.00852048716555172	znf395b	zinc finger protein 395b, transcript variant X1
ncbi_119895969	4.79433333333333	1.21633333333333	-1.97879	0.000437306519524532	0.00856270951833379	ccdc15	coiled-coil domain containing 15, transcript variant X1
MSTRG.19963	0.248333333333333	1.598	2.68591757829961	0.000441522841437558	0.00863827293822252	--	XP_044056894.1 taxid=119488 uncharacterized protein LOC122878302 isoform X2 [Siniperca chuatsi]
ncbi_119917987	118.759666666667	345.390666666667	1.54018414900594	0.00044258611607718	0.0086520755529332	cald1a	caldesmon 1a, transcript variant X1
ncbi_119897691	416.741333333333	121.45	-1.77879	0.000447278147677135	0.00873042364171682	LOC119897691	serum amyloid P-component-like
ncbi_119881934	1.869	0.284	-2.7183	0.000447315974364698	0.00873042364171682	LOC119881934	NLR family CARD domain-containing protein 3-like, transcript variant X1
ncbi_119888951	11.133	3.40866666666667	-1.70756	0.000449803897900153	0.00877190149921089	neurl1b	neuralized E3 ubiquitin protein ligase 1B, transcript variant X1
ncbi_119911824	8.735	3.59566666666667	-1.28055	0.000450405227177014	0.00877655052666764	man2b2	mannosidase, alpha, class 2B, member 2
ncbi_119887456	39.5036666666667	6.60366666666667	-2.58065	0.000452058098578801	0.00880166581306969	LOC119887456	bactericidal permeability-increasing protein-like, transcript variant X1
ncbi_119908788	15.9396666666667	61.2956666666667	1.94316362561221	0.00045648528726672	0.00888071377046164	emilin1a	elastin microfibril interfacer 1a
MSTRG.13100	2.18333333333333	0.485666666666667	-2.16849	0.000458803511194306	0.00891863867178514	--	XP_044040167.1 taxid=119488 low affinity immunoglobulin gamma Fc region receptor II-like isoform X1 [Siniperca chuatsi]
ncbi_119916851	4.502	1.613	-1.48082	0.000460675948511358	0.00894784400554349	cacul1	CDK2 associated cullin domain 1, transcript variant X1
ncbi_119891344	2.83433333333333	0.767666666666667	-1.88446	0.000461516751653207	0.00895698080937227	setbp1	SET binding protein 1
MSTRG.20328	11.6333333333333	2.91766666666667	-1.99538	0.000462120022817686	0.00896149670551506	slc39a1	XP_038548057.1 taxid=27706 LOW QUALITY PROTEIN: zinc transporter ZIP1-like [Micropterus salmoides]
ncbi_119901321	13.0953333333333	2.80333333333333	-2.22384	0.000462843604499502	0.00896833657372353	LOC119901321	Krueppel-like factor 2
ncbi_119902554	10.1736666666667	2.80166666666667	-1.86048	0.000467564548040779	0.00904116591027714	LOC119902554	exocyst complex component 3-like, transcript variant X1
ncbi_119904420	4.80733333333333	1.85433333333333	-1.37434	0.00046762758258896	0.00904116591027714	ints6	integrator complex subunit 6
ncbi_119886070	2.49633333333333	0.180333333333333	-3.79107	0.000467723867081163	0.00904116591027714	LOC119886070	butyrophilin-like protein 1, transcript variant X1
ncbi_119891807	12.9026666666667	31.497	1.28754515618078	0.000469593564091576	0.00907005716203074	wsb2	WD repeat and SOCS box containing 2
ncbi_119897990	2.20933333333333	0.562666666666667	-1.97326	0.000470181215854039	0.00907415974603542	LOC119897990	nuclear factor of activated T-cells, cytoplasmic 1-like, transcript variant X1
ncbi_119898650	2.334	6.00033333333333	1.36223808717409	0.00047138331698501	0.00909010476182737	LOC119898650	vasorin-like
ncbi_119895751	38.0276666666667	17.69	-1.10412	0.000471815997858677	0.00909119877308249	alg5	ALG5 dolichyl-phosphate beta-glucosyltransferase
ncbi_119898098	12.9283333333333	32.3356666666667	1.3225900539113	0.0004729940345379	0.00910664151528305	LOC119898098	uncharacterized protein C18orf19 homolog B-like, transcript variant X1
ncbi_119886745	18.1153333333333	2.70766666666667	-2.74209	0.000477152550223098	0.00917939774820601	LOC119886745	glycerol-3-phosphate dehydrogenase [NAD(+)], cytoplasmic-like, transcript variant X1
ncbi_119907793	1.85733333333333	4.50066666666667	1.27690596099248	0.000479791634935258	0.00922283093482066	pbxip1a	pre-B-cell leukemia homeobox interacting protein 1a, transcript variant X1
ncbi_119898861	17.2283333333333	51.5396666666667	1.58090006439486	0.000480617286752234	0.00922907889409672	smad1	SMAD family member 1, transcript variant X1
ncbi_119901354	5.79066666666667	21.1366666666667	1.86794651893905	0.000480879968843018	0.00922907889409672	LOC119901354	uncharacterized LOC119901354
MSTRG.4022	0.0663333333333333	1.127	4.08660968034973	0.000481681787612335	0.00923713639019943	--	-
ncbi_119902045	2.44633333333333	0.9	-1.44262	0.000482403081337247	0.00924199946529457	phlpp1	PH domain and leucine rich repeat protein phosphatase 1
ncbi_119914251	3.59566666666667	1.07166666666667	-1.7464	0.000482699748766316	0.00924199946529457	znf462	zinc finger protein 462, transcript variant X1
ncbi_119894970	4.20266666666667	10.152	1.27238703510588	0.0004846204203372	0.00927143275679918	aff4	AF4/FMR2 family, member 4, transcript variant X1
MSTRG.9022	69.2883333333333	8.145	-3.08863	0.000487457804072531	0.00931834357160628	IGKV3D-7	XP_029370639.1 taxid=173247 immunoglobulin kappa light chain-like [Echeneis naucrates]
ncbi_119900496	33.314	10.2756666666667	-1.6969	0.000490978823108978	0.00937823846794733	LOC119900496	transcription factor jun-D-like
ncbi_119916134	24.662	9.268	-1.41196	0.000492796522096488	0.00940552920073975	hhex	hematopoietically expressed homeobox
ncbi_119892489	10.0283333333333	1.91833333333333	-2.38616	0.00049335426341352	0.00940874826330106	LOC119892489	RNA exonuclease 1 homolog
ncbi_119893393	22.2003333333333	77.1343333333333	1.79679182390142	0.000495913102801092	0.00945009507638771	slc4a1a	solute carrier family 4 member 1a (Diego blood group)
ncbi_119909133	0.974	0.151333333333333	-2.68619	0.000500103367450491	0.00952244065487227	LOC119909133	transforming growth factor beta-3 proprotein-like
ncbi_119886079	2.209	0.279	-2.98506	0.000502709135111132	0.00956447391762857	LOC119886079	butyrophilin-like protein 1, transcript variant X1
ncbi_119897657	8.65333333333333	3.23633333333333	-1.4189	0.000503101928013545	0.00956447391762857	virma	vir like m6A methyltransferase associated, transcript variant X1
ncbi_119907157	7.46933333333333	21.1496666666667	1.50158353785165	0.000505183716453018	0.00959614485323383	abitram	actin binding transcription modulator
ncbi_119892067	16.801	5.89766666666667	-1.51033	0.000505561514474398	0.00959614485323383	suds3	SDS3 homolog, SIN3A corepressor complex component, transcript variant X1
ncbi_119897289	2.46	0.609	-2.01414	0.000506095095538448	0.00959873851004766	LOC119897289	NACHT, LRR and PYD domains-containing protein 12-like
ncbi_119909786	0.533	2.81833333333333	2.40263481581701	0.0005067460385016	0.00960355227511417	si:dkey-87k14.1	leucine-rich repeat transmembrane protein FLRT2
ncbi_119905992	0.694666666666667	2.67633333333333	1.94586503579492	0.000507577038812695	0.00960819109217595	prkcz	protein kinase C, zeta, transcript variant X1
ncbi_119897015	704.604333333333	137.625	-2.35607	0.000507785469183726	0.00960819109217595	ctss2.1	cathepsin S, ortholog2, tandem duplicate 1, transcript variant X1
ncbi_119897501	279.668333333333	53.3196666666667	-2.39098	0.00050915111960047	0.00962649911976432	ntd5	ntl-dependent gene 5
ncbi_119893198	1.398	0.13	-3.42678	0.000510317481097542	0.00963388195622289	snx22	sorting nexin 22
MSTRG.1124	6.664	2.29766666666667	-1.53622	0.000510338383339737	0.00963388195622289	CD274	XP_045897651.1 taxid=147949 CD276 antigen-like isoform X3 [Micropterus dolomieu]
ncbi_119909031	7.67466666666667	3.30133333333333	-1.21706	0.000511612458607068	0.009650399745738	mia3	MIA SH3 domain ER export factor 3, transcript variant X1
ncbi_119904119	113.289333333333	48.0216666666667	-1.23825	0.000513261928369729	0.00967007139743962	nfe2l2a	nuclear factor, erythroid 2-like 2a
ncbi_119893965	0.231666666666667	1.07566666666667	2.21510869487607	0.000514975641958934	0.00967007139743962	lamb1a	laminin, beta 1a
ncbi_119890071	5.06833333333333	18.9263333333333	1.90081162396261	0.000515015013441639	0.00967007139743962	LOC119890071	circadian-associated transcriptional repressor-like
ncbi_119891724	7.218	21.0086666666667	1.5413135546709	0.000515179940490179	0.00967007139743962	cdip1	cell death-inducing p53 target 1
ncbi_119916817	5.27633333333333	2.128	-1.31004	0.000515331999556807	0.00967007139743962	msh6	mutS homolog 6 (E. coli)
ncbi_119909137	1.062	4.19333333333333	1.98131375024134	0.000515375904177592	0.00967007139743962	LOC119909137	filamin-A-interacting protein 1-like
ncbi_119915557	6.21266666666667	1.127	-2.46273	0.000515454554267623	0.00967007139743962	acsf2	acyl-CoA synthetase family member 2, transcript variant X1
ncbi_119892213	14.7006666666667	3.62033333333333	-2.02169	0.00051769929684205	0.00970465457072438	prkab1b	protein kinase, AMP-activated, beta 1 non-catalytic subunit, b
ncbi_119883279	4.088	0.969	-2.07683	0.000518560219872551	0.0097132635452812	zgc:153372	uncharacterized protein LOC767695 homolog
ncbi_119905214	20.9483333333333	56.4746666666667	1.43076838386639	0.000519608556593097	0.00972536696248782	peds1	plasmanylethanolamine desaturase 1
ncbi_119915720	3.92033333333333	1.25	-1.64905	0.000523955349699573	0.00979914019059171	spag9b	sperm associated antigen 9b, transcript variant X1
ncbi_119909091	40.5553333333333	17.131	-1.24328	0.000524488927723494	0.00980153883323766	akirin2	akirin 2
ncbi_119918202	0.488	1.574	1.6894824879446	0.000531742959103917	0.00992942721007793	abcc9	ATP-binding cassette, sub-family C (CFTR/MRP), member 9, transcript variant X1
ncbi_119884483	28.3456666666667	10.1856666666667	-1.47659	0.000533540087735124	0.00995006119043952	kdelr3	KDEL endoplasmic reticulum protein retention receptor 3
ncbi_119890567	2.25333333333333	0.566333333333333	-1.99234	0.000533670885948228	0.00995006119043952	LOC119890567	beta-1,3-galactosyltransferase 2-like, transcript variant X1
ncbi_119894790	0.001	0.737	9.52552080909507	0.000534347220247114	0.00995499574731564	LOC119894790	histone H1-like
ncbi_119885585	2128.49333333333	497.517	-2.09701	0.000536563976630841	0.00998234802916382	LOC119885585	complement C1q subcomponent subunit A-like
ncbi_119905537	15.5413333333333	3.09266666666667	-2.32919	0.000536640990733313	0.00998234802916382	ptpn18	protein tyrosine phosphatase non-receptor type 18, transcript variant X1
ncbi_119889021	74.0703333333333	33.6453333333333	-1.13849	0.000537311028430201	0.00998712935395781	hspa4b	heat shock protein 4b, transcript variant X1
ncbi_119907112	89.0093333333333	39.0853333333333	-1.18733	0.00054181594341348	0.0100534375379182	nrros	negative regulator of reactive oxygen species
ncbi_119912357	13.0653333333333	2.145	-2.60669	0.000541977951049762	0.0100534375379182	LOC119912357	low affinity immunoglobulin gamma Fc region receptor II-c-like
ncbi_119884721	19.828	5.24866666666667	-1.91752	0.0005424085665998	0.0100534375379182	LOC119884721	pre-mRNA-splicing regulator WTAP-like
MSTRG.11985	2.02133333333333	0.07	-4.85181	0.000542541393887322	0.0100534375379182	--	KAI2644698.1 taxid=84645 N-succinylglutamate 5-semialdehyde dehydrogenase [Labeo rohita]
ncbi_119911519	0.0226666666666667	0.568	4.6472467789755	0.000543476734900227	0.010063058501805	LOC119911519	zona pellucida sperm-binding protein 3-like, transcript variant X1
ncbi_119914571	22.8496666666667	4.82866666666667	-2.24248	0.000547527902002034	0.0101225685980223	LOC119914571	microtubule-associated proteins 1A/1B light chain 3C-like
ncbi_119914638	22.8496666666667	4.82866666666667	-2.24248	0.000547527902002034	0.0101225685980223	map1lc3c	microtubule-associated protein 1 light chain 3 gamma
ncbi_119892346	18.4376666666667	3.90466666666667	-2.23938	0.000548875038116072	0.01013972205632	LOC119892346	scavenger receptor cysteine-rich type 1 protein M130-like
MSTRG.12515	6.435	1.296	-2.31187	0.00055048478625843	0.0101616970238942	--	XP_045919951.1 taxid=147949 butyrophilin-like protein 8 [Micropterus dolomieu]
ncbi_119906970	64.1983333333333	26.0096666666667	-1.30349	0.000551701677634106	0.0101763920431335	ilf2	interleukin enhancer binding factor 2
ncbi_119890142	9.91033333333333	3.28166666666667	-1.5945	0.000555106934699515	0.01023139931014	pycr1a	pyrroline-5-carboxylate reductase 1a, transcript variant X1
ncbi_119884457	1.245	4.006	1.68601667885726	0.000556400507256672	0.0102474311245094	LOC119884457	homer protein homolog 3-like, transcript variant X1
ncbi_119911986	1.53266666666667	0.0433333333333333	-5.14442	0.000559258043993326	0.0102922207152562	LOC119911986	Fc receptor-like A
ncbi_119886636	3.71966666666667	0.425666666666667	-3.12738	0.000559999259116167	0.0102980243984389	LOC119886636	rap1 GTPase-activating protein 1-like, transcript variant X1
ncbi_119885852	6.56766666666667	22.6246666666667	1.78444372487751	0.000561157146113263	0.010309480729244	lyar	Ly1 antibody reactive homolog (mouse)
ncbi_119917582	11.3293333333333	3.671	-1.62582	0.000561697397420087	0.010309480729244	fbxo5	F-box protein 5
ncbi_119911223	8.35233333333333	3.56033333333333	-1.23017	0.000561901232368851	0.010309480729244	smchd1	structural maintenance of chromosomes flexible hinge domain containing 1, transcript variant X1
ncbi_119895058	7.52833333333333	2.979	-1.3375	0.000563305451631318	0.0103274089699382	si:dkey-250d21.1	uncharacterized si:dkey-250d21.1
ncbi_119912360	17.6763333333333	5.257	-1.74951	0.000564548087241066	0.0103423498830784	LOC119912360	sialoadhesin-like
ncbi_119898219	7.95233333333333	22.6753333333333	1.51167362301468	0.000565974014195336	0.0103595986996599	trim33l	tripartite motif containing 33, like
ncbi_119882400	12.5123333333333	4.00066666666667	-1.64504	0.000566346434577389	0.0103595986996599	rab30	RAB30, member RAS oncogene family
ncbi_119883225	67.8943333333333	29.7153333333333	-1.19208	0.000567026855604633	0.0103642051566374	blmh	bleomycin hydrolase
ncbi_119907378	214.539	99.1403333333333	-1.1137	0.000569071678331589	0.010393724566023	psmb2	proteasome 20S subunit beta 2
ncbi_119886473	0.819333333333333	0.0493333333333333	-4.05382	0.000570691914139902	0.0104154504662122	LOC119886473	NACHT, LRR and PYD domains-containing protein 1-like
ncbi_119904934	1.02933333333333	3.48433333333333	1.75917239597368	0.000571570929850605	0.0104236261128562	atp7b	ATPase copper transporting beta
ncbi_119909023	0.0816666666666667	0.949666666666667	3.53960196732128	0.000572068883108278	0.0104248453137335	LOC119909023	kelch-like protein 29, transcript variant X1
ncbi_119889984	6.12966666666667	1.84966666666667	-1.72854	0.000572706728444457	0.0104286100205149	ccnb2	cyclin B2, transcript variant X1
ncbi_119891520	2.49066666666667	7.41266666666667	1.57346068330461	0.000574380645159636	0.0104512210393155	LOC119891520	GTPase IMAP family member 8-like, transcript variant X1
ncbi_119918429	3.866	10.0393333333333	1.3767499269628	0.000576186901666823	0.010472333589606	lamb1b	laminin, beta 1b
ncbi_119891502	12159.6373333333	43993.2206666667	1.85518102189948	0.000576407079967147	0.010472333589606	LOC119891502	hemoglobin subunit beta-2-like
ncbi_119909302	0.224666666666667	1.19766666666667	2.41436843882031	0.000577404587100465	0.0104825808748224	si:dkey-12h9.6	macoilin-1
ncbi_119891122	177.800666666667	49.9946666666667	-1.83041	0.000578644219589979	0.0104948573571705	LOC119891122	lymphocyte antigen 6G-like
ncbi_119915246	146.13	348.71	1.25477534804065	0.00057900554576071	0.0104948573571705	LOC119915246	glutathione S-transferase Mu 3-like
ncbi_119906811	1.98166666666667	0.436	-2.18431	0.000579382787685992	0.0104948573571705	eomesa	eomesodermin homolog a, transcript variant X1
ncbi_119899747	2.06333333333333	129.500333333333	5.97183509246414	0.000580780548674713	0.0105123018174041	ppp1r27b	protein phosphatase 1, regulatory subunit 27b
ncbi_119910017	3.41766666666667	1.34333333333333	-1.34719	0.000582046492419122	0.0105273360356613	ap5m1	adaptor related protein complex 5 subunit mu 1
ncbi_119886170	3.407	1.29666666666667	-1.39369	0.00058289527593448	0.0105329527923423	LOC119886170	death-inducer obliterator 1-like
ncbi_119911765	2.07533333333333	0.434	-2.25758	0.000583352625965188	0.0105329527923423	LOC119911765	sterile alpha motif domain-containing protein 9-like
ncbi_119888454	2.26133333333333	0.302	-2.90455	0.000583663747487332	0.0105329527923423	LOC119888454	mediator of RNA polymerase II transcription subunit 16-like
ncbi_119885756	17.309	5.887	-1.55592	0.000584266192875979	0.0105359620254489	LOC119885756	E3 ubiquitin-protein ligase TRIM39-like
ncbi_119888137	204.390666666667	498.616	1.28659985967078	0.000587285823580854	0.0105825229402624	sqstm1	sequestosome 1, transcript variant X1
ncbi_119905202	10.051	3.807	-1.40061	0.000588241108012145	0.0105911478796634	spats2	spermatogenesis associated serine rich 2
ncbi_119916908	27.5396666666667	11.39	-1.27374	0.000588877842657914	0.0105911478796634	rrbp1a	ribosome binding protein 1a, transcript variant X1
ncbi_119897022	49.1026666666667	142.356666666667	1.53563677549021	0.000589078401213599	0.0105911478796634	tmod4	tropomodulin 4 (muscle), transcript variant X1
ncbi_119918444	1.58366666666667	0.369	-2.10158	0.000589870875975042	0.0105975167331564	tspan33a	tetraspanin 33a
ncbi_119898697	23.9283333333333	5.51433333333333	-2.11746	0.000593976449926964	0.0106633545004706	plk1	polo-like kinase 1 (Drosophila)
ncbi_119910204	7.279	1.81233333333333	-2.00589	0.000598503565813161	0.0107366566976957	pole2	polymerase (DNA directed), epsilon 2
ncbi_119890463	49.9393333333333	20.628	-1.27557	0.000601789663487898	0.0107876038861856	LOC119890463	isocitrate dehydrogenase [NAD] subunit alpha, mitochondrial-like, transcript variant X1
ncbi_119893459	44.7853333333333	19.5796666666667	-1.19367	0.000603266230471145	0.0108031690205063	LOC119893459	guanine nucleotide-binding protein G(i) subunit alpha-1, transcript variant X1
ncbi_119910565	19.5363333333333	47.4736666666667	1.28096776054091	0.000603954310175003	0.0108031690205063	isca2	iron-sulfur cluster assembly 2
ncbi_119886445	9.40766666666667	24.878	1.4029616600512	0.000603998201791601	0.0108031690205063	tcta	T cell leukemia translocation altered, transcript variant X1
ncbi_119905594	14.3153333333333	4.10733333333333	-1.80129	0.000606424692685301	0.0108385527853037	si:dkey-183p4.10	spore wall protein 2, transcript variant X1
ncbi_119898261	8.23533333333333	3.09566666666667	-1.41158	0.000608694099576625	0.0108653211414667	LOC119898261	mannosyl-oligosaccharide 1,2-alpha-mannosidase IA-like
ncbi_119886655	11.936	5.33666666666667	-1.16131	0.000608821029968048	0.0108653211414667	xpo6	exportin 6, transcript variant X1
MSTRG.6745	1.96733333333333	0.0976666666666667	-4.33223	0.000609705953100996	0.0108730894969678	--	XP_040001906.1 taxid=8245 immunoglobulin lambda-1 light chain-like [Xiphias gladius]
ncbi_119907182	26.4986666666667	10.578	-1.32485	0.000613102535206671	0.0109256046472864	LOC119907182	SOSS complex subunit C-like, transcript variant X1
ncbi_119909383	1.949	0.677	-1.52551	0.000613624700547162	0.0109268575174017	LOC119909383	NLR family CARD domain-containing protein 3-like
MSTRG.11580	0.0823333333333333	1.221	3.89044275412388	0.000615798997969392	0.0109541099967236	--	-
ncbi_119916925	5.09533333333333	1.474	-1.78944	0.00061606110311571	0.0109541099967236	LOC119916925	MAD2L1 binding protein
ncbi_119915515	36.59	12.725	-1.52378	0.00061665313977582	0.010956580621645	sh3bp1	SH3-domain binding protein 1
MSTRG.8790	116.809333333333	2.266	-5.68786	0.000622202387946971	0.0110470617807149	IGKV3-11	XP_035848940.1 taxid=283035 tyrosine-protein phosphatase non-receptor type substrate 1-like [Sander lucioperca]
ncbi_119908855	6.90833333333333	2.217	-1.63973	0.000625874902503027	0.0111041136407397	fig4a	FIG4 phosphoinositide 5-phosphatase a
ncbi_119894137	20.0736666666667	7.23766666666667	-1.47171	0.000626535061440497	0.0111076765804649	irf7	interferon regulatory factor 7
ncbi_119888836	33.0726666666667	12.3323333333333	-1.42319	0.000627000584073141	0.0111077861714701	hvcn1	hydrogen voltage-gated channel 1, transcript variant X1
ncbi_119881905	58.7983333333333	24.419	-1.26777	0.000629201954865259	0.0111339858014006	LOC119881905	T-cell surface antigen CD2, transcript variant X1
ncbi_119909752	0.677666666666667	2.588	1.93318990286893	0.000629400322161717	0.0111339858014006	si:dkey-154b15.1	uncharacterized si:dkey-154b15.1, transcript variant X1
ncbi_119884942	2.762	1.07166666666667	-1.36586	0.000630582629269714	0.0111467464480996	ep300b	E1A binding protein p300 b, transcript variant X1
MSTRG.12938	1.68166666666667	0.001	-10.7157	0.000631952239008876	0.0111627969639976	--	XP_045921241.1 taxid=147949 uncharacterized protein LOC123980745 isoform X3 [Micropterus dolomieu]
ncbi_119903795	2.803	7.03933333333333	1.32846705917449	0.000632638611223388	0.0111667641581051	LOC119903795	GDP-Man:Man(3)GlcNAc(2)-PP-Dol alpha-1,2-mannosyltransferase-like
ncbi_119897452	11.8506666666667	33.0643333333333	1.48030759210301	0.000643241922450456	0.0113456427196914	kel	Kell metallo-endopeptidase (Kell blood group)
ncbi_119888863	2.68233333333333	0.194333333333333	-3.78688	0.000644651106697834	0.0113585972227479	il21	interleukin 21
ncbi_119882776	37.4593333333333	13.327	-1.49097	0.00064513517735224	0.0113585972227479	trappc4	trafficking protein particle complex 4
ncbi_119901218	28.4433333333333	86.4926666666667	1.60448727086374	0.000645385517494648	0.0113585972227479	gadd45ab	growth arrest and DNA-damage-inducible, alpha, b
ncbi_119891414	2.84	0.352666666666667	-3.00951	0.00064854194845786	0.0114058482891694	phf19	PHD finger protein 19, transcript variant X1
ncbi_119888164	11.7123333333333	4.68333333333333	-1.32242	0.000650486262982936	0.0114317287873934	tbc1d10c	TBC1 domain family, member 10C, transcript variant X1
ncbi_119898586	69.4963333333333	24.9593333333333	-1.47736	0.000653324750484328	0.011473274594199	man2b1	mannosidase, alpha, class 2B, member 1
ncbi_119891269	43.8683333333333	19.118	-1.19825	0.000659763738526701	0.0115779439223895	arhgap25	Rho GTPase activating protein 25
ncbi_119902207	16.209	5.83733333333333	-1.47341	0.000668520763241889	0.011723110294935	LOC119902207	calcium-binding mitochondrial carrier protein Aralar1-like, transcript variant X1
ncbi_119888555	17.228	45.8523333333333	1.41223992285476	0.00066922325327078	0.0117269251526044	LOC119888555	septin-9-like, transcript variant X1
ncbi_119890018	3.427	1.01366666666667	-1.75736	0.000671979771773183	0.0117495008710962	nadsyn1	NAD synthetase 1, transcript variant X1
ncbi_119918475	35.8286666666667	14.0646666666667	-1.34904	0.000672442547258066	0.0117495008710962	gspt1l	G1 to S phase transition 1, like
ncbi_119905320	10.558	3.75033333333333	-1.49325	0.000672453129351972	0.0117495008710962	nup210	nucleoporin 210, transcript variant X1
ncbi_119907795	3.13933333333333	10.795	1.7818331163315	0.000672455099065304	0.0117495008710962	s100u	S100 calcium binding protein U
ncbi_119883117	2.31866666666667	7.10966666666667	1.6164864894375	0.000674715744859794	0.0117804881893138	pgm2l1	phosphoglucomutase 2-like 1
ncbi_119889695	0.00333333333333333	0.186333333333333	5.80477637795583	0.000683172950884292	0.0119135201351909	LOC119889695	stereocilin-like
ncbi_119912857	7.06433333333333	1.09233333333333	-2.69314	0.000683320338578685	0.0119135201351909	LOC119912857	prostaglandin D2 receptor 2-like, transcript variant X1
ncbi_119914614	5.60766666666667	2.34566666666667	-1.2574	0.000685873129809305	0.0119481887818523	LOC119914614	M-phase phosphoprotein 9-like, transcript variant X1
ncbi_119901281	5.77033333333333	14.609	1.34013086149105	0.000686593492539577	0.0119481887818523	LOC119901281	UV excision repair protein RAD23 homolog B-like, transcript variant X1
ncbi_119901307	27.8093333333333	12.1886666666667	-1.19003	0.000686791101098948	0.0119481887818523	commd2	COMM domain containing 2
ncbi_119897595	30.6786666666667	12.2386666666667	-1.32579	0.000691236875021287	0.0120083170354873	flad1	flavin adenine dinucleotide synthetase 1, transcript variant X1
ncbi_119883111	12.6503333333333	3.123	-2.01817	0.000691240481076765	0.0120083170354873	pid1	phosphotyrosine interaction domain containing 1
ncbi_119906158	0.196	2.30766666666667	3.55750928798035	0.000693885332462718	0.0120381789876681	LOC119906158	NUAK family SNF1-like kinase 1
ncbi_119894639	2.27766666666667	0.429666666666667	-2.40627	0.000694479742021535	0.0120381789876681	usp24	ubiquitin specific peptidase 24, transcript variant X1
ncbi_119885758	6.78366666666667	16.6116666666667	1.29205964159809	0.000694645887750837	0.0120381789876681	rpusd1	RNA pseudouridine synthase domain containing 1, transcript variant X1
ncbi_119893697	5.54533333333333	2.32166666666667	-1.25611	0.000695134944679446	0.0120381789876681	LOC119893697	spatacsin-like
ncbi_119889066	2.60066666666667	0.814333333333333	-1.67519	0.000695448517317523	0.0120381789876681	ebf1a	EBF transcription factor 1a, transcript variant X1
ncbi_119890258	4.047	11.776	1.54092482238759	0.0007012822468201	0.012130477319459	wt1b	WT1 transcription factor b, transcript variant X1
MSTRG.1254	2.269	0.136666666666667	-4.05332	0.000706478331264764	0.0121995482620864	Nlrc3	XP_044043382.1 taxid=119488 protein NLRC3-like isoform X1 [Siniperca chuatsi]
ncbi_119886135	129.941333333333	32.7893333333333	-1.98656	0.000706584372657963	0.0121995482620864	ctsa	cathepsin A, transcript variant X1
ncbi_119898338	432.062	143.042	-1.5948	0.000706788814621745	0.0121995482620864	LOC119898338	urokinase plasminogen activator surface receptor-like
ncbi_119911031	53.2453333333333	25.476	-1.06352	0.000709957202344524	0.0122454957682563	LOC119911031	heterogeneous nuclear ribonucleoprotein Q, transcript variant X1
ncbi_119906545	4.251	1.47833333333333	-1.52383	0.00071276986747916	0.01228524656834	ints5	integrator complex subunit 5
MSTRG.17533	12.02	3.12933333333333	-1.94151	0.000715196444485739	0.0123182908978306	Anp32e	XP_038568344.1 taxid=27706 acidic leucine-rich nuclear phosphoprotein 32 family member E-like isoform X1 [Micropterus salmoides]
ncbi_119894308	0.233333333333333	0.001	-7.86625	0.000716147199526736	0.0123258872448082	LOC119894308	chemokine-like protein TAFA-5
MSTRG.18003	0.182333333333333	2.147	3.55767195378738	0.000719715635962531	0.0123784946720099	--	KAG1932646.1 taxid=90988 long-chain-fatty-acid--CoA ligase [Pimephales promelas]
ncbi_119890922	9.424	2.24266666666667	-2.07112	0.000724049743952216	0.0124441868573223	LOC119890922	E3 ubiquitin-protein ligase TRIM69-like
ncbi_119916764	10.7383333333333	3.845	-1.48171	0.000724886664872081	0.0124493472910758	LOC119916764	G-protein coupled receptor 4-like
ncbi_119895148	4.29133333333333	11.88	1.46903696289958	0.000725379634981628	0.0124493472910758	cfap298	cilia and flagella associated protein 298, transcript variant X1
ncbi_119890692	4.22266666666667	1.29	-1.71078	0.000726241507203301	0.0124507192166154	shcbp1	SHC SH2-domain binding protein 1, transcript variant X1
MSTRG.17586	1.51466666666667	0.0516666666666667	-4.87362	0.000726489323242262	0.0124507192166154	--	XP_045908025.1 taxid=147949 immunoglobulin lambda-1 light chain-like [Micropterus dolomieu]
ncbi_119897607	35.7236666666667	113.619666666667	1.66926050460371	0.000731152020526525	0.0125217550710853	tuft1a	tuftelin 1a
ncbi_119908648	6.03933333333333	2.088	-1.53227	0.00073450971577576	0.012570356650311	cenpe	centromere protein E, transcript variant X1
ncbi_119891274	5.397	1.52233333333333	-1.82587	0.000735381760012723	0.0125735730590009	pdlim2	PDZ and LIM domain 2 (mystique), transcript variant X1
ncbi_119900869	4.48933333333333	1.27966666666667	-1.81073	0.00073573756837674	0.0125735730590009	peak3	PEAK family member 3, transcript variant X1
ncbi_119913109	0.001	0.203666666666667	7.67006606909758	0.000736990119856376	0.0125860840948919	LOC119913109	zinc finger protein RFP
ncbi_119894769	1.76933333333333	12.8	2.85486603512569	0.000739824714788369	0.0126111198949902	LOC119894769	transmembrane 4 L6 family member 1-like
ncbi_119886614	18.422	5.75566666666667	-1.67837	0.000740168225489622	0.0126111198949902	LOC119886614	nuclear factor of activated T-cells, cytoplasmic 2-like
ncbi_119882779	13.1983333333333	5.09166666666667	-1.37415	0.000740388656873285	0.0126111198949902	qpctla	glutaminyl-peptide cyclotransferase-like a
ncbi_119905756	48.3516666666667	18.7766666666667	-1.36462	0.000740542149155822	0.0126111198949902	LOC119905756	carcinoembryonic antigen-related cell adhesion molecule 5-like, transcript variant X1
ncbi_119895472	3.61366666666667	1.144	-1.65938	0.000742409638596257	0.0126340252502003	bicdl2l	bicaudal-D-related protein 2-like
ncbi_119892266	17.9703333333333	0.0556666666666667	-8.33459	0.000743037120019838	0.0126358112772994	LOC119892266	procathepsin L-like
ncbi_119900433	2.40133333333333	15.245	2.66642856471199	0.000743990433755335	0.0126431318826926	ptgs2b	prostaglandin-endoperoxide synthase 2b
ncbi_119918077	3.257	0.527666666666667	-2.62584	0.00074753213425831	0.012694397521513	LOC119918077	CD9 antigen-like
ncbi_119893307	4.366	1.33833333333333	-1.70587	0.000749355668463006	0.0127164342279105	plxnb2b	plexin b2b, transcript variant X1
MSTRG.17761	40.6856666666667	217.399666666667	2.41775719262146	0.000749965158925408	0.0127178523654518	ple3	XP_038582366.1 taxid=27706 dicentracin-like isoform X1 [Micropterus salmoides]
ncbi_119892146	7.52733333333333	18.209	1.27444092976887	0.000750621707075191	0.0127200659568972	ezh1	enhancer of zeste 1 polycomb repressive complex 2 subunit, transcript variant X1
ncbi_119881903	0.045	0.819666666666667	4.18704042254525	0.000752543965970499	0.0127437102136545	LOC119881903	vacuolar protein sorting-associated protein 13C-like
ncbi_119914214	36.6616666666667	80.6243333333333	1.13694295275312	0.000757684616766847	0.0128217840466451	LOC119914214	arrestin domain-containing protein 3-like
ncbi_119884579	0.0213333333333333	1.85866666666667	6.44501484586843	0.000766039890511706	0.0129529326862686	LOC119884579	enoyl-CoA delta isomerase 2-like
ncbi_119904410	64.0206666666667	22.0173333333333	-1.5399	0.000766505941363429	0.0129529326862686	LOC119904410	sodium/potassium-transporting ATPase subunit alpha-1
ncbi_119913233	1.524	5.638	1.8873205750771	0.000767060487605172	0.0129532518933438	LOC119913233	transmembrane protein 184C-like
ncbi_119917418	14.8063333333333	5.82766666666667	-1.34522	0.000767632119620686	0.0129538589788328	LOC119917418	minichromosome maintenance complex binding protein
ncbi_119909128	0.212666666666667	0.984333333333333	2.21055302736908	0.000770880586177914	0.0129996055334409	jph1a	junctophilin 1a
ncbi_119914585	11.354	3.811	-1.57496	0.000774006270917003	0.0130432192636341	orai1b	ORAI calcium release-activated calcium modulator 1b
ncbi_119898064	10.845	3.12233333333333	-1.79633	0.000778798440633274	0.0131061875436272	ubr5	ubiquitin protein ligase E3 component n-recognin 5
ncbi_119909556	5.54233333333333	1.86333333333333	-1.57261	0.000778826875369793	0.0131061875436272	LOC119909556	uncharacterized LOC119909556
ncbi_119905410	6.35633333333333	2.77	-1.19831	0.000780414308307823	0.0131189702515785	ncoa6	nuclear receptor coactivator 6, transcript variant X1
MSTRG.9012	232.086666666667	8.98133333333333	-4.69159	0.000780671499132472	0.0131189702515785	IGKV3-20	XP_038581341.1 taxid=27706 immunoglobulin lambda-1 light chain-like [Micropterus salmoides]
ncbi_119898240	22.8983333333333	7.08866666666667	-1.69166	0.000782360943359157	0.013126625292234	prune	prune exopolyphosphatase
ncbi_119881827	4.16766666666667	15.219	1.8685617668698	0.000782691413386334	0.013126625292234	LOC119881827	MAPK regulated corepressor interacting protein 2-like
MSTRG.15838	0.001	0.872	9.76818432477693	0.000782872449950614	0.013126625292234	Plxnc1	XP_045927843.1 taxid=147949 plexin-C1 isoform X2 [Micropterus dolomieu]
ncbi_119914920	54.7786666666667	25.1773333333333	-1.12149	0.000783298333334453	0.013126625292234	pbdc1	polysaccharide biosynthesis domain containing 1
ncbi_119886876	260.020333333333	755.776	1.53933426091556	0.000786259615360656	0.0131671260516976	LOC119886876	keratin, type I cytoskeletal 18-like, transcript variant X1
ncbi_119882063	6.86466666666667	2.41066666666667	-1.50976	0.000788255720946895	0.0131914185771196	LOC119882063	deleted in malignant brain tumors 1 protein-like, transcript variant X1
ncbi_119882774	1.48833333333333	0.230666666666667	-2.68982	0.000789194469761027	0.0131979949292954	slc37a4a	solute carrier family 37 member 4a
ncbi_119914142	13.4463333333333	4.79666666666667	-1.48711	0.000796848228169064	0.0133158286608591	galt	galactose-1-phosphate uridylyltransferase
ncbi_119912088	0.017	1.26133333333333	6.2132710313679	0.00079734182040046	0.0133158286608591	LOC119912088	uncharacterized LOC119912088
ncbi_119892195	8.334	3.03766666666667	-1.45605	0.000802263925691127	0.0133887827819619	tpcn1	two pore segment channel 1, transcript variant X1
ncbi_119886261	14.8416666666667	4.224	-1.81297	0.0008041385666083	0.0134108129777392	mcm2	minichromosome maintenance complex component 2
ncbi_119895220	34.7373333333333	12.0336666666667	-1.52941	0.000805142468811047	0.0134183012962017	LOC119895220	protein-tyrosine sulfotransferase 1-like
ncbi_119889114	5.37533333333333	15.1643333333333	1.49625594793139	0.000808725204847627	0.0134687278950588	fgf2	fibroblast growth factor 2
ncbi_119914175	49.586	21.5283333333333	-1.2037	0.000810819309525752	0.0134877809608087	saraf	store-operated calcium entry-associated regulatory factor
ncbi_119906163	1.68566666666667	0.235666666666667	-2.8385	0.000810984762096431	0.0134877809608087	ntsr1	neurotensin receptor 1 (high affinity)
ncbi_119905308	16.425	7.259	-1.17805	0.000812212850374655	0.0134989217510377	ptpn22	protein tyrosine phosphatase non-receptor type 22, transcript variant X1
ncbi_119908586	0.526333333333333	0.0186666666666667	-4.81744	0.000813187284110153	0.0135058344123295	LOC119908586	NLR family CARD domain-containing protein 3-like
ncbi_119896017	3.461	9.011	1.38049827718651	0.000816665903063731	0.0135542998406912	slc35e3	solute carrier family 35 member E3
ncbi_119890227	23.2223333333333	9.241	-1.32939	0.000818369374408647	0.0135732566611453	LOC119890227	tyrosine-protein kinase CSK
ncbi_119910018	3.85866666666667	1.257	-1.61812	0.000822172878174268	0.0136269942015148	LOC119910018	sodium-dependent multivitamin transporter-like, transcript variant X1
ncbi_119888973	30.1283333333333	12.703	-1.24595	0.000824728308915121	0.013651302805287	nfkb1	nuclear factor of kappa light polypeptide gene enhancer in B-cells 1, transcript variant X1
ncbi_119910609	2.26333333333333	0.422666666666667	-2.42086	0.000824768563333237	0.013651302805287	LOC119910609	uracil nucleotide/cysteinyl leukotriene receptor
ncbi_119891854	1.296	0.286666666666667	-2.17662	0.000826886095065585	0.0136687587591175	micall2a	mical-like 2a, transcript variant X1
MSTRG.8906	100.803333333333	3.85633333333333	-4.70817	0.000826953687229712	0.0136687587591175	IGKV4-1	AFJ05594.1 taxid=94232 immmunoglobulin light chain [Epinephelus coioides]
ncbi_119893480	13.1156666666667	5.18133333333333	-1.3399	0.000828697040654029	0.0136882184679616	LOC119893480	G/T mismatch-specific thymine DNA glycosylase-like, transcript variant X1
ncbi_119882648	2.33533333333333	0.649666666666667	-1.84586	0.000831405799760581	0.0137216842850093	LOC119882648	glucuronokinase with putative uridyl pyrophosphorylase
ncbi_119905901	18.5096666666667	5.94033333333333	-1.63966	0.000831857958887752	0.0137216842850093	atp13a2	ATPase cation transporting 13A2, transcript variant X1
ncbi_119898153	104.771	41.2076666666667	-1.34625	0.000833586424553048	0.0137408227120258	LOC119898153	alpha-N-acetylgalactosaminidase-like, transcript variant X1
ncbi_119917186	7.69166666666667	23.3256666666667	1.60055016792283	0.000835107401565614	0.0137565171557627	bag2	BCL2 associated athanogene 2
ncbi_119890507	51.3666666666667	21.6433333333333	-1.24691	0.000837379379666462	0.0137815214863062	copb1	COPI coat complex subunit beta 1
ncbi_119906192	0.197	1.19733333333333	2.60355731456361	0.000837765138734188	0.0137815214863062	LOC119906192	N-terminal EF-hand calcium-binding protein 1-like
ncbi_119892113	153.928666666667	61.0073333333333	-1.33521	0.000840661796954804	0.0138197712943311	LOC119892113	valosin containing protein
ncbi_119901915	81.378	34.1043333333333	-1.25468	0.00084128772444849	0.013820665592808	atp6v1h	ATPase H+ transporting V1 subunit H, transcript variant X1
ncbi_119908862	215.554	89.101	-1.27454	0.000842866698124028	0.0138372046802683	pdia6	protein disulfide isomerase family A, member 6
ncbi_119904120	42.548	90.7153333333333	1.09225510709876	0.000844121933574738	0.0138483665089847	hnrnpa3	heterogeneous nuclear ribonucleoprotein A3, transcript variant X1
ncbi_119908109	5.116	0.678	-2.91566	0.000844691944452586	0.0138483665089847	mak	male germ cell-associated kinase, transcript variant X1
ncbi_119909258	2.343	7.15966666666667	1.61153546715142	0.000847816555337934	0.0138901761119119	nhsl1b	NHS-like 1b, transcript variant X1
ncbi_119911469	0.836	0.206333333333333	-2.01853	0.00084949654945509	0.0139079173037191	paqr9	progestin and adipoQ receptor family member 9
ncbi_119914605	0.554666666666667	0.025	-4.47162	0.00085004969708448	0.0139079173037191	dolk	dolichol kinase, transcript variant X1
ncbi_119918245	12.5063333333333	5.12966666666667	-1.28572	0.000852292253250559	0.0139351800325254	LOC119918245	dnaJ homolog subfamily B member 9-like, transcript variant X1
ncbi_119900536	26.534	8.63166666666667	-1.62013	0.000854823859224987	0.0139671287593099	jak3	Janus kinase 3 (a protein tyrosine kinase, leukocyte), transcript variant X1
ncbi_119913145	12.79	3.98333333333333	-1.68297	0.00085650734110033	0.0139851860381419	LOC119913145	butyrophilin-like protein 2, transcript variant X1
ncbi_119891339	10.393	3.97466666666667	-1.38671	0.000857255387534849	0.0139879553180619	LOC119891339	transmembrane protein 150A-like, transcript variant X1
ncbi_119906743	0.400666666666667	28.9713333333333	6.17607978213539	0.000858627821196029	0.014000902206448	il11b	interleukin 11b
ncbi_119909118	1.45	5.45366666666667	1.9111736238041	0.000860008189740926	0.0140139609463039	pi15a	peptidase inhibitor 15a
ncbi_119906123	15.7566666666667	6.546	-1.26728	0.000860914604193089	0.0140192841472036	LOC119906123	NEDD8-activating enzyme E1 catalytic subunit-like, transcript variant X1
ncbi_119909809	39.9193333333333	14.085	-1.50293	0.000861565167749348	0.0140204366665644	snx6	sorting nexin 6
ncbi_119905247	3.06866666666667	9.544	1.6369821011925	0.000868621673926974	0.0141257628237405	LOC119905247	protein phosphatase 1 regulatory subunit 12B-like, transcript variant X1
ncbi_119906229	6.762	1.576	-2.10118	0.000869363579418488	0.0141268054785754	LOC119906229	uncharacterized LOC119906229
ncbi_119915439	1.114	0.0866666666666667	-3.68413	0.000870402503707952	0.0141268054785754	foxl3	forkhead box L3
ncbi_119912422	151.195666666667	59.865	-1.33663	0.0008704383493126	0.0141268054785754	LOC119912422	H-2 class II histocompatibility antigen, E-S beta chain-like
ncbi_119904307	12.6503333333333	3.98433333333333	-1.66677	0.000871237144369601	0.0141302861335652	trim13	tripartite motif containing 13
ncbi_119914498	15.7846666666667	0.489666666666667	-5.01058	0.000872548701347085	0.0141414390513498	fbp1b	fructose-1,6-bisphosphatase 1b
ncbi_119903527	5.807	1.744	-1.73539	0.000873094388539629	0.0141414390513498	LOC119903527	CD276 antigen homolog
ncbi_119888295	376.717666666667	1334.98	1.82526253129072	0.000876082407487256	0.0141803378700514	si:ch211-39i2.2	uncharacterized protein LOC449866 homolog
MSTRG.2004	17.7306666666667	1.40766666666667	-3.65487	0.000877289372210053	0.014185114216058	IGHV3-33	XP_045898556.1 taxid=147949 Ig heavy chain Mem5-like [Micropterus dolomieu]
ncbi_119893415	31.1856666666667	13.5656666666667	-1.20092	0.00087755069337618	0.014185114216058	herpud1	homocysteine-inducible, endoplasmic reticulum stress-inducible, ubiquitin-like domain member 1
ncbi_119888352	16.4503333333333	5.35366666666667	-1.61952	0.000879974092892325	0.0142034317344067	gpr174	G protein-coupled receptor 174
ncbi_119893705	19.0463333333333	52.6496666666667	1.46691111044379	0.000880316397408912	0.0142034317344067	LOC119893705	probable E3 ubiquitin-protein ligase HERC4
ncbi_119888884	16.0243333333333	7.306	-1.13311	0.000880445958559076	0.0142034317344067	ccdc88b	coiled-coil domain containing 88B
ncbi_119890098	1.17233333333333	3.34866666666667	1.51420394004653	0.000881385590105846	0.014209110893293	tshz3b	teashirt zinc finger homeobox 3b
ncbi_119890257	4.00633333333333	1.27	-1.65745	0.00088283878150027	0.0142230562386672	slc7a10a	solute carrier family 7 member 10a
ncbi_119888741	28.8323333333333	10.4313333333333	-1.46676	0.000891046009633006	0.0143377264616392	tgfbi	transforming growth factor, beta-induced
ncbi_119886639	19.5203333333333	8.437	-1.21018	0.000891142290622929	0.0143377264616392	arhgap9	Rho GTPase activating protein 9, transcript variant X1
ncbi_119896768	2.04166666666667	5.76033333333333	1.4964049551542	0.000894840578191607	0.0143876561581313	LOC119896768	serine/arginine-rich splicing factor 10-like
ncbi_119905384	2.57133333333333	0.611	-2.07327	0.000898669269572514	0.0144396148018621	LOC119905384	dystroglycan-like, transcript variant X1
ncbi_119885864	2.273	0.511333333333333	-2.15226	0.000900321320429471	0.0144565538981577	LOC119885864	tripartite motif-containing protein 35-like
ncbi_119882699	5.202	13.946	1.42271308234381	0.000904735296763857	0.0145177896127031	LOC119882699	F-BAR and double SH3 domains protein 2-like, transcript variant X1
ncbi_119909180	5.981	13.9596666666667	1.22280587011273	0.00090653211215365	0.0145369758196947	rdh10a	retinol dehydrogenase 10a
ncbi_119905554	17.1266666666667	5.46033333333333	-1.64918	0.0009077641806014	0.0145470864249855	LOC119905554	uncharacterized LOC119905554
ncbi_119910892	135.166666666667	465.499333333333	1.78403968790288	0.000912813327915571	0.0146183125136784	rsad2	radical S-adenosyl methionine domain containing 2
ncbi_119897636	1.53966666666667	6.38266666666667	2.05154125987073	0.0009150653884742	0.0146446798306308	acbd7	acyl-CoA binding domain containing 7
ncbi_119910049	1687.68633333333	748.120333333333	-1.1737	0.00091813196512171	0.0146770279837275	LOC119910049	cystatin-B-like
ncbi_119889945	26.6383333333333	9.905	-1.42727	0.000918300526812494	0.0146770279837275	galns	galactosamine (N-acetyl)-6-sulfatase, transcript variant X1
ncbi_119891953	7.33166666666667	21.966	1.58305907894937	0.000920384565523498	0.0147006205835464	slc25a37	solute carrier family 25 member 37
ncbi_119894937	1.64966666666667	0.520333333333333	-1.66467	0.00092250647154423	0.014724786465269	st6gal1	ST6 beta-galactosamide alpha-2,6-sialyltranferase 1, transcript variant X1
ncbi_119895348	17.3586666666667	7.6	-1.19158	0.000925651530436607	0.0147652409690093	taf6	TAF6 RNA polymerase II, TATA box binding protein (TBP)-associated factor, transcript variant X1
ncbi_119895295	33.4823333333333	15.896	-1.07474	0.00092781862453742	0.0147749714725405	abr	ABR activator of RhoGEF and GTPase, transcript variant X1
ncbi_119900839	11.97	3.30933333333333	-1.85481	0.000928251414475519	0.0147749714725405	LOC119900839	elongation of very long chain fatty acids protein 4-like, transcript variant X1
ncbi_119897215	3.58733333333333	0.633333333333333	-2.50187	0.000928277965492901	0.0147749714725405	LOC119897215	uncharacterized LOC119897215
MSTRG.11836	2.964	0.474666666666667	-2.64256	0.000928705509811496	0.0147749714725405	CUL9	XP_038586100.1 taxid=27706 LOW QUALITY PROTEIN: cullin-9-like [Micropterus salmoides]
ncbi_119884714	20.173	5.04666666666667	-1.99902	0.000930738022161126	0.014788570986467	LOC119884714	ectonucleoside triphosphate diphosphohydrolase 2-like, transcript variant X1
ncbi_119882052	63.4793333333333	16.4406666666667	-1.94902	0.000930783435671277	0.014788570986467	LOC119882052	retinoid-inducible serine carboxypeptidase-like
ncbi_119907114	1.53833333333333	0.437333333333333	-1.81456	0.000933137154787545	0.0148162328805466	adnp2b	ADNP homeobox 2b
ncbi_119912132	11.529	4.154	-1.47269	0.000936123350453532	0.0148538942655297	dock11	dedicator of cytokinesis 11, transcript variant X1
ncbi_119918948	28.3623333333333	6.65233333333333	-2.09204	0.000937897595076451	0.0148722882912385	LOC119918948	L-amino-acid oxidase-like
ncbi_119903772	2.07133333333333	0.335666666666667	-2.62546	0.00094167906463223	0.0149224660163411	LOC119903772	neuronal membrane glycoprotein M6-b-like, transcript variant X1
ncbi_119918138	157.150666666667	63.7946666666667	-1.30064	0.000943237940278438	0.0149373804006635	hcls1	hematopoietic cell-specific Lyn substrate 1, transcript variant X1
ncbi_119915047	11.622	5.132	-1.17927	0.000948799785926198	0.0150156259314577	LOC119915047	serine/threonine-protein phosphatase 2A 55 kDa regulatory subunit B alpha isoform-like
ncbi_119898336	162.875666666667	536.788666666667	1.72058312802927	0.000954081043975944	0.0150867294252181	LOC119898336	urokinase plasminogen activator surface receptor-like
ncbi_119882799	42.824	13.99	-1.61402	0.000954540402803066	0.0150867294252181	psmd2	proteasome 26S subunit, non-ATPase 2
ncbi_119884033	7.20366666666667	20.174	1.48569383222183	0.000957197514413948	0.0151188440846232	LOC119884033	vascular endothelial growth factor A-A-like, transcript variant X1
rly endosome;GO:1902966//positive regulation of protein localization to early endosome;GO:1903131//mononuclear cell differentiation;GO:1903311//regulation of mRNA metabolic process;GO:1903312//negative regulation of mRNA metabolic process;GO:1903391//regulation of adherens junction organization;GO:1903393//positive regulation of adherens junction organization;GO:1903506//regulation of nucleic aci…
ncbi_119900929	7.225	24.341	1.75231894670635	0.000960034589545659	0.0151461335588111	LOC119900929	mitochondrial coenzyme A transporter SLC25A42-like
ncbi_119900532	1.58133333333333	0.516333333333333	-1.61477	0.00096030406850168	0.0151461335588111	mast3b	microtubule associated serine/threonine kinase 3b, transcript variant X1
ncbi_119904032	40.131	13.7736666666667	-1.5428	0.000960922209537258	0.0151461335588111	LOC119904032	cytohesin 1 interacting protein
ncbi_119902242	12.5213333333333	5.33033333333333	-1.23209	0.000961430610072578	0.0151461335588111	LOC119902242	dipeptidyl peptidase 9-like, transcript variant X1
ncbi_119904558	6.03133333333333	1.67333333333333	-1.84975	0.000964816725813465	0.0151895820726701	ankrd44	ankyrin repeat domain 44, transcript variant X1
ncbi_119898767	0.833333333333333	0.186333333333333	-2.16101	0.000966912623767293	0.0152126747351598	LOC119898767	caskin-1-like, transcript variant X1
ncbi_119884212	3.15	0.94	-1.74462	0.000971999379641634	0.0152827626778244	pole	polymerase (DNA directed), epsilon
ncbi_119902466	19.907	49.271	1.30746293056024	0.000974995482633598	0.0153156566264728	col6a2	collagen, type VI, alpha 2, transcript variant X1
ncbi_119888235	48.4716666666667	21.4206666666667	-1.17814	0.000975938944604459	0.0153156566264728	LOC119888235	transmembrane 9 superfamily member 2, transcript variant X1
ncbi_119912265	8.34966666666667	3.53633333333333	-1.23946	0.000975991516888374	0.0153156566264728	parp142.2	poly(ADP-ribose) polymerase family member 14-related sequence 2.2, transcript variant X1
ncbi_119883364	69.8436666666667	193.646666666667	1.47122546281689	0.000980832587827099	0.0153816430861446	junbb	JunB proto-oncogene, AP-1 transcription factor subunit b
ncbi_119908539	24.5086666666667	9.29066666666667	-1.39944	0.000981928386915949	0.0153888478628655	mtfr2	mitochondrial fission regulator 2, transcript variant X1
ncbi_119902221	47.516	20.7183333333333	-1.19751	0.000983052710499883	0.0153964900552514	LOC119902221	ras-related protein Rab-11B
ncbi_119898720	4.01666666666667	1.022	-1.9746	0.000984460320248029	0.0154085562875326	si:ch211-14k19.8	uncharacterized si:ch211-14k19.8
ncbi_119914500	17.3033333333333	6.36933333333333	-1.44184	0.000985508767140489	0.0154149890084032	ash2l	ash2 like, histone lysine methyltransferase complex subunit, transcript variant X1
ncbi_119896553	19.414	7.45066666666667	-1.38166	0.00098691893276391	0.015427067635486	mfsd11	major facilitator superfamily domain containing 11
ncbi_119890697	43.2463333333333	20.33	-1.08897	0.000990083730996156	0.0154665405574606	spg21	SPG21 abhydrolase domain containing, maspardin
ncbi_119891989	85.578	38.0726666666667	-1.16848	0.000993009832659264	0.0155022361351622	fmnl1a	formin-like 1a
ncbi_119904190	10.0513333333333	4.274	-1.23373	0.000993695826127238	0.0155029370757477	dop1b	DOP1 leucine zipper like protein B
ncbi_119886414	16.8643333333333	6.63666666666667	-1.34544	0.000995512863652282	0.015521271482166	prkcda	protein kinase C, delta a
ncbi_119893770	9.453	2.24533333333333	-2.07384	0.00100093469693691	0.0155957492534332	arsa	arylsulfatase A
ncbi_119913295	229.488333333333	96.392	-1.25144	0.00100176504758485	0.0155986364331595	capgb	capping protein (actin filament), gelsolin-like b
ncbi_119904029	2.57366666666667	0.649	-1.98753	0.00100676588720919	0.0156637239046275	LOC119904029	polypeptide N-acetylgalactosaminyltransferase 5
ncbi_119897565	14.3716666666667	6.43466666666667	-1.15929	0.00100724053724654	0.0156637239046275	rnf115	ring finger protein 115
MSTRG.2012	3.41866666666667	0.0793333333333333	-5.42936	0.001015912078267	0.0157884227999052	--	XP_062295296.1 taxid=13677 immunoglobulin gamma-1 heavy chain-like [Scomber scombrus]
ncbi_119888152	18.0223333333333	6.86133333333333	-1.39322	0.00101778751434553	0.0158074101939009	sil1	SIL1 nucleotide exchange factor
ncbi_119887340	0.229	0.001	-7.8392	0.00101935207076293	0.0158215479943448	LOC119887340	uncharacterized LOC119887340
ncbi_119888974	2.14666666666667	0.773333333333333	-1.47294	0.00102298923209849	0.015867816299298	LOC119888974	diacylglycerol kinase theta, transcript variant X1
ncbi_119903535	156.279666666667	42.537	-1.87734	0.00102933041297588	0.0159559410555018	marco	macrophage receptor with collagenous structure, transcript variant X1
ncbi_119900654	21.062	8.083	-1.38168	0.00103539516544262	0.0160396706538972	actl6a	actin-like 6A
ncbi_119890233	6.55666666666667	14.96	1.19007571833026	0.00103654251906798	0.0160471646581958	LOC119890233	uncharacterized LOC119890233
ncbi_119883507	19.196	6.86	-1.48453	0.00104507912177358	0.0161689720554886	spc24	SPC24 component of NDC80 kinetochore complex
ncbi_119896035	0.317333333333333	10.5486666666667	5.05491777324563	0.00104634012841026	0.0161781310647167	LOC119896035	phospholipid transfer protein-like
ncbi_119888507	1.48033333333333	0.466333333333333	-1.66649	0.00105575923810891	0.0163048016343858	tnrc6c1	trinucleotide repeat containing adaptor 6C1, transcript variant X1
MSTRG.15894	0.463333333333333	1.83133333333333	1.98277202746499	0.0010558812074869	0.0163048016343858	--	XP_039998586.1 taxid=8245 uncharacterized protein LOC120798384 isoform X2 [Xiphias gladius]
ncbi_119901006	109.066	45.5373333333333	-1.26008	0.00105737835312414	0.0163175005330237	prdx6	peroxiredoxin 6
ncbi_119898805	126.231	58.6626666666667	-1.10555	0.00105965032636838	0.0163421327756633	asah1b	N-acylsphingosine amidohydrolase (acid ceramidase) 1b, transcript variant X1
ncbi_119918442	12.0296666666667	4.23766666666667	-1.50525	0.00106122000379807	0.0163559095805258	nup37	nucleoporin 37
ncbi_119899706	11.1003333333333	4.53566666666667	-1.29122	0.00106325481919598	0.0163665729879417	naa15b	N-alpha-acetyltransferase 15, NatA auxiliary subunit b
ncbi_119910067	10.888	3.842	-1.50281	0.0010641166522081	0.0163665729879417	slc39a9	solute carrier family 39 member 9
ncbi_119882408	36.4783333333333	14.8366666666667	-1.29787	0.00106435539003729	0.0163665729879417	siae	sialic acid acetylesterase
ncbi_119900941	0.863666666666667	0.212666666666667	-2.02188	0.00106494479004797	0.0163665729879417	tjp3	tight junction protein 3, transcript variant X1
ncbi_119895069	37.4323333333333	101.036333333333	1.43251730283646	0.00106529591774957	0.0163665729879417	pdlim4	PDZ and LIM domain 4
ncbi_119882752	6.51933333333333	2.32933333333333	-1.48481	0.00106823353823106	0.0164012847120657	LOC119882752	TRPM8 channel-associated factor homolog
ncbi_119910499	1.98233333333333	5.50933333333333	1.47467817848886	0.0010712671408952	0.0164374251276192	cipca	CLOCK-interacting pacemaker a, transcript variant X1
ncbi_119899144	6.973	2.67466666666667	-1.38242	0.00107421787997665	0.0164675075037963	rhbdd2	rhomboid domain containing 2
ncbi_119897888	0.001	0.223666666666667	7.80520645547903	0.00107458964688572	0.0164675075037963	irx2a	iroquois homeobox 2a
MSTRG.12824	2.58	0.257666666666667	-3.32379	0.00107697113630386	0.0164935503597847	--	XP_038586885.1 taxid=27706 cell adhesion molecule 2-like [Micropterus salmoides]
ncbi_119894788	0.098	1.401	3.83753139631561	0.00108182244373309	0.0165573609711099	LOC119894788	histone H1-like
ncbi_119905570	4.583	1.69233333333333	-1.43728	0.00108507804521526	0.0165721619867446	smc5	structural maintenance of chromosomes 5
MSTRG.7907	288.135	83.149	-1.79297	0.00108552357742962	0.0165721619867446	TUBA1C	XP_045913514.1 taxid=147949 tubulin alpha-1C chain [Micropterus dolomieu]
ncbi_119911746	20.2996666666667	9.10433333333333	-1.15683	0.00108598432303139	0.0165721619867446	acap1	ArfGAP with coiled-coil, ankyrin repeat and PH domains 1
ncbi_119896914	41.4423333333333	97.68	1.23695796675885	0.00108614642024566	0.0165721619867446	aste1a	asteroid homolog 1a
ncbi_119894443	5.85633333333333	33.836	2.53048945003286	0.00108666432337961	0.0165721619867446	zgc:158868	uncharacterized protein LOC791147 homolog, transcript variant X1
ncbi_119899142	16.667	6.42166666666667	-1.37597	0.00108690136924063	0.0165721619867446	fip1l1b	FIP1 like 1b (S. cerevisiae), transcript variant X1
ncbi_119905305	19.627	49.5543333333333	1.33617154822795	0.00108803028921446	0.0165789215209729	irf10	interferon regulatory factor 10
ncbi_119890140	75.991	20.365	-1.89974	0.00109032094031621	0.0166033633367296	LOC119890140	xaa-Pro dipeptidase-like
ncbi_119894463	3.14466666666667	1.31433333333333	-1.25858	0.00109316853471928	0.016625714545837	lrrk2	leucine-rich repeat kinase 2, transcript variant X1
ncbi_119883553	1.45033333333333	3.864	1.4137105780164	0.00109328311759362	0.016625714545837	LOC119883553	mRNA decay activator protein ZFP36L1
ncbi_119909373	1.354	0.148666666666667	-3.18707	0.00109385128783503	0.016625714545837	LOC119909373	NLR family CARD domain-containing protein 3-like
ncbi_119882026	16.0833333333333	7.68166666666667	-1.06608	0.00109505112115393	0.016633496364161	gmppb	GDP-mannose pyrophosphorylase B
ncbi_119894150	371.485	113.977	-1.70456	0.00109822626814245	0.016671253996372	grna	granulin a
ncbi_119910321	15.642	32.8083333333333	1.0686373179559	0.00110371628127895	0.0167440822546346	LOC119910321	serine/threonine-protein phosphatase PP1-beta catalytic subunit-like
ncbi_119899066	5.65	1.90466666666667	-1.56871	0.00110552082158108	0.0167609432648737	rhoh	ras homolog family member H, transcript variant X1
ncbi_119897610	1.928	0.583	-1.72554	0.00111013241764903	0.0168168051716771	atp8b2	ATPase phospholipid transporting 8B2, transcript variant X1
MSTRG.15765	2.54033333333333	0.401	-2.66334	0.00111059622277596	0.0168168051716771	Trim25	XP_045928377.1 taxid=147949 E3 ubiquitin/ISG15 ligase TRIM25-like [Micropterus dolomieu]
ncbi_119899176	34.436	16.193	-1.08855	0.00111230685462905	0.0168321679340674	zgc:158803	LUC7 domain-containing protein
ncbi_119900942	77.6463333333333	30.9693333333333	-1.32608	0.00111554760782646	0.0168638028186402	arhgap45b	Rho GTPase activating protein 45b, transcript variant X1
ncbi_119918414	43.723	11.8923333333333	-1.87836	0.00111622695595365	0.0168638028186402	glipr1a	GLI pathogenesis-related 1a, transcript variant X1
ncbi_119905304	12.551	5.66266666666667	-1.14825	0.00111648946789525	0.0168638028186402	zmp:0000000926	ataxin-1-like, transcript variant X1
ncbi_119895159	1.26533333333333	0.178333333333333	-2.82687	0.00111898900679097	0.0168910063434576	LOC119895159	polypeptide N-acetylgalactosaminyltransferase 10-like
ncbi_119912907	6.018	23.9273333333333	1.99130360777746	0.00112000494190497	0.0168957950749506	LOC119912907	synaptopodin-2, transcript variant X1
ncbi_119907849	2.265	0.424666666666667	-2.41511	0.00112450223966087	0.016953063067007	LOC119907849	formyl peptide receptor 2-like
ncbi_119910461	0.114666666666667	0.004	-4.8413	0.00112830785364971	0.016994632016541	sptbn5	spectrin, beta, non-erythrocytic 5, transcript variant X1
ncbi_119883371	0.926	2.46533333333333	1.4126986254228	0.00112866508223327	0.016994632016541	LOC119883371	limbic system associated membrane protein
ncbi_119892652	33.752	14.544	-1.21455	0.00113037651184184	0.0169977835670135	stard3	StAR-related lipid transfer (START) domain containing 3
MSTRG.1433	7.61066666666667	1.43566666666667	-2.4063	0.0011307164894493	0.0169977835670135	Siglec1	XP_045899340.1 taxid=147949 B-cell receptor CD22-like, partial [Micropterus dolomieu]
ncbi_119908866	10.1536666666667	3.569	-1.50841	0.00113098311799375	0.0169977835670135	mideasa	mitotic deacetylase associated SANT domain protein a, transcript variant X1
ncbi_119914266	22.124	9.57533333333333	-1.20822	0.00113380883669022	0.0170199609986543	lhfpl2a	LHFPL tetraspan subfamily member 2a, transcript variant X1
MSTRG.8756	1199.16	233.033333333333	-2.36341	0.00113386639520437	0.0170199609986543	K-BAS	AAQ04712.1 taxid=119488 immunoglobulin light chain, partial [Siniperca chuatsi]
ncbi_119902549	105.065666666667	42.09	-1.31974	0.00113948298912288	0.01709365858745	LOC119902549	C-C chemokine receptor type 3-like, transcript variant X1
ncbi_119907518	3.71566666666667	0.664	-2.48437	0.0011433046199329	0.0171403548166258	smim13	small integral membrane protein 13
ncbi_119900956	9.426	3.68366666666667	-1.3555	0.00114585382104794	0.017167928810769	chaf1a	chromatin assembly factor 1, subunit A (p150), transcript variant X1
ncbi_119904285	0.282333333333333	0.0166666666666667	-4.08236	0.00114750507214703	0.0171820233155786	inpp4aa	inositol polyphosphate-4-phosphatase type I Aa, transcript variant X1
ncbi_119912112	0.819666666666667	0.165	-2.31257	0.00115109969206165	0.0172251811593037	LOC119912112	adenylate cyclase type 2-like, transcript variant X1
ncbi_119909378	1.84966666666667	0.435333333333333	-2.08707	0.00115219325726373	0.0172308827131426	LOC119909378	NLR family CARD domain-containing protein 3-like
ncbi_119907789	0.943666666666667	0.036	-4.71221	0.0011555387932175	0.0172702343001147	LOC119907789	uncharacterized LOC119907789
ncbi_119893190	3.711	1.18666666666667	-1.64489	0.00115673719358996	0.0172761071290525	det1	DET1 partner of COP1 E3 ubiquitin ligase, transcript variant X1
MSTRG.13332	11.973	4.10533333333333	-1.54421	0.00115736058014494	0.0172761071290525	NLRC3	XP_038563181.1 taxid=27706 NLR family CARD domain-containing protein 3-like isoform X1 [Micropterus salmoides]
ncbi_119884281	70.317	22.5066666666667	-1.64352	0.00115839169077559	0.0172808315029829	psmb8a	proteasome 20S subunit beta 8A, transcript variant X1
ncbi_119894948	0.057	1.67866666666667	4.88021005283312	0.00116002955429334	0.0172945959814559	LOC119894948	histone H2A-like
MSTRG.251	1.51166666666667	0.001	-10.5619	0.00117558110211655	0.0175156513933348	tdp2	XP_045908096.1 taxid=147949 tyrosyl-DNA phosphodiesterase 2-like [Micropterus dolomieu]
ncbi_119896095	0.072	0.819333333333333	3.50838169820919	0.00117643307352338	0.0175175520837084	cunh17orf97	chromosome unknown C17orf97 homolog, transcript variant X1
ncbi_119901728	0.001	0.652	9.34872815423108	0.00118128867063313	0.0175790293127694	LOC119901728	acyl-coenzyme A thioesterase 5-like, transcript variant X1
ncbi_119906114	0.301666666666667	2.09333333333333	2.79477486180842	0.00118313910360215	0.0175957378864128	ognb	osteoglycin, paralog b
ncbi_119886970	6.02533333333333	1.90566666666667	-1.66075	0.00118911684022035	0.017673769778862	LOC119886970	nuclear factor 7, brain-like
ncbi_119895791	0.243333333333333	1.90366666666667	2.96777501548897	0.00119127260973579	0.0176949350421566	ripk4	receptor-interacting serine-threonine kinase 4
ncbi_119915967	3.28633333333333	1.178	-1.48014	0.0011934450624293	0.0177163219764674	rfng	RFNG O-fucosylpeptide 3-beta-N-acetylglucosaminyltransferase
ncbi_119912346	4.02166666666667	1.08233333333333	-1.89365	0.0011991382729349	0.0177899151632588	ttc5	tetratricopeptide repeat domain 5, transcript variant X1
ncbi_119897683	1.28033333333333	0.13	-3.29994	0.00120772638000477	0.0179063392527746	LOC119897683	DENN domain-containing protein 3-like, transcript variant X1
ncbi_119913207	17.4313333333333	7.304	-1.25492	0.00121286296902946	0.0179714781354598	cryzl1	crystallin, zeta (quinone reductase)-like 1, transcript variant X1
ncbi_119902643	2.54833333333333	0.907	-1.49038	0.00121563796372821	0.0180015659760415	LOC119902643	deubiquitinating protein VCPIP1-like
ncbi_119897314	0.821	0.0863333333333333	-3.24939	0.00121880975255852	0.0180341225133819	LOC119897314	NACHT, LRR and PYD domains-containing protein 12-like
ncbi_119895659	1.54033333333333	5.31733333333333	1.78746032023166	0.00121932802536512	0.0180341225133819	LOC119895659	uncharacterized LOC119895659
ncbi_119898780	21.507	9.42966666666667	-1.18953	0.00122881169030755	0.018152345783682	ptp4a1	protein tyrosine phosphatase 4A1, transcript variant X1
ncbi_119887742	3.56366666666667	0.889	-2.00311	0.00122882268000527	0.018152345783682	LOC119887742	tetratricopeptide repeat protein 9A
ncbi_119882265	1.64333333333333	4.93866666666667	1.58749645199497	0.00123043277727131	0.0181650338339285	LOC119882265	tripartite motif-containing protein 3-like
ncbi_119904881	8.14866666666667	3.638	-1.16342	0.00123176772188767	0.0181736467667404	calcrlb	calcitonin receptor-like b, transcript variant X1
ncbi_119917995	6.37466666666667	14.7466666666667	1.20996707477438	0.00123741990248567	0.0182459073670174	adm2a	adrenomedullin 2a
MSTRG.1546	1.20866666666667	0.194666666666667	-2.63434	0.00124065897484597	0.0182773783397881	Siglec1	XP_045899340.1 taxid=147949 B-cell receptor CD22-like, partial [Micropterus dolomieu]
ncbi_119904326	3.31866666666667	7.40666666666667	1.15822068129542	0.00124106588511835	0.0182773783397881	senp7	SUMO specific peptidase 7, transcript variant X1
MSTRG.2048	10.7053333333333	1.00266666666667	-3.41642	0.00124308972708952	0.0182960412540954	IGHV3-30-3	CBM95500.1 taxid=13489 immunoglobulin heavy chain, partial [Dicentrarchus labrax]
ncbi_119896815	43.806	19.3643333333333	-1.17773	0.00124468895163537	0.018308435662072	LOC119896815	cytoplasmic dynein 1 heavy chain 1
ncbi_119916705	8.04233333333333	2.39333333333333	-1.74859	0.00124835545851773	0.0183433360392506	LOC119916705	sestrin-1-like
MSTRG.6342	0.425	3.391	2.99617603800037	0.00124857874123756	0.0183433360392506	--	KAG8014129.1 taxid=240163 Cullin-3 [Nibea albiflora]
ncbi_119884757	2.67766666666667	0.516	-2.37553	0.00125154463242389	0.0183757451738157	LOC119884757	signal-induced proliferation-associated 1-like protein 2, transcript variant X1
ncbi_119898781	7.91166666666667	3.29733333333333	-1.26268	0.0012552358355507	0.0184187578733538	fam193a	family with sequence similarity 193 member A
ncbi_119913395	0.0636666666666667	0.794	3.64052886982836	0.00125679194421887	0.0184232350544224	LOC119913395	ankyrin repeat domain-containing protein 1-like
ncbi_119903755	2.02966666666667	0.848666666666667	-1.25797	0.00125706466958056	0.0184232350544224	si:dkey-230p4.1	trichohyalin, transcript variant X1
ncbi_119888020	81.2376666666667	214.839333333333	1.40303744198499	0.00126212533255145	0.0184762960377724	lgals2a	lectin, galactoside-binding, soluble, 2a
ncbi_119895439	1.683	0.519333333333333	-1.6963	0.00126221326004466	0.0184762960377724	LOC119895439	NACHT, LRR and PYD domains-containing protein 12-like
ncbi_119914302	59.0696666666667	27.118	-1.12317	0.00126635386234811	0.018525692135089	txnl1	thioredoxin-like 1
ncbi_119882377	227.804666666667	109.328	-1.05913	0.00127226513810583	0.0186009163057286	gmfg	glia maturation factor, gamma
ncbi_119896438	74.0156666666667	260.518666666667	1.81548416913595	0.00127376269704639	0.0186115586344264	LOC119896438	tryptase-2-like
ncbi_119897157	0.517	0.038	-3.76609	0.00127463764059019	0.0186130962709854	ccdc105	coiled-coil domain containing 105
ncbi_119889506	3.33733333333333	0.846	-1.97997	0.00128434910866813	0.0187435909147935	LOC119889506	rano class II histocompatibility antigen, A beta chain-like, transcript variant X1
ncbi_119905442	2.75033333333333	10.482	1.93023562880982	0.00128749090462234	0.0187781092011927	tnnt2a	troponin T type 2a (cardiac), transcript variant X1
ncbi_119917597	4.52866666666667	13.387	1.56367443322382	0.0012899537636308	0.0188026895190597	cfap36	cilia and flagella associated protein 36, transcript variant X1
ncbi_119902124	2.86733333333333	0.940666666666667	-1.60795	0.00129326554999244	0.0188396069457333	plk3	polo-like kinase 3 (Drosophila)
ncbi_119891798	1.79566666666667	0.488333333333333	-1.87858	0.00130114264974473	0.0189379772130852	LOC119891798	phosphatidylethanolamine-binding protein 4
ncbi_119891386	54.946	120.223666666667	1.12963456246257	0.00130158457233263	0.0189379772130852	mthfd2	methylenetetrahydrofolate dehydrogenase (NADP+ dependent) 2, methenyltetrahydrofolate cyclohydrolase
ncbi_119905768	9.365	22.24	1.24780588848046	0.00130789967741077	0.0190184185202328	crebzf	CREB/ATF bZIP transcription factor, transcript variant X1
ncbi_119891345	21.5863333333333	7.51233333333333	-1.52279	0.00130976229714047	0.0190340576138526	LOC119891345	AP-1 complex subunit beta-1, transcript variant X1
ncbi_119897901	1.377	0.14	-3.29803	0.00131090449083699	0.0190392146531052	LOC119897901	C-C chemokine receptor type 5-like
ncbi_119885791	1367.18	354.581333333333	-1.94702	0.00131812262168619	0.0191288770349352	c1qb	complement component 1, q subcomponent, B chain
ncbi_119904141	31.0923333333333	14.206	-1.13006	0.00131866007845658	0.0191288770349352	dnajc3a	DnaJ (Hsp40) homolog, subfamily C, member 3a
ncbi_119893850	10.8096666666667	4.167	-1.37524	0.00132016014392579	0.0191391562352599	islr2	immunoglobulin superfamily containing leucine-rich repeat 2
ncbi_119901132	7.94866666666667	2.70833333333333	-1.55331	0.00132739430842685	0.019232503994235	chst7	carbohydrate (N-acetylglucosamine 6-O) sulfotransferase 7
ncbi_119896647	3.46033333333333	0.898333333333333	-1.94559	0.00133293659142591	0.0193012411100967	LOC119896647	NLR family CARD domain-containing protein 3-like, transcript variant X1
ncbi_119892345	4.09633333333333	0.774333333333333	-2.40331	0.00133397089887002	0.0193046584539048	LOC119892345	C-type lectin domain family 4 member M-like
ncbi_119887864	3.064	1.098	-1.48054	0.00133561240021182	0.0193168535059344	LOC119887864	nucleus accumbens-associated protein 1, transcript variant X1
ncbi_119899957	3.47066666666667	1.24033333333333	-1.48448	0.00134529965019856	0.0194374069091323	LOC119899957	heterogeneous nuclear ribonucleoprotein L-like, transcript variant X1
ncbi_119887460	0.699333333333333	0.131666666666667	-2.40909	0.00134555533727101	0.0194374069091323	LOC119887460	pleckstrin homology-like domain family A member 1, transcript variant X1
ncbi_119914358	114.364666666667	45.1476666666667	-1.34092	0.00135198073017273	0.0195185659803205	dab2	DAB adaptor protein 2, transcript variant X1
ncbi_119907003	106.364333333333	43.927	-1.27583	0.00135350607486701	0.0195289283427411	cbx3a	chromobox homolog 3a (HP1 gamma homolog, Drosophila), transcript variant X1
ncbi_119911745	1.003	2.599	1.37363502786002	0.00135515774862372	0.0195410999864155	si:ch73-335l21.1	insulin receptor substrate 1-B
ncbi_119912710	0.236666666666667	1.71466666666667	2.8569997129359	0.00136042190567144	0.019605317355749	LOC119912710	uncharacterized LOC119912710
ncbi_119896088	12.107	4.08866666666667	-1.56614	0.0013631516516155	0.0196329560687112	dlat	dihydrolipoamide S-acetyltransferase (E2 component of pyruvate dehydrogenase complex)
ncbi_119910247	20.2183333333333	6.71466666666667	-1.59028	0.00136560376753182	0.0196565656586039	cdkn3	cyclin-dependent kinase inhibitor 3, transcript variant X1
ncbi_119903419	25.6393333333333	7.299	-1.81259	0.00136754882917095	0.0196728529369494	stat4	signal transducer and activator of transcription 4, transcript variant X1
ncbi_119888957	2.61333333333333	9.17	1.81103	0.00137154630102223	0.0196942056489203	LOC119888957	mitotic spindle positioning
MSTRG.22022	11.9503333333333	2.97633333333333	-2.00544	0.00137225526869685	0.0196942056489203	--	CAH2312972.1 taxid=61616 Transposable element [Pelobates cultripes]
ncbi_119897634	0.999666666666667	0.0936666666666667	-3.41584	0.00137229081624476	0.0196942056489203	abcb4	ATP-binding cassette, sub-family B (MDR/TAP), member 4, transcript variant X1
ncbi_119895120	937.504333333333	461.957333333333	-1.02107	0.00137584289083774	0.0197334714034627	si:dkey-251i10.1	uncharacterized protein LOC100038774 homolog
MSTRG.2018	19.8326666666667	0.311	-5.99482	0.00137848328809946	0.0197590726204675	IGHV3-30-3	KAF3700315.1 taxid=215402 Immunoglobulin heavy variable 3-30-3 [Channa argus]
MSTRG.18620	4.96266666666667	0.974	-2.34912	0.00137926203719085	0.0197590726204675	--	XP_018554536.1 taxid=8187 T-cell receptor-associated transmembrane adapter 1 [Lates calcarifer]
ncbi_119897284	0.522333333333333	0.001	-9.02883	0.00138013276029093	0.0197598403844614	oscp1b	organic solute carrier partner 1b
ncbi_119888719	11.0846666666667	3.97733333333333	-1.47869	0.00138177290917575	0.0197716168578035	slc30a7	solute carrier family 30 member 7, transcript variant X1
MSTRG.2045	6.55866666666667	0.486666666666667	-3.7524	0.00138350522982211	0.0197743677247447	IGHV4-38-2	XP_062295296.1 taxid=13677 immunoglobulin gamma-1 heavy chain-like [Scomber scombrus]
ncbi_119905107	104.799333333333	41.1666666666667	-1.34808	0.00138360061989364	0.0197743677247447	gpr182	G protein-coupled receptor 182
ncbi_119910004	2.08466666666667	0.581333333333333	-1.84238	0.00138581491439071	0.0197943155698737	crybg1a	crystallin beta-gamma domain containing 1a, transcript variant X1
ncbi_119882592	2.47933333333333	0.122333333333333	-4.34106	0.00138774163126556	0.0198101346678063	LOC119882592	presenilins-associated rhomboid-like protein, mitochondrial, transcript variant X1
ncbi_119899606	16.785	7.18066666666667	-1.22498	0.0013914083793517	0.0198507595454176	sec23b	SEC23 homolog B, coat complex II component
ncbi_119883055	2.921	7.58866666666667	1.37738406734635	0.00139491861132701	0.0198891048697581	nfil3-2	nuclear factor, interleukin 3 regulated, member 2, transcript variant X1
ncbi_119909933	20.8116666666667	8.87166666666667	-1.23012	0.00140469029294507	0.0200166297371819	lbh	LBH regulator of WNT signaling pathway
ncbi_119888797	1.719	0.423333333333333	-2.0217	0.00140946394813113	0.0200728252024188	LOC119888797	amyloid-beta A4 precursor protein-binding family B member 2, transcript variant X1
ncbi_119907744	0.0993333333333333	1.80633333333333	4.18464241132387	0.00141292837581629	0.0201103201789226	bzw2	basic leucine zipper and W2 domains 2, transcript variant X1
ncbi_119893882	22.1176666666667	9.00433333333333	-1.29651	0.00141446018187913	0.0201202800695301	hps5	HPS5 biogenesis of lysosomal organelles complex 2 subunit 2
ncbi_119883122	2.18933333333333	0.626	-1.80626	0.00141615930268945	0.0201326068534018	numa1	nuclear mitotic apparatus protein 1
ncbi_119909255	9.79	3.22933333333333	-1.60007	0.0014198551596636	0.0201732887608608	parp1	poly (ADP-ribose) polymerase 1
ncbi_119909413	77.067	21.387	-1.84938	0.00142091226855879	0.0201764535985253	LOC119909413	ribonucleoside-diphosphate reductase subunit M2
ncbi_119894394	69.743	33.9463333333333	-1.03879	0.00142240342403483	0.0201857744131515	grap2a	GRB2 related adaptor protein 2a
ncbi_119897385	3.132	0.845	-1.89006	0.00142445237599825	0.020202995516944	erfl3	Ets2 repressor factor like 3
ncbi_119907435	11.3773333333333	4.74266666666667	-1.26239	0.00142915171995207	0.0202475794313492	cpsf1	cleavage and polyadenylation specific factor 1, transcript variant X1
ncbi_119901744	14.433	5.305	-1.44395	0.00142927045278774	0.0202475794313492	lig1	ligase I, DNA, ATP-dependent
ncbi_119915157	17.917	6.59133333333333	-1.44269	0.00143284649201478	0.0202863547247666	LOC119915157	SOSS complex subunit C-like
ncbi_119890129	10.1376666666667	4.14766666666667	-1.28935	0.0014414873363971	0.0203868499948081	lmo7b	LIM domain 7b, transcript variant X1
ncbi_119900594	6.70066666666667	2.21033333333333	-1.60004	0.00144163069601861	0.0203868499948081	ppp1r2	protein phosphatase 1, regulatory (inhibitor) subunit 2
ncbi_119891144	7.08	1.885	-1.90918	0.00145283661036953	0.0205333108778235	angptl2b	angiopoietin-like 2b
ncbi_119916382	4.267	1.22733333333333	-1.79769	0.00145379684410289	0.0205348804229534	tecpr1a	tectonin beta-propeller repeat containing 1a, transcript variant X1
ncbi_119882630	0.482666666666667	2.32233333333333	2.26647596087075	0.00145791131792942	0.0205809757677579	LOC119882630	A disintegrin and metalloproteinase with thrombospondin motifs 8-like
ncbi_119888562	31.6206666666667	12.7313333333333	-1.31248	0.00145918022652819	0.020586870617214	mcm7	minichromosome maintenance complex component 7
ncbi_119899545	18.3243333333333	8.38166666666667	-1.12845	0.00146064369960163	0.0205955020080272	tmc6b	transmembrane channel-like 6b
ncbi_119889161	43.4753333333333	124.102	1.51325737171166	0.0014615978719174	0.0205969462346775	fhl1a	four and a half LIM domains 1a, transcript variant X1
ncbi_119912105	2.17866666666667	6.415	1.55800378255252	0.00146257885638628	0.0205987663978643	ralaa	v-ral simian leukemia viral oncogene homolog Aa (ras related), transcript variant X1
ncbi_119916034	76.0173333333333	434.274	2.5142052593093	0.00146399856084461	0.0206067597196417	acta2	actin alpha 2, smooth muscle
ncbi_119882967	45.3263333333333	97.1043333333333	1.09918621877284	0.00146524973428817	0.0206123729345878	tmem205	transmembrane protein 205
ncbi_119900515	0.599666666666667	0.161666666666667	-1.89114	0.00146742756237486	0.0206310077403192	abca7	ATP-binding cassette, sub-family A (ABC1), member 7, transcript variant X1
ncbi_119883151	8.85266666666667	3.23466666666667	-1.4525	0.00147544046243139	0.0207316102629378	gdpd1	glycerophosphodiester phosphodiesterase domain containing 1
ncbi_119886381	13.205	34.733	1.39522272476933	0.00148010680128042	0.020785100272104	ppm1j	protein phosphatase, Mg2+/Mn2+ dependent, 1J
ncbi_119886343	0.734	3.605	2.29614729128497	0.00148345906263423	0.020820085346849	cacna2d2a	calcium channel, voltage-dependent, alpha 2/delta subunit 2a, transcript variant X1
ncbi_119904157	0.449666666666667	0.0243333333333333	-4.20785	0.00148721988134263	0.0208607605398071	tlr7	toll-like receptor 7
ncbi_119888493	1.86333333333333	0.534	-1.80297	0.00148951405784719	0.0208808283749917	LOC119888493	SCL-interrupting locus protein homolog, transcript variant X1
ncbi_119914000	1.06	0.359666666666667	-1.55933	0.00149143934144257	0.0208957046087858	LOC119914000	uncharacterized protein KIAA2026
ncbi_119894849	172.984666666667	71.9406666666667	-1.26576	0.00149437022816713	0.0209183491332947	slc7a3a	solute carrier family 7 member 3a, transcript variant X1
ncbi_119893006	4.46166666666667	1.60666666666667	-1.47351	0.00149478567952747	0.0209183491332947	dusp10	dual specificity phosphatase 10, transcript variant X1
ncbi_119888406	5.96066666666667	2.10066666666667	-1.50463	0.00149791436629514	0.0209500087945339	adap2	ArfGAP with dual PH domains 2
ncbi_119899669	2.78266666666667	0.556	-2.32331	0.00150043098993042	0.0209661013795628	LOC119899669	neuronal acetylcholine receptor subunit beta-2-like
ncbi_119893757	2.13533333333333	9.323	2.12633296957952	0.00150145498597668	0.0209661013795628	LOC119893757	caldesmon-like
ncbi_119897176	2.73733333333333	0.812666666666667	-1.75204	0.00150183671831056	0.0209661013795628	LOC119897176	uncharacterized LOC119897176, transcript variant X1
ncbi_119912856	0.851666666666667	0.0166666666666667	-5.67525	0.00150303248410822	0.0209661013795628	LOC119912856	uncharacterized LOC119912856
ncbi_119897564	4.028	1.30166666666667	-1.6297	0.00150340004102895	0.0209661013795628	polr3c	polymerase (RNA) III (DNA directed) polypeptide C
ncbi_119896931	0.0553333333333333	0.388333333333333	2.81107480819472	0.00151201856266645	0.0210681744065894	kcnv1	potassium voltage-gated channel modifier subfamily V member 1
ncbi_119910197	66.309	28.794	-1.20344	0.00151246178024313	0.0210681744065894	gars1	glycyl-tRNA synthetase 1, transcript variant X1
ncbi_119896592	7.52633333333333	1.442	-2.38388	0.00151515404485645	0.021093526259481	si:dkey-225f5.4	uncharacterized si:dkey-225f5.4
ncbi_119882282	24.982	10.6713333333333	-1.22715	0.00151681371084343	0.0211044816775696	itm2ca	integral membrane protein 2Ca
ncbi_119883552	37.9303333333333	15.189	-1.32033	0.00152580663335683	0.0212160917563677	LOC119883552	ribonucleoside-diphosphate reductase large subunit
ncbi_119908015	23.717	9.213	-1.36418	0.00152701398925363	0.0212160917563677	slc39a7	solute carrier family 39 member 7
ncbi_119915033	11.1356666666667	32.2923333333333	1.53600375738329	0.00152746736199802	0.0212160917563677	ccbe1	collagen and calcium binding EGF domains 1, transcript variant X1
ncbi_119901650	52.449	23.0756666666667	-1.18454	0.00152908139802228	0.0212263182359213	LOC119901650	uncharacterized LOC119901650
ncbi_119908715	2.93966666666667	0.995666666666667	-1.56192	0.00153289165815696	0.021266797498099	vash2	vasohibin 2, transcript variant X1
ncbi_119883156	9.60633333333333	27.1273333333333	1.49768945991062	0.00153375629958997	0.021266797498099	c1qtnf5	C1q and TNF related 5
ncbi_119911757	9.53733333333333	4.16933333333333	-1.19377	0.00153696311733593	0.0212990499159986	dhx15	DEAH (Asp-Glu-Ala-His) box helicase 15, transcript variant X1
ncbi_119914098	53.1146666666667	17.1236666666667	-1.63312	0.00153979741259505	0.0213261059744408	dck	deoxycytidine kinase
ncbi_119892092	195.039333333333	89.5876666666667	-1.12239	0.00154122564663941	0.0213336683383138	arf2a	ADP-ribosylation factor 2a
ncbi_119918506	0.601	1.818	1.59691530348292	0.00154290135609653	0.0213446456482416	ntf3	neurotrophin 3
ncbi_119908876	4.396	1.72233333333333	-1.35183	0.00155229550592429	0.0214623270007211	LOC119908876	F-box only protein 30-like, transcript variant X1
ncbi_119899004	11.4163333333333	4.63966666666667	-1.29901	0.00155328495822516	0.0214637353484576	cisd2	CDGSH iron sulfur domain 2
ncbi_119918381	4.142	1.23866666666667	-1.74154	0.00155433795745473	0.0214660196956998	LOC119918381	protein mono-ADP-ribosyltransferase PARP11
MSTRG.14290	0.0753333333333333	3.105	5.36516109141381	0.00155637433356611	0.0214818745058765	--	-
ncbi_119895063	19.3926666666667	7.03266666666667	-1.46337	0.00155826063323317	0.0214956409770932	LOC119895063	cytoskeleton-associated protein 2-like, transcript variant X1
ncbi_119906019	23.3273333333333	6.50366666666667	-1.8427	0.00155918057663065	0.0214960688164666	LOC119906019	differentially expressed in FDCP 6 homolog, transcript variant X1
ncbi_119893509	10.052	3.41633333333333	-1.55696	0.00156045859907191	0.021501430109833	chtf8	CTF8, chromosome transmission fidelity factor 8 homolog (S. cerevisiae)
MSTRG.5621	7.067	3.16266666666667	-1.15996	0.00156479405997436	0.0215488894978929	USP24	XP_038563228.1 taxid=27706 ubiquitin carboxyl-terminal hydrolase 24 isoform X3 [Micropterus salmoides]
MSTRG.7854	1.27466666666667	6.824	2.42049762405869	0.00157069793840641	0.0216178813583061	--	KAK9515244.1 taxid=48416 hypothetical protein VZT92_025905 [Zoarces viviparus]
ncbi_119916058	7.035	2.41433333333333	-1.54293	0.00157329568800517	0.0216413175923442	plekha1b	pleckstrin homology domain containing, family A (phosphoinositide binding specific) member 1b, transcript variant X1
ncbi_119882172	0.001	0.971	9.92332748541919	0.00158115955233214	0.0217371235329709	LOC119882172	decorin-like
ncbi_119897299	5.00166666666667	1.78466666666667	-1.48675	0.00158727777393846	0.0218088358689658	themis2	thymocyte selection associated family member 2
ncbi_119882578	7.34066666666667	3.61933333333333	-1.02019	0.00158859106628755	0.0218144856132684	LOC119882578	mediator of RNA polymerase II transcription subunit 13-like
ncbi_119901763	22.9436666666667	9.873	-1.21654	0.00159047495666549	0.0218279090512232	si:dkeyp-68b7.12	rho GTPase-activating protein 30
ncbi_119894351	1.666	0.249666666666667	-2.73831	0.00159137390031042	0.0218279090512232	rasgrf1	Ras protein specific guanine nucleotide releasing factor 1
ncbi_119885777	2.26866666666667	0.553333333333333	-2.03562	0.00159992661222903	0.021932780803244	LOC119885777	nuclear factor 7, brain-like
ncbi_119904130	10.7526666666667	27.073	1.33216027035277	0.00160241564223334	0.0219544561249216	LOC119904130	NADH-ubiquinone oxidoreductase 75 kDa subunit, mitochondrial, transcript variant X1
ncbi_119890237	2.80166666666667	7.397	1.4006549570453	0.00160372551037646	0.021959960527703	crispld2	cysteine-rich secretory protein LCCL domain containing 2, transcript variant X1
ncbi_119889084	19.4723333333333	7.893	-1.30278	0.00160469127491169	0.0219607495245696	thoc3	THO complex 3
ncbi_119912097	12.205	5.13233333333333	-1.24979	0.00160716442559471	0.0219729022518569	adam19a	ADAM metallopeptidase domain 19a
ncbi_119887345	6.08066666666667	0.717	-3.08418	0.00160739657942002	0.0219729022518569	LOC119887345	transmembrane and ubiquitin-like domain-containing protein 1
ncbi_119904425	3.85766666666667	0.463666666666667	-3.05657	0.00161100424212498	0.0220097766006024	tsn	translin
ncbi_119908625	1.783	0.520666666666667	-1.77587	0.00161445164043174	0.0220444209875326	LOC119908625	beta/gamma crystallin domain-containing protein 1-like, transcript variant X1
ncbi_119905603	5.289	12.5606666666667	1.24784615787535	0.0016178286778932	0.0220780660772084	spsb1	splA/ryanodine receptor domain and SOCS box containing 1, transcript variant X1
ncbi_119917200	8.548	3.60933333333333	-1.24385	0.00162446491256265	0.0221561255023068	LOC119917200	serine/threonine-protein kinase VRK1-like, transcript variant X1
ncbi_119882043	6.832	2.19833333333333	-1.6359	0.00162604125255627	0.022165123770753	coil	coilin p80
ncbi_119903532	263.467666666667	129.264333333333	-1.0273	0.00162883969824276	0.0221907614551586	dbi	diazepam binding inhibitor (GABA receptor modulator, acyl-CoA binding protein)
ncbi_119919277	0.702	0.109	-2.68714	0.00163453237728502	0.0222466335944816	LOC119919277	dehydrogenase/reductase SDR family member on chromosome X-like
ncbi_119912858	2.58533333333333	0.614	-2.07404	0.00163518196197659	0.0222466335944816	LOC119912858	uncharacterized LOC119912858
ncbi_119898352	0.447333333333333	0.001	-8.80521	0.001635700708419	0.0222466335944816	LOC119898352	uncharacterized LOC119898352
ncbi_119885644	3.38266666666667	1.06466666666667	-1.66776	0.00163890735599872	0.0222777165164481	atxn7l2a	ataxin 7-like 2a
ncbi_119886754	0.511333333333333	1.886	1.88299369389332	0.00164346726083814	0.0223208900172384	ssuh2.1	ssu-2 homolog, tandem duplicate 1, transcript variant X1
ncbi_119893374	5.60433333333333	11.8003333333333	1.07421294136986	0.00164392958070886	0.0223208900172384	atxn7l3a	ataxin 7 like 3a, transcript variant X1
ncbi_119916124	0.896333333333333	0.109	-3.03971	0.0016464967888425	0.0223432016542028	LOC119916124	BTB/POZ domain-containing protein KCTD21-like
ncbi_119908828	3.72666666666667	9.52033333333333	1.35312630483381	0.00164919615954571	0.0223668371254504	enpp5	ectonucleotide pyrophosphatase/phosphodiesterase 5
ncbi_119912250	90.223	41.4866666666667	-1.12085	0.00165008838937241	0.0223668371254504	ndufs2	NADH:ubiquinone oxidoreductase core subunit S2
MSTRG.2014	10.032	0.902333333333333	-3.4748	0.00165785605113667	0.0224497416187578	G4	XP_042248286.1 taxid=8240 immunoglobulin mu heavy chain-like [Thunnus maccoyii]
ncbi_119886841	1.39633333333333	4.626	1.72812188249083	0.00165841385871482	0.0224497416187578	mitfa	melanocyte inducing transcription factor a
ncbi_119896374	0.001	0.426333333333333	8.73583804816048	0.00165963848174208	0.0224497416187578	LOC119896374	mitofusin-1-like
ncbi_119891645	5.149	2.055	-1.32515	0.0016599180388032	0.0224497416187578	LOC119891645	DNA repair protein XRCC4-like, transcript variant X1
ncbi_119896488	7.959	3.639	-1.12905	0.00166397916281568	0.0224920872639512	atp13a1	ATPase 13A1
ncbi_119886809	0.313333333333333	0.0223333333333333	-3.81043	0.00166798664750833	0.0225336609553331	erbb3a	erb-b2 receptor tyrosine kinase 3a
ncbi_119885759	66.8213333333333	248.611333333333	1.89551139019374	0.00166964293063109	0.0225356229763738	wu:fb55g09	homeobox protein prospero
ncbi_119888644	15.449	6.38066666666667	-1.27573	0.00167034626409139	0.0225356229763738	nup85	nucleoporin 85
ncbi_119893134	2.36866666666667	4.995	1.07640949006971	0.00167092763198405	0.0225356229763738	zfpm1	zinc finger protein, FOG family member 1
ncbi_119905137	8.19633333333333	3.394	-1.27199	0.00167274554961604	0.0225475657083696	nol9	nucleolar protein 9, transcript variant X1
ncbi_119890221	26.8683333333333	63.0073333333333	1.22961291912833	0.00167454871603104	0.0225592964072772	btbd10b	BTB (POZ) domain containing 10b, transcript variant X1
MSTRG.17435	14.271	4.61266666666667	-1.62941	0.00167780638427743	0.022582888849534	TUBA1A	XP_030279293.1 taxid=8175 tubulin alpha-1B chain-like isoform X2 [Sparus aurata]
ncbi_119913028	0.624666666666667	0.105	-2.5727	0.00167841354163244	0.022582888849534	LOC119913028	Fc receptor-like B, transcript variant X1
ncbi_119900947	1.524	4.52166666666667	1.56899173895475	0.00167918195170791	0.022582888849534	pip5k1ca	phosphatidylinositol-4-phosphate 5-kinase, type I, gamma a, transcript variant X1
ncbi_119885577	4.35833333333333	1.70766666666667	-1.35175	0.00168003544125017	0.022582888849534	stimate	STIM activating enhance
ncbi_119899535	17.3053333333333	6.68	-1.3733	0.00168553385604923	0.0226400893548787	LOC119899535	N-sulphoglucosamine sulphohydrolase-like, transcript variant X1
ncbi_119899665	10.4703333333333	4.49533333333333	-1.21981	0.00168616330031166	0.0226400893548787	pi4k2b	phosphatidylinositol 4-kinase type 2 beta
ncbi_119889940	3.62566666666667	1.23266666666667	-1.55646	0.00168977099434628	0.0226759390595349	kif18a	kinesin family member 18A
ncbi_119910087	34.759	12.7076666666667	-1.45169	0.00170124638694853	0.0228172712862947	gale	UDP-galactose-4-epimerase, transcript variant X1
MSTRG.16427	95.1696666666667	2.90966666666667	-5.03158	0.0017063508617428	0.0228730468617874	IGLV3-9	XP_036928139.1 taxid=8177 immunoglobulin kappa light chain-like [Acanthopagrus latus]
ncbi_119882035	5.13266666666667	1.837	-1.48236	0.00170878073566064	0.0228929283932109	LOC119882035	transcription factor Dp-1-like
MSTRG.17613	17.056	6.497	-1.39243	0.00171053319187709	0.0228958682707368	eml4	XP_038586116.1 taxid=27706 echinoderm microtubule-associated protein-like 4 isoform X4 [Micropterus salmoides]
ncbi_119914898	29.5033333333333	69.65	1.23924539117252	0.00171089380387153	0.0228958682707368	rcl1	RNA terminal phosphate cyclase-like 1
ncbi_119912535	17.6403333333333	3.801	-2.21443	0.00171457155309882	0.0229323945226967	LOC119912535	toll-like receptor 13, transcript variant X1
ncbi_119905503	35.183	16.5346666666667	-1.08938	0.00171733306287043	0.0229566324634233	galnt6	UDP-N-acetyl-alpha-D-galactosamine:polypeptide N-acetylgalactosaminyltransferase 6 (GalNAc-T6)
ncbi_119907967	47.7823333333333	109.587333333333	1.19753184272507	0.00172550548283927	0.0230531345779112	cunh18orf21	chromosome unknown C18orf21 homolog
ncbi_119917040	1.29366666666667	0.383	-1.75605	0.00173013244683658	0.0230981008087476	abch1	ATP-binding cassette, sub-family H, member 1, transcript variant X1
ncbi_119913266	4.93666666666667	12.8213333333333	1.37693716053497	0.00173166912008263	0.0230981008087476	LOC119913266	V-set domain-containing T-cell activation inhibitor 1-like
ncbi_119917909	0.251	3.92833333333333	3.9681580834656	0.00173205305219819	0.0230981008087476	LOC119917909	capping protein inhibiting regulator of actin dynamics
ncbi_119892980	1.51966666666667	0.333333333333333	-2.18872	0.00173269187275941	0.0230981008087476	LOC119892980	structural maintenance of chromosomes protein 2-like
ncbi_119896571	71.99	22.4636666666667	-1.6802	0.00173589968142855	0.0231281135516833	LOC119896571	chymotrypsinogen B-like, transcript variant X1
ncbi_119882990	0.0926666666666667	0.503	2.44043601780318	0.00174732722729551	0.0232675479132489	gucy1a2	guanylate cyclase 1, soluble, alpha 2
ncbi_119893498	26.559	11.605	-1.19445	0.00174916402913531	0.023279187976087	LOC119893498	1-phosphatidylinositol 4,5-bisphosphate phosphodiesterase gamma-2-like
MSTRG.3913	1.50833333333333	0.487333333333333	-1.62997	0.00175193355625637	0.0233032218137468	POGZ	XP_039974334.1 taxid=8245 pogo transposable element derived with ZNF domain b [Xiphias gladius]
ncbi_119900148	0.525666666666667	2.661	2.33974835095287	0.00175669788410077	0.0233537483415749	LOC119900148	butyrophilin subfamily 3 member A1-like
ncbi_119902010	12.2863333333333	3.50933333333333	-1.80779	0.00176440112762667	0.0234432681693781	mcm4	minichromosome maintenance complex component 4
ncbi_119911789	5.24633333333333	15.0833333333333	1.5235739121428	0.0017767602751858	0.023594517833357	coro1b	coronin, actin binding protein, 1B, transcript variant X1
ncbi_119897491	13.3243333333333	5.91333333333333	-1.17202	0.00177780468363012	0.0235954296704411	LOC119897491	zinc finger and BTB domain-containing protein 14-like, transcript variant X1
ncbi_119908294	7.42933333333333	17.874	1.26655786709059	0.00177931667671055	0.0236025429929865	LOC119908294	uncharacterized protein C1orf198 homolog
ncbi_119912104	57.4856666666667	22.1923333333333	-1.37314	0.00178114045048611	0.0236037970990664	nagk	N-acetylglucosamine kinase, transcript variant X1
ncbi_119900500	19.5883333333333	6.41366666666667	-1.61077	0.00178145504554477	0.0236037970990664	LOC119900500	cell wall protein DAN4-like
ncbi_119912613	3.85933333333333	1.11366666666667	-1.79303	0.00178233948816869	0.0236037970990664	LOC119912613	butyrophilin-like protein 2, transcript variant X1
ncbi_119905499	19.1706666666667	8.54033333333333	-1.16654	0.00178566672493653	0.0236181961202653	LOC119905499	rho GTPase-activating protein 4-like
ncbi_119910393	3.373	1.40966666666667	-1.25868	0.00178602378883264	0.0236181961202653	LOC119910393	zinc finger protein DPF3-like
ncbi_119888597	16.399	7.41066666666667	-1.14593	0.00178635682342094	0.0236181961202653	rgs14b	regulator of G protein signaling 14b, transcript variant X1
ncbi_119895517	9.07166666666667	2.06366666666667	-2.13616	0.00178891032680694	0.0236294447609566	LOC119895517	interferon regulatory factor 6-like
ncbi_119905133	2.34866666666667	0.690666666666667	-1.76578	0.0017891619120549	0.0236294447609566	nfatc2a	nuclear factor of activated T cells 2a, transcript variant X1
ncbi_119900866	4.38566666666667	10.195	1.21699370634297	0.00179089067788691	0.0236393659239417	ell	elongation factor RNA polymerase II
ncbi_119897814	2.049	0.763	-1.42517	0.00179787632080195	0.0237186280358062	LOC119897814	transcription factor HIVEP3
ncbi_119904340	9.70766666666667	3.799	-1.3535	0.00179928394589007	0.0237242553868668	filip1l	filamin A interacting protein 1-like
ncbi_119910374	9.73833333333334	3.22433333333333	-1.59467	0.00180062516146839	0.0237290014466641	kcnk5a	potassium channel, subfamily K, member 5a
ncbi_119882624	18.478	3.47266666666667	-2.41169	0.00180699895050042	0.0238000264820268	LOC119882624	interleukin-18-like, transcript variant X1
ncbi_119908847	18.0523333333333	72.3266666666667	2.00234234039016	0.00181283775150096	0.02386393168579	LOC119908847	gap junction Cx32.2 protein-like
ncbi_119890578	19.0716666666667	8.78366666666667	-1.11854	0.00181696914873213	0.0239053035661808	LOC119890578	eukaryotic translation initiation factor 4 gamma 2-like
ncbi_119882968	1.31533333333333	0.218333333333333	-2.59082	0.00181963646003885	0.0239273783994885	LOC119882968	scavenger receptor cysteine-rich type 1 protein M130-like
ncbi_119886814	153.791666666667	60.001	-1.35792	0.00182163642249774	0.0239308729593001	ube2c	ubiquitin-conjugating enzyme E2C, transcript variant X1
ncbi_119916879	4.99633333333333	1.532	-1.70545	0.00182188144562366	0.0239308729593001	nkx2.3	NK2 homeobox 3
ncbi_119886439	0.0156666666666667	0.848666666666667	5.75942785222372	0.00182732918541415	0.0239893997620439	LOC119886439	methyltransferase-like protein 7A
ncbi_119893637	12.139	5.115	-1.24684	0.00183325288507814	0.0240491435917892	dgkzb	diacylglycerol kinase, zeta b, transcript variant X1
ncbi_119911337	10.0626666666667	3.19033333333333	-1.65723	0.00183478227924959	0.0240491435917892	LOC119911337	echinoderm microtubule-associated protein-like 4, transcript variant X1
ncbi_119890363	36.9276666666667	146.908	1.99214	0.00183536147528615	0.0240491435917892	LOC119890363	low choriolytic enzyme-like
ncbi_119910414	56.8283333333333	24.0663333333333	-1.23959	0.00183585803781502	0.0240491435917892	iah1	isoamyl acetate hydrolyzing esterase 1 (putative)
ncbi_119919228	2.99	1.05766666666667	-1.49926	0.00184046994840836	0.0240903501014014	LOC119919228	uncharacterized LOC119919228
ncbi_119889912	5.197	1.82866666666667	-1.50689	0.00184114342389654	0.0240903501014014	ccnf	cyclin F, transcript variant X1
ncbi_119910897	1.49466666666667	4.022	1.42808930422108	0.00184199228093173	0.0240903501014014	LOC119910897	protein tyrosine phosphatase type IVA 2-like, transcript variant X1
ncbi_119912729	3045.45	1356.71	-1.16655	0.00184469412572312	0.0241126450531007	LOC119912729	profilin-2-like
ncbi_119886800	0.434333333333333	1.85766666666667	2.09661706950997	0.00185367315464938	0.0241929286406298	klhdc8a	kelch domain containing 8A, transcript variant X1
ncbi_119891876	3.448	1.00266666666667	-1.78192	0.00185379800707432	0.0241929286406298	slc2a8	solute carrier family 2 member 8
ncbi_119906144	0.335333333333333	0.00733333333333333	-5.51498	0.00185383743160562	0.0241929286406298	LOC119906144	protein Wnt-2b-A
MSTRG.21039	0.182333333333333	1.644	3.17256006161029	0.00185799921964886	0.0242341624215473	--	KAI2644840.1 taxid=84645 Copia protein [Labeo rohita]
ncbi_119900615	22.3396666666667	50.103	1.1652893304341	0.00185915595143499	0.0242361774757956	LOC119900615	cystathionine gamma-lyase-like
ncbi_119895411	14.99	40.1616666666667	1.42181875756273	0.00186182162128498	0.0242578504557723	LOC119895411	nuclear factor of activated T cells 2 interacting protein, transcript variant X1
ncbi_119914028	2.18033333333333	0.573	-1.92794	0.00186301965191659	0.0242603883805315	LOC119914028	protein NLRC3-like
ncbi_119897155	5.65733333333333	1.445	-1.96905	0.001866988826104	0.024298990200671	LOC119897155	lysosomal thioesterase PPT2-A-like
ncbi_119886076	7.67633333333333	1.091	-2.81477	0.00187314994264988	0.0243660634282729	LOC119886076	butyrophilin-like protein 10, transcript variant X1
ncbi_119907382	3.68966666666667	1.67466666666667	-1.13962	0.00189130127897927	0.0245889502840197	LOC119907382	CLIP-associating protein 1-like, transcript variant X1
ncbi_119886507	3.59166666666667	1.176	-1.61077	0.00189847371006913	0.0246546510262642	pde12	phosphodiesterase 12
ncbi_119893483	2.10466666666667	5.50966666666667	1.38837327884967	0.00190012575557971	0.0246546510262642	bpgm	2,3-bisphosphoglycerate mutase
ncbi_119910452	20.58	7.26566666666667	-1.50208	0.00190734328765391	0.0247310323764326	c9orf72	C9orf72-SMCR8 complex subunit, transcript variant X1
ncbi_119895951	0.913333333333333	5.18733333333333	2.50577968648976	0.00191188256274367	0.0247766045724906	LOC119895951	phospholipid transfer protein-like
ncbi_119899056	3.154	0.957	-1.72059	0.0019157092593066	0.0247996152615376	haspin	histone H3 associated protein kinase
ncbi_119889886	23.1136666666667	9.693	-1.25373	0.00192282582032788	0.024878423749154	mrpl46	mitochondrial ribosomal protein L46
MSTRG.7541	1.02233333333333	0.118666666666667	-3.10688	0.00192606305431853	0.0249000700422108	--	XP_055753808.1 taxid=8038 transcription activator BRG1-like [Salvelinus fontinalis]
ncbi_119908649	1.36166666666667	0.500666666666667	-1.44345	0.00192655822715145	0.0249000700422108	casp8ap2	caspase 8 associated protein 2
ncbi_119891568	2.07866666666667	0.369666666666667	-2.49136	0.00193288670512153	0.0249685183243851	LOC119891568	nuclear factor 7, brain-like, transcript variant X1
ncbi_119900867	5.78566666666667	13.7236666666667	1.24611087804114	0.0019402918766643	0.0250507945336339	fkbp8	FKBP prolyl isomerase 8, transcript variant X1
ncbi_119888199	25.7693333333333	6.719	-1.93934	0.00194321353052419	0.0250751278522604	LOC119888199	cell death-inducing p53-target protein 1 homolog
ncbi_119891238	1.056	5.199	2.29962432052287	0.00195215039359752	0.0251770137695868	cmc4	C-x(9)-C motif containing 4 homolog (S. cerevisiae)
ncbi_119917593	84.85	24.4246666666667	-1.79658	0.00195329363058067	0.0251783297306512	cdk1	cyclin-dependent kinase 1
ncbi_119900590	4.352	10.068	1.21002665991064	0.00196222246375675	0.0252670493155089	tsc22d2	TSC22 domain family 2
ncbi_119909007	25.1333333333333	8.937	-1.49174	0.00196226609108121	0.0252670493155089	pbk	PDZ binding kinase
ncbi_119888939	2.21033333333333	9.442	2.09482852867191	0.00196461423641534	0.0252838219611473	fosl1a	FOS like 1, AP-1 transcription factor subunit a, transcript variant X1
ncbi_119901030	0.517666666666667	1.44733333333333	1.48330189622784	0.00197254008427277	0.0253723214456831	prkaa2	protein kinase, AMP-activated, alpha 2 catalytic subunit, transcript variant X1
ncbi_119890504	63.5953333333333	20.6106666666667	-1.62553	0.00197373266230578	0.0253741644018492	zgc:123258	uncharacterized protein LOC641502 homolog, transcript variant X1
ncbi_119890531	9.66066666666667	23.904	1.30705739762644	0.00197651205847086	0.0253963945791405	si:ch211-107o10.3	uncharacterized protein LOC407663 homolog
ncbi_119885891	0.906333333333333	0.196666666666667	-2.20429	0.00198229392485607	0.025457159687132	LOC119885891	zinc finger E-box-binding homeobox 2-like, transcript variant X1
ncbi_119911875	15.6183333333333	3.42433333333333	-2.18935	0.00198694734310255	0.0255033761416698	tp53	tumor protein p53, transcript variant X1
ransduction involved in G1 DNA damage checkpoint;GO:1902402//signal transduction involved in mitotic DNA damage checkpoint;GO:1902403//signal transduction involved in mitotic DNA integrity checkpoint;GO:1902531//regulation of intracellular signal transduction;GO:1902533//positive regulation of intracellular signal transduction;GO:1902679//negative regulation of RNA biosynthetic process;GO:1902680…
ncbi_119916960	2.58866666666667	0.821	-1.65676	0.00198912157510762	0.0255177389545107	si:dkey-76k16.6	uncharacterized protein LOC566817 homolog
MSTRG.1049	10.9873333333333	48.351	2.13770444664843	0.00199325469963185	0.0255498388272198	--	-
ncbi_119912588	10.392	3.27133333333333	-1.66752	0.00199373690625109	0.0255498388272198	ccnb3	cyclin B3, transcript variant X1
ncbi_119910732	174.664333333333	379.682333333333	1.12020783346806	0.00199575603427031	0.0255621675957228	nfkbiab	nuclear factor of kappa light polypeptide gene enhancer in B-cells inhibitor, alpha b
ncbi_119890025	45.2856666666667	22.0036666666667	-1.04131	0.00200153686992248	0.0255840856123883	tradd	tnfrsf1a-associated via death domain, transcript variant X1
ncbi_119915668	4.36633333333333	2.04166666666667	-1.09667	0.00200262478702947	0.0255840856123883	LOC119915668	transformation/transcription domain-associated protein, transcript variant X1
MSTRG.20385	4.559	12.273	1.42869862874444	0.00200265450307569	0.0255840856123883	IL18R1	XP_045887839.1 taxid=147949 interleukin-18 receptor 1-like isoform X1 [Micropterus dolomieu]
ncbi_119888964	11.6113333333333	3.43866666666667	-1.75561	0.00200344002978326	0.0255840856123883	LOC119888964	pre-mRNA-splicing factor SLU7-like
ncbi_119916929	0.0686666666666667	0.645333333333333	3.23236271009137	0.00200443658668273	0.0255840856123883	ogdhl	oxoglutarate dehydrogenase L
MSTRG.14093	0.331666666666667	2.24233333333333	2.75719482740034	0.00200483828920049	0.0255840856123883	--	XP_038578967.1 taxid=27706 tumor necrosis factor receptor superfamily member 14-like isoform X1 [Micropterus salmoides]
ncbi_119891684	15.023	6.18	-1.28149	0.00200487313851112	0.0255840856123883	fkbp15b	FKBP prolyl isomerase family member 15b, transcript variant X1
ncbi_119891497	5.18033333333333	11.7543333333333	1.18207587889376	0.00201466100740808	0.0256954285238092	ptar1	protein prenyltransferase alpha subunit repeat containing 1, transcript variant X1
ncbi_119889217	23.3053333333333	10.8436666666667	-1.10381	0.00201625932310485	0.0257022577497741	rap2c	RAP2C, member of RAS oncogene family
ncbi_119896937	6.14766666666667	2.65266666666667	-1.2126	0.00202186691066476	0.0257487890259286	tp53inp1	tumor protein p53 inducible nuclear protein 1, transcript variant X1
ncbi_119902244	13.8723333333333	35.976	1.37482431902783	0.00202311507082206	0.0257487890259286	LOC119902244	angiopoietin-related protein 4-like
ncbi_119913252	0.551666666666667	0.0563333333333333	-3.29174	0.00202311941023999	0.0257487890259286	LOC119913252	butyrophilin subfamily 1 member A1-like, transcript variant X1
MSTRG.1760	0.001	0.82	9.67948009950545	0.00202416871798405	0.0257487890259286	SMIM44	AWP18462.1 taxid=52904 deoxyhypusine hydroxylase/monooxygenase [Scophthalmus maximus]
ncbi_119899299	1.48466666666667	5.27266666666667	1.8283937362888	0.00202812607350392	0.0257855650417833	slc25a38b	solute carrier family 25 member 38b, transcript variant X1
ncbi_119881852	3.67333333333333	0.453666666666667	-3.01739	0.00203081901906292	0.0258033563105736	card11	caspase recruitment domain family, member 11
ncbi_119904038	110.135	42.4846666666667	-1.37426	0.00203165951597602	0.0258033563105736	dap1b	death associated protein 1b, transcript variant X1
ncbi_119902878	30.7833333333333	14.2536666666667	-1.11082	0.00203404825319707	0.0258201337841531	LOC119902878	radixin-like
ncbi_119914897	0.858333333333333	2.68833333333333	1.64710210108506	0.0020371216185008	0.0258455797369288	LOC119914897	uncharacterized LOC119914897
MSTRG.15425	113.237	404.585	1.83709739954143	0.00204494831098673	0.0259312742822659	ddit4	XP_045925976.1 taxid=147949 DNA damage-inducible transcript 4 protein-like [Micropterus dolomieu]
ncbi_119899519	32.238	70.751	1.13398829537093	0.00204839475750849	0.0259613637453198	exosc1	exosome component 1, transcript variant X1
ncbi_119897295	7.89066666666667	3.13	-1.33398	0.00205294506198128	0.0259967634066077	inpp5b	inositol polyphosphate-5-phosphatase B, transcript variant X1
ncbi_119892390	0.117	1.14	3.2844533894687	0.00205333794171784	0.0259967634066077	ksr2	kinase suppressor of ras 2, transcript variant X1
ncbi_119914244	11.6113333333333	4.982	-1.22074	0.00205562642935968	0.0260121184274076	LOC119914244	transcription factor 7-like 1-A
ncbi_119898057	11.3726666666667	4.887	-1.21855	0.00205776660830924	0.0260231296645862	rnf144b	ring finger protein 144B, transcript variant X1
ncbi_119897404	5.46066666666667	12.087	1.14630721257518	0.00205864887306068	0.0260231296645862	gnl1	guanine nucleotide binding protein-like 1, transcript variant X1
ncbi_119916369	3.509	1.454	-1.27103	0.00206644501090924	0.0260953686575285	jmjd1cb	jumonji domain containing 1Cb
ncbi_119890352	3.585	0.904333333333333	-1.98705	0.00206652183356079	0.0260953686575285	LOC119890352	nuclear receptor ROR-alpha A-like, transcript variant X1
ncbi_119886131	5.12366666666667	2.278	-1.16941	0.00206798714816509	0.0260994867808716	ubap2a	ubiquitin associated protein 2a
MSTRG.6922	0.0566666666666667	1.598	4.81762325751143	0.00206900654035774	0.0260994867808716	ZCCHC2	XP_038578956.1 taxid=27706 zinc finger CCHC domain-containing protein 2 isoform X1 [Micropterus salmoides]
ncbi_119900435	2.54766666666667	6.72166666666667	1.39964247027718	0.0020753940064804	0.0261487387928991	LOC119900435	protein S100-B-like
ncbi_119917029	3.65666666666667	1.113	-1.71608	0.00207557047478803	0.0261487387928991	arhgap22	Rho GTPase activating protein 22, transcript variant X1
ncbi_119911394	26.25	12.1333333333333	-1.11334	0.0020762945386299	0.0261487387928991	vps41	VPS41 subunit of HOPS complex
ncbi_119909896	4.22833333333333	1.91933333333333	-1.13948	0.002077236259249	0.0261487387928991	eif2ak4	eukaryotic translation initiation factor 2 alpha kinase 4
ncbi_119904566	8.02533333333333	2.78066666666667	-1.52913	0.00208038312392532	0.026174726692384	mettl21a	methyltransferase like 21A
ncbi_119902213	73.512	30.1883333333333	-1.28399	0.00208717707346352	0.0262465501770644	copb2	COPI coat complex subunit beta 2
ncbi_119914138	1.30266666666667	0.434	-1.5857	0.00209889320395941	0.0263801639595356	tjp2a	tight junction protein 2a (zona occludens 2), transcript variant X1
ncbi_119917115	8.85866666666667	3.88366666666667	-1.18967	0.00211130263544468	0.0265223482235446	wdr11	WD repeat domain 11
MSTRG.9007	122.820666666667	7.31233333333333	-4.07008	0.00211291375836632	0.026528806077266	IGKV2D-29	XP_038581341.1 taxid=27706 immunoglobulin lambda-1 light chain-like [Micropterus salmoides]
ncbi_119895907	6.779	22.024	1.69993213914483	0.00211521831381028	0.0265439591409238	angptl5	angiopoietin-like 5
ncbi_119897394	0.942666666666667	0.0996666666666667	-3.24156	0.00211798881665238	0.0265649406453775	LOC119897394	uncharacterized LOC119897394
ncbi_119893305	15.1926666666667	6.70533333333333	-1.17999	0.00212037919896959	0.026581135194133	parvg	parvin, gamma
ncbi_119894395	2.32433333333333	0.329333333333333	-2.8192	0.00212216372833471	0.0265831936494018	LOC119894395	uncharacterized LOC119894395
ncbi_119902284	121.347666666667	54.848	-1.14564	0.00212274199557501	0.0265831936494018	selenof	selenoprotein F
ncbi_119897037	13.2026666666667	6.15766666666667	-1.10037	0.00212814252498774	0.0266036234694297	smarcc1a	SWI/SNF related, matrix associated, actin dependent regulator of chromatin, subfamily c, member 1a, transcript variant X1
ncbi_119888194	2.21966666666667	9.849	2.14963421119813	0.00212824772725394	0.0266036234694297	spon2a	spondin 2a, extracellular matrix protein
ncbi_119900761	50.173	116.075666666667	1.21008245784867	0.00212854218479447	0.0266036234694297	fam32a	family with sequence similarity 32 member A
ncbi_119883770	3.49366666666667	1.57866666666667	-1.14604	0.0021287739398456	0.0266036234694297	LOC119883770	nucleosome-remodeling factor subunit BPTF-like, transcript variant X1
ncbi_119918192	49.9836666666667	20.5816666666667	-1.2801	0.00213444321071338	0.0266606951040655	copg2	COPI coat complex subunit gamma 2
ncbi_119891955	1.457	0.519	-1.48919	0.00214063555791883	0.0267242380287006	fam222a	family with sequence similarity 222 member A
ncbi_119903951	17.372	36.256	1.06145590836662	0.0021456855592827	0.026773461400709	sept10	septin 10
ncbi_119900913	97.0446666666667	253.622666666667	1.38596285391965	0.00214790855527287	0.0267873773510101	bsg	basigin
ncbi_119891205	7.845	2.88833333333333	-1.44154	0.0021500203825184	0.0267998932422989	iqgap2	IQ motif containing GTPase activating protein 2
ncbi_119914252	0.109	0.418333333333333	1.94032482334005	0.00215121308985324	0.0268009453574606	LOC119914252	metal transporter CNNM4, transcript variant X1
ncbi_119914204	5.726	12.741	1.15387893906921	0.00215538240678284	0.0268390614628335	tsc1b	TSC complex subunit 1b
ncbi_119897969	40.593	17.6293333333333	-1.20325	0.0021565598827946	0.0268399027718678	mrpl32	mitochondrial ribosomal protein L32
ncbi_119915683	19.5346666666667	6.82966666666667	-1.51615	0.00216208081920478	0.0268941594736027	kif22	kinesin family member 22
ncbi_119914371	2.861	1.12	-1.35302	0.00216314366785862	0.0268941594736027	slc27a4	solute carrier family 27 member 4
ncbi_119903863	2.976	0.817333333333333	-1.86438	0.00216951596039877	0.0269489144468013	zgc:162780	uncharacterized protein LOC555377 homolog, transcript variant X1
MSTRG.8911	335.542	13.203	-4.66756	0.00216977654569193	0.0269489144468013	IGKV4-1	KAF3706849.1 taxid=215402 Immunoglobulin kappa variable 4-1 [Channa argus]
ncbi_119907167	4.99533333333333	1.337	-1.90158	0.00217340231646588	0.0269800897416724	LOC119907167	T-cell differentiation antigen CD6-like, transcript variant X1
ncbi_119900679	67.968	33.5173333333333	-1.01995	0.00217607311232192	0.0269993843007536	hnrnpm	heterogeneous nuclear ribonucleoprotein M, transcript variant X1
ncbi_119904174	23.082	7.36633333333333	-1.64775	0.00217837125750213	0.0270061615279189	LOC119904174	immunoglobulin superfamily member 2-like, transcript variant X1
MSTRG.2019	2.605	0.001	-11.3471	0.00217890460153419	0.0270061615279189	Ighv3-6	XP_062295296.1 taxid=13677 immunoglobulin gamma-1 heavy chain-like [Scomber scombrus]
ncbi_119917889	36.2916666666667	82.0043333333333	1.17606183470781	0.00218039679395085	0.0270061615279189	optn	optineurin, transcript variant X1
MSTRG.6843	3.16266666666667	12.03	1.92742322823859	0.00218288461218723	0.0270061615279189	--	XP_038575038.1 taxid=27706 M-phase-specific PLK1-interacting protein [Micropterus salmoides]
ncbi_119917270	1.85	0.348666666666667	-2.4076	0.00218457173027983	0.0270061615279189	got1	glutamic-oxaloacetic transaminase 1, soluble
ncbi_119903824	1.226	0.330333333333333	-1.89196	0.00218511705091572	0.0270061615279189	LOC119903824	insulin-like growth factor-binding protein 5
ncbi_119904427	0.447	0.015	-4.89724	0.00218589819409802	0.0270061615279189	si:dkey-91i10.3	cytochrome P450
ncbi_119897383	3.65866666666667	1.54033333333333	-1.24808	0.00218681668258039	0.0270061615279189	cicb	capicua transcriptional repressor b, transcript variant X1
ncbi_119914256	1.65933333333333	0.547	-1.60099	0.00218706210291669	0.0270061615279189	LOC119914256	mediator of RNA polymerase II transcription subunit 13-like, transcript variant X1
ncbi_119897305	0.834333333333333	0.0963333333333333	-3.11452	0.00218778721500261	0.0270061615279189	LOC119897305	NACHT, LRR and PYD domains-containing protein 12-like
ncbi_119910949	9.97433333333333	3.66933333333333	-1.4427	0.00219006339280787	0.0270204657984081	zfand1	zinc finger, AN1-type domain 1
ncbi_119888363	25.0996666666667	6.238	-2.00851	0.00219440407406602	0.0270602138292017	ccna2	cyclin A2
ncbi_119883104	8.38666666666667	3.82933333333333	-1.131	0.00219887037866137	0.0270905369956126	cluha	clustered mitochondria (cluA/CLU1) homolog a, transcript variant X1
MSTRG.19030	15.208	3.37066666666667	-2.17372	0.00219910363586087	0.0270905369956126	IGKV4-1	TKS89178.1 taxid=240159 Immunoglobulin kappa variable 4-1 [Collichthys lucidus]
ncbi_119897591	4.837	14.139	1.54749564429065	0.00220178305579564	0.0271097341421845	efna1b	ephrin-A1b
ncbi_119918055	3.67766666666667	1.243	-1.56496	0.00220322369040349	0.0271136668098408	tmpoa	thymopoietin a
ncbi_119882064	123.360333333333	24.3043333333333	-2.34359	0.00220512891876666	0.0271233100272712	LOC119882064	haptoglobin-like
ncbi_119916443	8.88933333333333	3.42733333333333	-1.37499	0.00220649894734254	0.0271263637745996	nlrc3	NLR family, CARD domain containing 3
ncbi_119890157	4.13366666666667	1.69966666666667	-1.28217	0.00220894053849883	0.0271425813526314	cenpf	centromere protein F, transcript variant X1
ncbi_119899697	27.6516666666667	12.3553333333333	-1.16223	0.00221012829139301	0.0271433836173011	timm10	translocase of inner mitochondrial membrane 10 homolog (yeast)
ncbi_119886195	0.0603333333333333	0.001	-5.91488	0.00221203372938761	0.0271529947431732	celsr2	cadherin, EGF LAG seven-pass G-type receptor 2, transcript variant X1
ncbi_119899722	5.531	1.482	-1.89999	0.00221418533426242	0.027165616313107	LOC119899722	myeloid-associated differentiation marker homolog
ncbi_119911276	3.83966666666667	8.789	1.19471795533709	0.00221726038956857	0.0271772988640185	ehbp1l1a	EH domain binding protein 1-like 1a, transcript variant X1
MSTRG.10410	7.391	1.793	-2.04339	0.00221782579393088	0.0271772988640185	--	XP_044025098.1 taxid=119488 uncharacterized protein LOC122863064 isoform X1 [Siniperca chuatsi]
ncbi_119907061	6.96933333333333	2.62433333333333	-1.40907	0.00221850913727453	0.0271772988640185	LOC119907061	solute carrier family 45 member 4, transcript variant X1
MSTRG.20055	523.410666666667	1783.94566666667	1.76905644530414	0.00222803906037407	0.0272802230673244	TAR1	AAL31950.1 taxid=9031 CDH1-D, partial [Gallus gallus]
ncbi_119911465	18.7923333333333	8.09566666666667	-1.21492	0.00223273884834838	0.0273239326066602	dhrs4	dehydrogenase/reductase (SDR family) member 4
ncbi_119900299	40.884	105.642	1.36957526140212	0.00223599522190879	0.027326918069954	LOC119900299	regulator of G-protein signaling 5-like
ncbi_119891336	12.5146666666667	4.89733333333333	-1.35355	0.00223633397965707	0.027326918069954	trmt2a	tRNA methyltransferase 2 homolog A
ncbi_119898725	5.255	2.147	-1.29137	0.0022363729575899	0.027326918069954	smcr8b	Smith-Magenis syndrome chromosome region, candidate 8b
ncbi_119883068	2.47966666666667	0.660333333333333	-1.90888	0.00224056511371239	0.0273643159493904	thap12b	THAP domain containing 12b, transcript variant X1
ncbi_119908573	5.581	1.372	-2.02424	0.00224319496482003	0.0273826050677829	LOC119908573	mitotic checkpoint serine/threonine-protein kinase BUB1-like
ncbi_119897254	0.141	1.46133333333333	3.37351822984057	0.0022481006341811	0.0274286425508413	srsf10a	serine and arginine rich splicing factor 10a
ncbi_119898429	1.52066666666667	4.31833333333333	1.50577066375531	0.00226384680609824	0.0276068297857124	LOC119898429	inositol monophosphatase 3-like
ncbi_119899503	1.82933333333333	0.377333333333333	-2.27741	0.00226693925332704	0.0276306073709448	si:ch211-284e13.5	uncharacterized protein LOC793850 homolog
ncbi_119882697	8.04133333333333	2.18066666666667	-1.88267	0.00227965799243894	0.02777163202678	LOC119882697	uncharacterized LOC119882697
ncbi_119882057	7.21133333333333	16.0563333333333	1.15480453770714	0.00228548464568111	0.0278285950160426	LOC119882057	lamin-A-like
ncbi_119895100	6.396	2.42233333333333	-1.40077	0.00229166997423007	0.027889865786025	chek1	checkpoint kinase 1
ncbi_119890537	8.801	2.42833333333333	-1.8577	0.0023042903188005	0.0280293503466971	LOC119890537	G2/mitotic-specific cyclin-B2-like, transcript variant X1
ncbi_119895714	7.867	2.85366666666667	-1.463	0.00231063287080441	0.0280923700763159	pds5b	PDS5 cohesin associated factor B
ncbi_119890661	4.06533333333333	1.08266666666667	-1.90878	0.00231355219959781	0.028113728286771	e2f8	E2F transcription factor 8
MSTRG.2131	1.66766666666667	6.358	1.93074206486643	0.00232827271694278	0.0282783982125114	--	-
ncbi_119907847	124.476666666667	56.2896666666667	-1.14493	0.00233115273112785	0.0282991643293844	ppt1	palmitoyl-protein thioesterase 1 (ceroid-lipofuscinosis, neuronal 1, infantile)
ncbi_119896948	8.07933333333333	2.795	-1.53139	0.00233736544028516	0.0283603467521203	LOC119896948	protein NLRC3-like, transcript variant X1
MSTRG.2068	4.689	0.0913333333333333	-5.68199	0.00234091548058991	0.0283891766056295	IGHV3-30	QTR92886.1 taxid=215358 immunoglobulin tau heavy chain [Larimichthys crocea]
ncbi_119918345	0.03	0.553	4.20424507462619	0.00234377637092614	0.0284096241612711	LOC119918345	RAD50-interacting protein 1-like, transcript variant X1
ncbi_119903530	77.503	166.738666666667	1.10526464316358	0.00235481942888807	0.0285291800748354	nmi	N-myc (and STAT) interactor
ncbi_119897516	9.24066666666667	28.3066666666667	1.61507302697176	0.00236496307538142	0.028637725132135	zgc:174888	uncharacterized protein LOC558116 homolog
ncbi_119908967	5.85633333333333	14.417	1.29970141173654	0.00236836351403184	0.028664281546791	hsdl1	hydroxysteroid dehydrogenase like 1
ncbi_119915759	6.91733333333333	2.914	-1.24722	0.00237244508347165	0.0286790891988591	LOC119915759	ataxin-2-like protein, transcript variant X1
ncbi_119907872	146.849333333333	61.7113333333333	-1.25073	0.00237396076463892	0.0286790891988591	psmb12	proteasome 20S subunit beta 12
[truncated: 657 more rows]
