# Supplementary material for: An Integrative ATAC-Seq and RNA-Seq Analysis of Spleen Tissues from Largemouth Bass (Micropterus salmoides) Infected with Iridovirus (LMBV)
Source: Int J Mol Sci. 2026 May 5;27(9):4124. doi: 10.3390/ijms27094124 (PMC13164169; doi:10.3390/ijms27094124)
Supplement: Supplementary file 1 [file ijms-27-04124-s001.zip › supplement file/Supplementary Table S7.xlsx]

## Sheet: Sheet1
Table S7 Overlapping genes between DAR‑related genes and differentially expressed genes (DEGs) between the SS and SR groups.
ATAT-seq							RNA-seq
Symbol	peak_name	SS_mean_fpkm	SR_mean_fpkm	log2fc	p-value	FDR	SR_mean_fpkm	SS_mean_fpkm	log2fc	PValue	FDR
LOC119905349	MergePeak_10951	2.03909	11.605	2.50874	9.46e-12	3.44e-09	6.50366666666667	2.20233333333333	-1.56222	0.000335475359024867	0.00707893990570624
fcho1	MergePeak_6712	3.92691	14.5877	1.89329	6.64e-11	1.43e-08	3.68633333333333	0.556666666666667	-2.7273	8.02438251186448e-05	0.00235546542050939
LOC119891514	MergePeak_28579	2.50908	7.66171	1.61051	2.19e-10	3.75e-08	2.47466666666667	0.367666666666667	-2.75076	0.000265122199417581	0.00591983843611813
sgo1	MergePeak_12651	3.21112	11.0756	1.78623	3.56e-10	5.19e-08	7.28466666666667	2.83733333333333	-1.36033	0.00257721328300512	0.0303935276623563
LOC119905881	MergePeak_11660	5.79857	21.4266	1.88563	3.59e-10	5.2e-08	6.44233333333333	1.96	-1.71673	0.00349493004766018	0.0367294213005295
ccn5	MergePeak_10566	2.49681	8.81583	1.82001	5.79e-10	7.49e-08	0.0276666666666667	0.416666666666667	3.91267294820252	0.00361680118517348	0.0376356512692068
plbd1	MergePeak_2175	2.75159	10.2117	1.89189	5.83e-10	7.51e-08	72.7626666666667	18.7346666666667	-1.95749	5.2736530913514e-08	5.69319102924373e-06
odad3	MergePeak_6080	3.31582	13.121	1.98443	6.64e-10	8.1e-08	6.20333333333333	1.781	-1.80036	0.000269301279034368	0.00599654100332328
fosl1a	MergePeak_25400	4.00461	14.4453	1.85087	9.52e-10	1.04e-07	2.21033333333333	9.442	2.09482852867191	0.00196461423641534	0.0252838219611473
ilf2	MergePeak_13185	1.46409	5.63154	1.94353	1.09e-09	1.16e-07	64.1983333333333	26.0096666666667	-1.30349	0.000551701677634106	0.0101763920431335
rhoh	MergePeak_5486	2.17094	7.11571	1.71269	1.67e-09	1.52e-07	5.65	1.90466666666667	-1.56871	0.00110552082158108	0.0167609432648737
sdf2l1	MergePeak_27220	2.72139	8.76628	1.68762	4.93e-09	3.26e-07	83.618	24.8703333333333	-1.74939	1.20357192132785e-05	0.000535999561722836
LOC119902253	MergePeak_8575	5.04269	14.8186	1.55514	4.94e-09	3.26e-07	5.37366666666667	15.7653333333333	1.5527769362957	7.3337766417736e-05	0.00219758843558078
aspm	MergePeak_6563	3.81091	12.6708	1.7333	5.43e-09	3.5e-07	4.10966666666667	1.13133333333333	-1.861	0.000172229626682259	0.00426631358900898
trim25	MergePeak_6221	3.43928	10.4084	1.59757	7.11e-09	4.24e-07	2.54033333333333	0.401	-2.66334	0.00111059622277596	0.0168168051716771
cd28	MergePeak_10002	1.70588	5.72851	1.74764	7.7e-09	4.49e-07	12.6093333333333	3.299	-1.93439	9.15230895870784e-05	0.00262539899453705
cunh14orf28	MergePeak_15295	5.03178	16.5858	1.7208	1.14e-08	5.86e-07	1.82733333333333	6.70333333333333	1.87513884836694	4.6289052531611e-05	0.00154607992861798
kif1b	MergePeak_11326	4.12455	13.3213	1.69143	1.15e-08	5.88e-07	1	0.237666666666667	-2.07299	0.00419198731023671	0.0414603832867665
cisd2	MergePeak_5422	5.45862	21.2159	1.95854	1.44e-08	6.99e-07	11.4163333333333	4.63966666666667	-1.29901	0.00155328495822516	0.0214637353484576
cenpf	MergePeak_26716	4.35915	12.3171	1.49854	1.5e-08	7.21e-07	4.13366666666667	1.69966666666667	-1.28217	0.00220894053849883	0.0271425813526314
tbck	MergePeak_5339	2.8005	8.03114	1.51992	1.52e-08	7.25e-07	5.32766666666667	1.84633333333333	-1.52884	0.0031426488632154	0.034379831485852
palm1b	MergePeak_14835	4.21392	12.517	1.57065	1.66e-08	7.78e-07	4.05933333333333	17.017	2.06766200320291	9.9746214942468e-08	9.92618506065334e-06
mcm3	MergePeak_13408	7.73849	27.9555	1.85301	1.73e-08	8e-07	19.8523333333333	5.40133333333333	-1.87792	0.00025461514455918	0.00571742096990157
stap2a	MergePeak_8487	4.16714	12.1969	1.54939	1.78e-08	8.08e-07	1.642	0.338	-2.28036	0.00372415233097296	0.0384040305618712
LOC119912010	MergePeak_16925	1.26273	5.28719	2.06595	1.79e-08	8.08e-07	3.28766666666667	24.74	2.91170956221765	1.11416864264601e-06	7.54701011665706e-05
LOC119910748	MergePeak_15244	3.27973	9.04872	1.46414	1.85e-08	8.23e-07	31.1063333333333	5.76233333333333	-2.43248	0.000100932915684881	0.0028413967020859
sept3	MergePeak_5578	3.35702	8.577	1.35329	2.2e-08	9.31e-07	23.1913333333333	138.786333333333	2.5812078368428	2.05906987185528e-14	1.01617199267764e-11
batf3	MergePeak_14254	3.64587	10.4493	1.51907	2.36e-08	9.86e-07	34.4606666666667	6.60666666666667	-2.38296	0.00038755531423719	0.00784256285262236
rab3c	MergePeak_27866	1.97938	5.97419	1.59369	2.73e-08	1.09e-06	0.105666666666667	0.853333333333333	3.01358906474795	0.000351624894555527	0.00732385288556569
LOC119895706	MergePeak_30621	3.32863	9.66352	1.53762	3.93e-08	1.41e-06	49.4836666666667	15.2643333333333	-1.69679	1.0408786423487e-06	7.1103184545978e-05
LOC119890352	MergePeak_25899	3.90801	15.32	1.97091	3.94e-08	1.41e-06	3.585	0.904333333333333	-1.98705	0.00206652183356079	0.0260953686575285
LOC119895661	MergePeak_31177	3.72522	10.0224	1.42783	4.47e-08	1.54e-06	9.70166666666667	3.49766666666667	-1.47184	0.00452553532902969	0.0437431746012695
LOC119903465	MergePeak_10175	3.09807	10.7268	1.79178	4.56e-08	1.57e-06	14.2226666666667	3.392	-2.06798	2.0943778857432e-05	0.000814248328505501
skap1	MergePeak_19197	2.44806	6.16118	1.33157	4.67e-08	1.58e-06	28.356	8.711	-1.70274	0.000118947219904703	0.00322140745495357
kmt5ab	MergePeak_27973	6.1162	19.6127	1.68108	5.07e-08	1.67e-06	9.23766666666667	3.571	-1.3712	0.00436681849512628	0.0426755908933229
zgc:110239	MergePeak_12915	4.14985	10.8338	1.38441	5.1e-08	1.68e-06	462.842333333333	111.613	-2.05202	1.04010371188586e-07	1.0266035902377e-05
mki67	MergePeak_18663	2.26982	7.9081	1.80076	5.28e-08	1.71e-06	17.932	6.209	-1.5301	0.000322523002945486	0.00684144847125242
selenos	MergePeak_21419	3.60039	12.5853	1.80552	5.48e-08	1.76e-06	30.478	7.985	-1.9324	0.000107841381731333	0.00299405314928485
abca7	MergePeak_6848	4.18409	13.143	1.65131	5.49e-08	1.76e-06	0.599666666666667	0.161666666666667	-1.89114	0.00146742756237486	0.0206310077403192
LOC119916040	MergePeak_18912	2.99978	7.60523	1.34213	5.74e-08	1.82e-06	52.589	15.5756666666667	-1.75547	1.40133006789831e-05	0.000606206864077226
nsd2	MergePeak_14603	3.52374	12.1192	1.78212	5.96e-08	1.87e-06	2.61833333333333	1.03166666666667	-1.34367	0.0046997089892997	0.0447850978553965
otud7b	MergePeak_3717	5.39321	18.0403	1.742	6.15e-08	1.91e-06	0.986666666666667	3.97733333333333	2.0111668018189	0.000153638608746419	0.0039413196362147
LOC119900640	MergePeak_6989	2.64132	7.49035	1.50378	6.29e-08	1.95e-06	161.150333333333	55.6333333333333	-1.53439	1.81400860603184e-05	0.00073421431045927
LOC119915783	MergePeak_19331	1.60305	4.3902	1.45347	6.69e-08	2.05e-06	11.7206666666667	4.66033333333333	-1.33055	0.00251277964299068	0.0297716988372369
irf4a	MergePeak_8288	2.58195	8.66363	1.74651	6.8e-08	2.07e-06	2.771	0.544666666666667	-2.34696	9.45802122330653e-06	0.000444104600431065
prdx6	MergePeak_7414	2.91133	9.14366	1.65109	7.08e-08	2.12e-06	109.066	45.5373333333333	-1.26008	0.00105737835312414	0.0163175005330237
LOC119886614	MergePeak_23473	2.53241	9.50157	1.90765	7.32e-08	2.17e-06	18.422	5.75566666666667	-1.67837	0.000740168225489622	0.0126111198949902
sil1	MergePeak_24770	2.47945	7.41978	1.58136	7.57e-08	2.23e-06	18.0223333333333	6.86133333333333	-1.39322	0.00101778751434553	0.0158074101939009
prss16	MergePeak_21647	3.37076	10.5611	1.64762	7.8e-08	2.27e-06	98.629	29.756	-1.72883	2.12987140664406e-05	0.000824072805687466
ehbp1l1a	MergePeak_15844	3.2714	8.15894	1.31847	8.13e-08	2.35e-06	3.83966666666667	8.789	1.19471795533709	0.00221726038956857	0.0271772988640185
thap12b	MergePeak_22345	4.62138	15.0804	1.70628	8.15e-08	2.35e-06	2.47966666666667	0.660333333333333	-1.90888	0.00224056511371239	0.0273643159493904
LOC119886461	MergePeak_23439	2.09236	6.63361	1.66467	8.85e-08	2.49e-06	4.052	0.938333333333333	-2.11046	0.000376259007056847	0.00768540587378845
slc49a3	MergePeak_25698	3.18552	8.64117	1.4397	8.92e-08	2.51e-06	6.14133333333333	0.772	-2.99188	4.84161348196926e-07	3.74057179619746e-05
LOC119906753	MergePeak_12652	2.86692	7.89218	1.46092	9.52e-08	2.62e-06	5.06433333333333	0.872666666666667	-2.53687	0.000248543909960798	0.00562761126467417
LOC119883598	MergePeak_21699	2.03311	5.38329	1.4048	9.53e-08	2.62e-06	3.17666666666667	0.375333333333333	-3.08127	0.000213015459144809	0.00500110663401919
gpr174	MergePeak_24901	3.00798	9.26705	1.62332	9.67e-08	2.64e-06	16.4503333333333	5.35366666666667	-1.61952	0.000879974092892325	0.0142034317344067
tp53rk	MergePeak_24517	3.26651	9.7628	1.57955	9.8e-08	2.67e-06	7.827	2.69766666666667	-1.53675	0.00306859372576185	0.0337826123651017
LOC119899814	MergePeak_6326	3.29028	8.4979	1.36889	9.81e-08	2.67e-06	2.37366666666667	0.764333333333333	-1.63484	0.00515554537343672	0.0475845031375751
tlr3	MergePeak_5193	2.74057	7.20235	1.39399	1.03e-07	2.76e-06	2.62933333333333	0.642666666666667	-2.03255	0.000173914859314018	0.00429143788564449
ccm2	MergePeak_13736	3.8552	11.5934	1.58843	1.11e-07	2.92e-06	21.272	7.16	-1.57092	0.000112725587695821	0.00309157936513463
LOC119912112	MergePeak_16611	3.09341	9.51387	1.62083	1.12e-07	2.92e-06	0.819666666666667	0.165	-2.31257	0.00115109969206165	0.0172251811593037
LOC119908867	MergePeak_13705	2.62281	7.49637	1.51508	1.33e-07	3.33e-06	1.737	0.522	-1.73448	0.00281735282245185	0.032133786610069
fech	MergePeak_18102	5.40597	16.7123	1.62828	1.52e-07	3.66e-06	6.71333333333333	19.0826666666667	1.50716160915776	0.000170806973928036	0.00424507116498229
fbxo5	MergePeak_20227	4.39992	13.0593	1.56952	1.62e-07	3.83e-06	11.3293333333333	3.671	-1.62582	0.000561697397420087	0.010309480729244
LOC119893808	MergePeak_3083	1.8754	5.51648	1.55655	1.75e-07	4.07e-06	19.4013333333333	5.424	-1.83873	0.00377896743921817	0.0386940043884452
LOC119890140	MergePeak_26935	2.84687	9.77841	1.78022	1.79e-07	4.13e-06	75.991	20.365	-1.89974	0.00109032094031621	0.0166033633367296
LOC119896518	MergePeak_2769	2.94268	7.97941	1.43915	1.83e-07	4.19e-06	0.874666666666667	0.124666666666667	-2.81066	0.00299423394847017	0.0334099456830483
tmem276a	MergePeak_29248	3.16573	7.93143	1.32505	1.92e-07	4.36e-06	2.40433333333333	0.667	-1.84988	0.00536783447028387	0.0488247353300201
LOC119882699	MergePeak_22022	4.72373	13.1163	1.47337	1.97e-07	4.42e-06	5.202	13.946	1.42271308234381	0.000904735296763857	0.0145177896127031
flad1	MergePeak_4179	5.41404	17.871	1.72285	2.02e-07	4.51e-06	30.6786666666667	12.2386666666667	-1.32579	0.000691236875021287	0.0120083170354873
ccnf	MergePeak_2655	6.02247	17.6483	1.5511	2.09e-07	4.6e-06	5.197	1.82866666666667	-1.50689	0.00184114342389654	0.0240903501014014
spc24	MergePeak_2088	3.09527	9.31251	1.5891	2.2e-07	4.75e-06	19.196	6.86	-1.48453	0.00104507912177358	0.0161689720554886
LOC119913078	MergePeak_16838	1.33878	4.39971	1.71649	2.22e-07	4.76e-06	8.12233333333333	0.599333333333333	-3.76046	9.92066397543305e-07	6.85432846439777e-05
adm2a	MergePeak_20498	3.81217	8.95159	1.23153	2.25e-07	4.8e-06	6.37466666666667	14.7466666666667	1.20996707477438	0.00123741990248567	0.0182459073670174
lfng	MergePeak_2868	3.64481	9.60577	1.39806	2.3e-07	4.87e-06	12.153	3.068	-1.98594	5.46432790995798e-07	4.10270098531481e-05
LOC119918460	MergePeak_20459	6.32149	20.3166	1.68432	2.39e-07	4.99e-06	398.082333333333	837.418666666667	1.07288223028294	0.00369762980275703	0.0381956787228836
slc25a37	MergePeak_28249	6.05818	17.5546	1.53489	2.43e-07	5.06e-06	7.33166666666667	21.966	1.58305907894937	0.000920384565523498	0.0147006205835464
LOC119905902	MergePeak_11686	4.13765	10.774	1.38067	2.44e-07	5.07e-06	4.55733333333333	19.6886666666667	2.11110361260082	3.7896806838136e-06	0.000209228443598129
LOC119918007	MergePeak_20660	5.15928	16.0772	1.63977	2.49e-07	5.14e-06	4.261	1.61966666666667	-1.3955	0.000113117119369978	0.00309784618415041
spint1a	MergePeak_15289	2.19688	6.95427	1.66244	2.51e-07	5.15e-06	16.385	2.56033333333333	-2.67797	0.000173310123608383	0.00428088397252086
nadk2	MergePeak_18197	4.35803	13.7315	1.65574	2.71e-07	5.44e-06	8.407	29.9576666666667	1.83326228178042	4.90885707366269e-08	5.37131139164304e-06
soul3	MergePeak_15058	4.00585	12.2919	1.61752	2.8e-07	5.57e-06	7.77166666666667	25.7573333333333	1.72868730945243	5.28103027144555e-06	0.000274636288223863
efna1b	MergePeak_4175	2.79938	7.98533	1.51225	2.83e-07	5.61e-06	4.837	14.139	1.54749564429065	0.00220178305579564	0.0271097341421845
cmc4	MergePeak_2817	4.40619	12.1162	1.45934	3.02e-07	5.9e-06	1.056	5.199	2.29962432052287	0.00195215039359752	0.0251770137695868
atp6v1ab	MergePeak_1121	2.86026	9.11106	1.67147	3.14e-07	6.05e-06	145.100666666667	62.6066666666667	-1.21267	0.00327014623841107	0.0351792246671438
LOC119897901	MergePeak_4563	2.79393	7.90039	1.49963	3.3e-07	6.29e-06	1.377	0.14	-3.29803	0.00131090449083699	0.0190392146531052
LOC119886170	MergePeak_24377	3.54371	8.51069	1.26402	3.71e-07	6.77e-06	3.407	1.29666666666667	-1.39369	0.00058289527593448	0.0105329527923423
LOC119898338	MergePeak_4392	1.31725	4.85844	1.88297	3.72e-07	6.78e-06	432.062	143.042	-1.5948	0.000706788814621745	0.0121995482620864
LOC119899286	MergePeak_5731	4.97299	15.9335	1.67988	3.85e-07	6.96e-06	122.442666666667	49.124	-1.31761	0.000223354340585844	0.00519341794619893
exosc1	MergePeak_5957	5.74739	16.672	1.53645	3.97e-07	7.11e-06	32.238	70.751	1.13398829537093	0.00204839475750849	0.0259613637453198
mcm4	MergePeak_8261	4.92678	13.6186	1.46686	4.03e-07	7.18e-06	12.2863333333333	3.50933333333333	-1.80779	0.00176440112762667	0.0234432681693781
LOC119902402	MergePeak_8723	3.64212	11.9164	1.7101	4.17e-07	7.36e-06	11.006	5.32933333333333	-1.04626	0.00429505107670704	0.0421583212208885
LOC119913266	MergePeak_38	2.70379	6.9424	1.36045	4.39e-07	7.64e-06	4.93666666666667	12.8213333333333	1.37693716053497	0.00173166912008263	0.0230981008087476
atp10d	MergePeak_15627	3.82906	10.4632	1.45026	4.6e-07	7.92e-06	13.711	6.041	-1.18247	0.00260136257845328	0.0305963763969636
dlgap5	MergePeak_18611	3.65073	11.1392	1.60939	4.65e-07	7.97e-06	11.3166666666667	3.58733333333333	-1.65747	0.00331371640956502	0.0354097614741941
rufy2	MergePeak_26693	4.25785	10.9627	1.36441	4.89e-07	8.25e-06	3.05333333333333	1.192	-1.357	0.00301931277383492	0.0335169748964693
tpp1	MergePeak_15148	3.57387	10.5648	1.56371	5.15e-07	8.56e-06	111.036	39.758	-1.48171	0.000100555607092906	0.00283407423160916
bpgm	MergePeak_29134	3.39413	9.01291	1.40895	5.28e-07	8.7e-06	2.10466666666667	5.50966666666667	1.38837327884967	0.00190012575557971	0.0246546510262642
ccdc88b	MergePeak_25355	3.29049	10.8044	1.71524	5.54e-07	9.03e-06	16.0243333333333	7.306	-1.13311	0.000880445958559076	0.0142034317344067
tram2	MergePeak_13942	3.75184	12.3481	1.71862	5.69e-07	9.21e-06	38.9406666666667	7.98433333333333	-2.28603	1.40378210159072e-06	9.07653978092697e-05
LOC119918245	MergePeak_20787	5.35201	16.5648	1.62997	5.69e-07	9.21e-06	12.5063333333333	5.12966666666667	-1.28572	0.000852292253250559	0.0139351800325254
c1qb	MergePeak_23274	2.29736	6.80001	1.56556	5.83e-07	9.38e-06	1367.18	354.581333333333	-1.94702	0.00131812262168619	0.0191288770349352
prrc2b	MergePeak_17566	5.03639	15.145	1.58838	5.9e-07	9.45e-06	5.26266666666667	1.092	-2.26882	0.000359456459499763	0.00744774341288096
nectin1b	MergePeak_22537	2.19728	6.2779	1.51456	5.93e-07	9.49e-06	2.264	0.599	-1.91825	0.000414755490678228	0.00819413176109552
slc30a7	MergePeak_25860	4.72729	12.1062	1.35667	6.14e-07	9.73e-06	11.0846666666667	3.97733333333333	-1.47869	0.00138177290917575	0.0197716168578035
psmb12	MergePeak_12085	2.51774	6.42525	1.35162	6.21e-07	9.81e-06	146.849333333333	61.7113333333333	-1.25073	0.00237396076463892	0.0286790891988591
aurkb	MergePeak_25583	3.77239	11.0697	1.55306	7.06e-07	1.07e-05	39.3396666666667	9.82433333333333	-2.00155	6.14978875404754e-05	0.00194008548012906
spry2	MergePeak_326	3.18919	7.3968	1.21371	7.07e-07	1.07e-05	13.132	4.03933333333333	-1.7009	0.000347625425250483	0.0072844696996596
LOC119897936	MergePeak_4605	3.57448	9.65939	1.4342	7.31e-07	1.1e-05	13.399	45.348	1.75891359157515	0.00410540670243234	0.0409220712606013
tmprss4a	MergePeak_22167	2.4277	6.30387	1.37665	7.39e-07	1.11e-05	0.947	0.128333333333333	-2.88347	0.00360659964773848	0.0376281103902267
rsad2	MergePeak_15091	6.77669	17.4502	1.36459	8.07e-07	1.18e-05	135.166666666667	465.499333333333	1.78403968790288	0.000912813327915571	0.0146183125136784
LOC119885278	MergePeak_2228	2.54492	6.19491	1.28346	8.21e-07	1.2e-05	11.2126666666667	2.71666666666667	-2.04522	0.00022205633010394	0.0051731851392808
pcmtd1	MergePeak_8253	2.89745	7.17778	1.30875	8.24e-07	1.2e-05	1.15733333333333	2.99266666666667	1.37062714847107	0.00327224170498429	0.0351792246671438
LOC119891643	MergePeak_27750	3.82279	10.6663	1.48037	8.86e-07	1.26e-05	6.80266666666667	2.76933333333333	-1.29656	0.00277270432227204	0.03189797141826
dck	MergePeak_17330	4.20807	10.5592	1.32728	8.97e-07	1.28e-05	53.1146666666667	17.1236666666667	-1.63312	0.00153979741259505	0.0213261059744408
LOC119912934	MergePeak_16810	2.68878	9.05912	1.75242	9.05e-07	1.28e-05	1.03	0.091	-3.50063	0.00040416052876668	0.00807052841175546
LOC119882063	MergePeak_1877	1.44736	4.41969	1.61053	9.38e-07	1.32e-05	6.86466666666667	2.41066666666667	-1.50976	0.000788255720946895	0.0131914185771196
mat2ab	MergePeak_27992	5.17446	14.2076	1.45718	9.61e-07	1.34e-05	94.6086666666667	23.3493333333333	-2.01859	2.58693127820147e-06	0.000154081704850906
dedd1	MergePeak_3971	4.37606	12.3152	1.49274	9.7e-07	1.35e-05	6.13833333333333	13.1366666666667	1.0976803522381	0.00495100738640021	0.0462428233393976
ksr2	MergePeak_27560	3.65352	8.95906	1.29406	1e-06	1.39e-05	0.117	1.14	3.2844533894687	0.00205333794171784	0.0259967634066077
inpp4aa	MergePeak_9711	3.59182	8.85041	1.30103	1.01e-06	1.4e-05	0.282333333333333	0.0166666666666667	-4.08236	0.00114750507214703	0.0171820233155786
syngr2b	MergePeak_5995	2.9649	8.63905	1.54289	1.05e-06	1.43e-05	48.177	16.8296666666667	-1.51734	6.65918737995501e-05	0.00205660880232531
tpcn3	MergePeak_6376	3.32532	8.01247	1.26875	1.11e-06	1.49e-05	51.624	13.0976666666667	-1.97873	3.29593090130275e-07	2.73890725275956e-05
fkbp8	MergePeak_7252	3.88829	9.81772	1.33625	1.17e-06	1.54e-05	5.78566666666667	13.7236666666667	1.24611087804114	0.0019402918766643	0.0250507945336339
polh	MergePeak_20005	2.61291	6.84148	1.38865	1.18e-06	1.56e-05	5.753	2.03366666666667	-1.50023	0.000314187282476191	0.00673575351653555
got1	MergePeak_19904	3.20977	8.16875	1.34764	1.2e-06	1.57e-05	1.85	0.348666666666667	-2.4076	0.00218457173027983	0.0270061615279189
stk39	MergePeak_9487	4.0508	12.6499	1.64285	1.25e-06	1.62e-05	2.31033333333333	0.442	-2.38598	0.00317767921883653	0.0345982165105381
znf296	MergePeak_22238	3.2745	8.96852	1.45359	1.25e-06	1.62e-05	11.3056666666667	3.84466666666667	-1.55612	3.5110754424798e-05	0.00123952561924806
znf395b	MergePeak_13406	5.05841	13.9486	1.46337	1.28e-06	1.66e-05	0.962666666666667	3.71266666666667	1.94734755040984	0.000434797831539609	0.00852048716555172
tmtc4	MergePeak_9810	3.53156	8.97996	1.34641	1.39e-06	1.76e-05	9.53133333333333	3.847	-1.30894	0.00378977857628643	0.0386940043884452
haus4	MergePeak_16048	6.03423	14.9526	1.30916	1.4e-06	1.77e-05	8.80533333333333	3.56066666666667	-1.30623	0.00453801518648055	0.0437713877212828
ctnnb1	MergePeak_4611	4.15667	11.4707	1.46445	1.42e-06	1.79e-05	46.1616666666667	21.707	-1.08853	0.00278166255074625	0.0319353541857232
opa3	MergePeak_22558	6.76889	18.5147	1.45168	1.45e-06	1.81e-05	15.5676666666667	6.67733333333333	-1.22121	0.00316884982702989	0.0345467384250585
pdia4	MergePeak_1014	3.96103	10.4321	1.39709	1.45e-06	1.81e-05	348.528	79.0816666666667	-2.13986	1.87962809049508e-06	0.000117754317316974
LOC119910845	MergePeak_14879	3.01532	8.47509	1.49092	1.47e-06	1.83e-05	32.9793333333333	95.9966666666667	1.54142207593459	4.79394383909609e-05	0.0015840379778874
slc7a7	MergePeak_16341	2.25146	5.97213	1.40739	1.52e-06	1.88e-05	9.10833333333333	0.631666666666667	-3.84995	5.85611095871119e-06	0.000296260408375636
bpifcl	MergePeak_11419	2.85327	8.50334	1.57541	1.56e-06	1.91e-05	578.263	146.794333333333	-1.97793	0.000299771211089992	0.00650594384352748
naa25	MergePeak_17195	1.81065	5.1121	1.4974	1.6e-06	1.95e-05	4.327	1.33466666666667	-1.69689	0.000120605267940153	0.00325863306070255
LOC119895686	MergePeak_31541	4.06184	11.1877	1.46171	1.62e-06	1.96e-05	130.725333333333	53.454	-1.29017	0.000147940663762229	0.00384677540978304
LOC119911031	MergePeak_15081	2.32904	7.31657	1.65143	1.65e-06	2e-05	53.2453333333333	25.476	-1.06352	0.000709957202344524	0.0122454957682563
dnase2b	MergePeak_6986	2.56798	8.28948	1.69065	1.71e-06	2.06e-05	23.3673333333333	8.46666666666667	-1.46463	2.94137810841692e-05	0.00107112742253372
socs1a	MergePeak_2313	6.60437	20.0286	1.60057	1.72e-06	2.06e-05	31.171	9.952	-1.64715	0.00305053499502553	0.0336994231382856
si:ch211-260e23.9	MergePeak_27081	3.90375	10.7596	1.46269	1.72e-06	2.06e-05	10.6913333333333	28.227	1.40063402045429	0.00253591469519103	0.0300140147867777
bnip3la	MergePeak_28302	4.22435	11.0012	1.38087	1.73e-06	2.07e-05	42.227	100.211	1.24680321932383	0.000350675247606577	0.00731036968760538
abtb1	MergePeak_10971	4.24776	10.6519	1.32634	1.75e-06	2.08e-05	10.5283333333333	42.3813333333333	2.00915190467751	3.15224200909658e-06	0.000179781877981069
prkci	MergePeak_8119	3.66954	8.65086	1.23724	1.77e-06	2.1e-05	3.59566666666667	8.17333333333333	1.18466529000575	0.00310894856640036	0.0341419592337391
parp1	MergePeak_13828	3.29306	9.11862	1.46939	1.79e-06	2.12e-05	9.79	3.22933333333333	-1.60007	0.0014198551596636	0.0201732887608608
si:zfos-80g12.1	MergePeak_11854	3.4653	10.0585	1.53736	1.8e-06	2.12e-05	7.277	32.1756666666667	2.14455432498834	8.54102219491685e-08	8.64179910951796e-06
LOC119884082	MergePeak_22868	4.05882	10.6097	1.38626	1.83e-06	2.15e-05	9.912	24.7736666666667	1.32155932021309	0.000346131626474317	0.007267845289736
pbxip1a	MergePeak_12422	4.82754	11.9555	1.30832	1.92e-06	2.23e-05	1.85733333333333	4.50066666666667	1.27690596099248	0.000479791634935258	0.00922283093482066
pip5k1ca	MergePeak_7362	3.67474	8.67621	1.23942	1.93e-06	2.23e-05	1.524	4.52166666666667	1.56899173895475	0.00167918195170791	0.022582888849534
dla	MergePeak_1703	2.37536	6.76134	1.50916	1.94e-06	2.24e-05	1.666	0.106333333333333	-3.96972	5.72344051338197e-06	0.000290765206921434
trpv1	MergePeak_31340	2.32669	6.63918	1.51272	1.95e-06	2.25e-05	15.973	4.125	-1.95317	0.000207500806477784	0.00490976957166906
mthfd2	MergePeak_27983	4.157	11.3787	1.45272	2.05e-06	2.34e-05	54.946	120.223666666667	1.12963456246257	0.00130158457233263	0.0189379772130852
alg6	MergePeak_6628	2.59775	7.60887	1.55042	2.11e-06	2.38e-05	6.24733333333333	2.07966666666667	-1.58689	0.000433418700645201	0.00850034956934489
tank	MergePeak_9474	4.37652	13.1401	1.58612	2.13e-06	2.39e-05	28.87	13.36	-1.11165	0.00277636318094297	0.0319097026813512
dap1b	MergePeak_9455	2.55108	6.78215	1.41063	2.13e-06	2.4e-05	110.135	42.4846666666667	-1.37426	0.00203165951597602	0.0258033563105736
LOC119884457	MergePeak_22946	3.25145	8.3603	1.36247	2.14e-06	2.4e-05	1.245	4.006	1.68601667885726	0.000556400507256672	0.0102474311245094
fam32a	MergePeak_7143	5.82233	15.8626	1.44596	2.23e-06	2.48e-05	50.173	116.075666666667	1.21008245784867	0.00212854218479447	0.0266036234694297
tasorb	MergePeak_10983	4.08291	9.90856	1.27908	2.25e-06	2.51e-05	6.453	2.887	-1.1604	0.00510418609834951	0.0473272347508773
LOC119888609	MergePeak_25178	2.09171	6.56196	1.64944	2.26e-06	2.51e-05	47.4616666666667	7.587	-2.64516	3.05666587990597e-05	0.00110487734391459
smap2	MergePeak_12856	4.33029	10.5861	1.28964	2.34e-06	2.58e-05	2.27433333333333	0.454333333333333	-2.32362	3.38789233742725e-05	0.00119950237926304
LOC119890110	MergePeak_2678	3.77302	8.80737	1.22299	2.41e-06	2.63e-05	1.75366666666667	0.329666666666667	-2.41129	0.000275597084607251	0.00607426978257984
LOC119915048	MergePeak_17985	4.77749	14.5113	1.60285	2.58e-06	2.77e-05	18.8633333333333	56.1373333333333	1.57337589708056	2.52938102982797e-05	0.000946752431260794
kdm2aa	MergePeak_1577	8.26865	24.5259	1.56858	2.58e-06	2.77e-05	8.018	3.79833333333333	-1.07788	0.00512992997531257	0.0474634723183012
atp13a1	MergePeak_2781	5.3154	14.5217	1.44996	2.66e-06	2.83e-05	7.959	3.639	-1.12905	0.00166397916281568	0.0224920872639512
LOC119910321	MergePeak_14947	3.88282	10.2306	1.39772	2.67e-06	2.84e-05	15.642	32.8083333333333	1.0686373179559	0.00110371628127895	0.0167440822546346
p2ry10	MergePeak_24899	3.46353	9.15699	1.40263	2.82e-06	2.95e-05	29.9066666666667	5.34766666666667	-2.48349	2.28451965404936e-08	2.80427686671176e-06
zgc:154055	MergePeak_15370	4.40101	13.0092	1.56362	2.93e-06	3.03e-05	13.0816666666667	4.71766666666667	-1.4714	9.90241363696268e-05	0.00280398321509405
LOC119917243	MergePeak_20163	2.56062	8.06723	1.65558	3.12e-06	3.18e-05	23.1216666666667	47.0413333333333	1.02468355771356	0.0047974666106328	0.0453704879070483
snx29	MergePeak_18557	3.2985	8.82113	1.41915	3.15e-06	3.2e-05	6.933	2.58933333333333	-1.4209	0.000236574747059392	0.00542775192921274
asap2a	MergePeak_15113	3.48356	9.33906	1.42271	3.16e-06	3.21e-05	1.62033333333333	0.504666666666667	-1.68289	0.00254090417418148	0.0300313512903502
homer3b	MergePeak_6804	2.71238	6.62364	1.28807	3.2e-06	3.24e-05	1.33766666666667	3.45866666666667	1.3704973234717	3.54429965161367e-05	0.00124939146028166
dpp7	MergePeak_27207	3.3365	8.95122	1.42375	3.21e-06	3.25e-05	36.4003333333333	9.42766666666667	-1.94898	1.18045840766526e-05	0.000529079543944861
LOC119906229	MergePeak_10695	2.36837	5.54057	1.22614	3.24e-06	3.27e-05	6.762	1.576	-2.10118	0.000869363579418488	0.0141268054785754
zdhhc4	MergePeak_18590	2.97242	7.29095	1.29447	3.41e-06	3.39e-05	22.3083333333333	7.754	-1.52457	0.000175862978228068	0.00432186843446253
fosl2	MergePeak_15489	5.84635	15.5019	1.40683	3.42e-06	3.4e-05	41.033	117.469333333333	1.51742763311784	0.000321905998837119	0.00683639195678034
LOC119888706	MergePeak_24836	4.881	13.093	1.42355	3.5e-06	3.45e-05	0.651666666666667	2.36333333333333	1.85861701993216	0.000140257252460264	0.00367464883964693
trim8a	MergePeak_19879	3.4564	9.34626	1.43512	3.55e-06	3.49e-05	8.64233333333333	20.672	1.25818519352762	0.00242672495076206	0.0290798130621051
LOC119886474	MergePeak_24355	3.05871	7.94794	1.37766	3.58e-06	3.51e-05	36.3476666666667	8.78766666666667	-2.04831	0.000389317523464736	0.00785849445110539
LOC119913394	MergePeak_15723	5.77325	15.4408	1.41929	3.64e-06	3.56e-05	39.5593333333333	130.048	1.71695419368379	0.00028833655869958	0.00629291937046321
itgav	MergePeak_9147	3.89825	9.05397	1.21572	3.64e-06	3.56e-05	16.535	40.2216666666667	1.2824498183598	0.000123121758024524	0.00331182464132263
LOC119890673	MergePeak_25962	4.02211	1.40402	-1.51839	3.97e-06	3.79e-05	1.40166666666667	6.33433333333333	2.17604948893515	0.00380816412904201	0.0387775710775006
tpx2	MergePeak_11828	3.95959	10.9877	1.47246	3.98e-06	3.79e-05	44.659	14.4996666666667	-1.62293	0.00361715818745327	0.0376356512692068
tmpoa	MergePeak_20406	3.43152	8.18946	1.25492	4.09e-06	3.87e-05	3.67766666666667	1.243	-1.56496	0.00220322369040349	0.0271136668098408
smarca4a	MergePeak_2085	4.13596	11.4504	1.4691	4.13e-06	3.89e-05	9.38066666666667	3.55833333333333	-1.39849	0.000282974766124624	0.00618706672190385
shtn2	MergePeak_16487	3.0496	9.70933	1.67075	4.27e-06	3.98e-05	31.623	10.991	-1.52465	0.00484399424851987	0.0456323886466526
ypel3	MergePeak_2398	3.98411	10.4548	1.39184	4.3e-06	4.01e-05	22.7556666666667	74.2196666666667	1.70557566848241	0.000129983753792524	0.00346174794516611
il11a	MergePeak_4071	5.39442	12.074	1.16237	4.45e-06	4.11e-05	3.53033333333333	93.4136666666667	4.72575732147556	0.00338979794420667	0.0359684483926308
ppm1j	MergePeak_23460	3.36317	7.32241	1.1225	4.6e-06	4.21e-05	13.205	34.733	1.39522272476933	0.00148010680128042	0.020785100272104
LOC119917655	MergePeak_19743	3.6981	9.49491	1.36037	4.64e-06	4.24e-05	11.8223333333333	2.36333333333333	-2.32262	1.9549445366379e-05	0.000774991291557012
LOC119916942	MergePeak_20222	3.55865	8.37644	1.235	4.86e-06	4.38e-05	8.88366666666667	2.826	-1.65239	5.08096304752742e-05	0.00166487599478737
coasy	MergePeak_18888	4.32894	12.1684	1.49105	4.87e-06	4.38e-05	8.40433333333333	19.973	1.24884575731138	0.00356322753390048	0.0373012849457928
slc30a1a	MergePeak_13986	5.1043	12.4331	1.2844	4.92e-06	4.42e-05	31.443	7.28566666666667	-2.10961	9.12338795459914e-07	6.39483384110482e-05
usp2a	MergePeak_21590	4.90674	12.4612	1.3446	5.1e-06	4.54e-05	3.74466666666667	12.2316666666667	1.70771178919109	0.000117334187368587	0.00319164827778085
styx	MergePeak_26779	4.50109	11.9066	1.40342	5.19e-06	4.59e-05	5.964	15.8666666666667	1.41164691007807	0.000164416257212859	0.00412439204556157
si:dkey-261l7.2	MergePeak_13506	2.90692	7.54699	1.37641	5.39e-06	4.73e-05	20.7746666666667	4.02633333333333	-2.36729	0.00299781417642454	0.0334099456830483
map2k6	MergePeak_19270	3.41433	8.48092	1.31262	5.62e-06	4.88e-05	2.37233333333333	0.755666666666667	-1.65048	0.00330610908238008	0.0353504643693399
poglut2	MergePeak_9288	4.09248	10.8687	1.40914	5.73e-06	4.95e-05	4.94966666666667	1.67066666666667	-1.56691	0.00452851154749287	0.0437508854340682
si:dkey-229b18.3	MergePeak_22951	4.1961	11.0103	1.39173	5.76e-06	4.97e-05	6.07133333333333	2.56333333333333	-1.24399	0.00253819618885785	0.0300140147867777
gnl1	MergePeak_3990	3.87703	8.87315	1.1945	5.81e-06	5.01e-05	5.46066666666667	12.087	1.14630721257518	0.00205864887306068	0.0260231296645862
hdgfl2	MergePeak_7145	5.07508	12.6485	1.31746	5.82e-06	5.01e-05	9.271	4.19933333333333	-1.14256	0.00340076650039868	0.0360216099485944
peds1	MergePeak_10701	6.65574	20.7256	1.63874	5.84e-06	5.02e-05	20.9483333333333	56.4746666666667	1.43076838386639	0.000519608556593097	0.00972536696248782
LOC119912424	MergePeak_16961	1.52367	4.64174	1.60711	5.86e-06	5.04e-05	111.644333333333	14.5286666666667	-2.94194	8.71623823216285e-09	1.21135674097794e-06
tlr9	MergePeak_11089	1.83508	4.22253	1.20226	5.91e-06	5.06e-05	3.26033333333333	0.194666666666667	-4.06594	7.20732325245213e-12	2.20617077076959e-09
LOC119888277	MergePeak_25608	4.73147	14.2244	1.58801	6.18e-06	5.23e-05	91.7956666666667	25.739	-1.83447	2.90624083095074e-06	0.000169049462113182
mast3b	MergePeak_6870	2.552	6.68142	1.38853	6.19e-06	5.24e-05	1.58133333333333	0.516333333333333	-1.61477	0.00096030406850168	0.0151461335588111
LOC119915157	MergePeak_17913	4.07631	9.83019	1.26996	6.23e-06	5.27e-05	17.917	6.59133333333333	-1.44269	0.00143284649201478	0.0202863547247666
LOC119910941	MergePeak_1228	7.98963	19.9631	1.32113	6.28e-06	5.3e-05	16.503	33.7893333333333	1.03383957745911	0.00386204394539266	0.0391580489255703
tlr7	MergePeak_9566	3.01719	7.66184	1.34449	6.39e-06	5.37e-05	0.449666666666667	0.0243333333333333	-4.20785	0.00148721988134263	0.0208607605398071
ssx2ipa	MergePeak_24634	4.95728	12.3116	1.31239	6.59e-06	5.49e-05	1.43066666666667	5.73966666666667	2.00427937889513	2.23123236248728e-05	0.000856439063328053
LOC119907069	MergePeak_12880	3.04004	7.58553	1.31916	6.73e-06	5.59e-05	243.403	89.186	-1.44846	0.0003058603259324	0.00662158854225362
tpm1	MergePeak_29375	3.18985	8.2647	1.37348	6.79e-06	5.62e-05	129.711333333333	270.257	1.05902744766656	0.00327723611017003	0.0351792246671438
krit1	MergePeak_12451	2.643	6.10198	1.2071	6.91e-06	5.69e-05	22.331	10.7666666666667	-1.05248	0.00344846187606388	0.0363516587127187
LOC119913134	MergePeak_16967	2.03027	5.74072	1.49956	7.12e-06	5.82e-05	3.21033333333333	1.27233333333333	-1.33525	0.00329834134816917	0.0353235121706939
nagk	MergePeak_16139	6.48792	19.5625	1.59227	7.22e-06	5.87e-05	57.4856666666667	22.1923333333333	-1.37314	0.00178114045048611	0.0236037970990664
plekhb2	MergePeak_7458	5.05043	12.2364	1.2767	7.37e-06	5.96e-05	5.576	29.873	2.42153966144661	5.69093054409624e-08	6.11635921854824e-06
LOC119903097	MergePeak_70	2.10096	4.85855	1.20947	7.38e-06	5.96e-05	4.941	1.358	-1.86332	0.00516486411296649	0.0476306175494986
LOC119910296	MergePeak_15220	4.50474	10.044	1.15682	7.48e-06	6.01e-05	2.47	10.403	2.07441668346297	1.45263236067475e-07	1.37217014632175e-05
mapk7	MergePeak_18766	3.52873	9.84933	1.48088	7.58e-06	6.07e-05	4.479	1.62733333333333	-1.46067	0.00270868559896943	0.0314457201892841
LOC119902221	MergePeak_8534	3.44644	7.39009	1.10048	7.59e-06	6.09e-05	47.516	20.7183333333333	-1.19751	0.000983052710499883	0.0153964900552514
grb10b	MergePeak_4570	2.89667	6.48958	1.16373	7.88e-06	6.27e-05	0.872	7.71966666666667	3.14613851350166	2.36265965733566e-07	2.08517649028069e-05
mtfr2	MergePeak_13701	3.25599	7.9001	1.27877	7.91e-06	6.29e-05	24.5086666666667	9.29066666666667	-1.39944	0.000981928386915949	0.0153888478628655
LOC119891645	MergePeak_28156	3.95712	9.65898	1.28742	7.94e-06	6.3e-05	5.149	2.055	-1.32515	0.0016599180388032	0.0224497416187578
gfi1b	MergePeak_17998	2.59558	7.2818	1.48824	8.15e-06	6.43e-05	15.6726666666667	145.036666666667	3.21009509664522	3.63170852765964e-13	1.43970451829287e-10
LOC119897086	MergePeak_3676	1.99965	5.73133	1.51912	8.19e-06	6.45e-05	2.86233333333333	0.894333333333333	-1.67831	0.00549755184045198	0.0496051487335111
LOC119910897	MergePeak_15412	4.73937	10.735	1.17956	8.21e-06	6.46e-05	1.49466666666667	4.022	1.42808930422108	0.00184199228093173	0.0240903501014014
shcbp1	MergePeak_27104	4.08264	10.3358	1.34007	8.25e-06	6.49e-05	4.22266666666667	1.29	-1.71078	0.000726241507203301	0.0124507192166154
LOC119885891	MergePeak_23573	2.57884	5.70928	1.14659	8.27e-06	6.5e-05	0.906333333333333	0.196666666666667	-2.20429	0.00198229392485607	0.025457159687132
LOC119883434	MergePeak_21743	3.01975	7.29506	1.27249	8.72e-06	6.77e-05	29.1433333333333	6.343	-2.19993	0.00011276044165283	0.00309157936513463
LOC119903905	MergePeak_9296	3.19679	7.38784	1.20853	8.96e-06	6.9e-05	10.0396666666667	0.614666666666667	-4.02976	4.00326233624547e-07	3.18443716497e-05
ube2d2	MergePeak_24865	3.91482	10.5987	1.43688	9.16e-06	7.01e-05	78.423	24.8346666666667	-1.65892	3.18894854373488e-05	0.0011407567113106
LOC119909411	MergePeak_14336	3.73101	9.02467	1.27431	9.38e-06	7.13e-05	14.101	4.442	-1.66652	7.48483263632139e-06	0.000365652975376816
usp20	MergePeak_17416	3.85311	9.85865	1.35537	9.5e-06	7.21e-05	1.91033333333333	5.523	1.53162773187642	0.000155462538913619	0.00396142794100014
LOC119913395	MergePeak_15707	2.74955	6.0843	1.14589	9.54e-06	7.22e-05	0.0636666666666667	0.794	3.64052886982836	0.00125679194421887	0.0184232350544224
tspan36	MergePeak_27879	3.53902	9.07676	1.35883	9.65e-06	7.29e-05	325.208333333333	86.5636666666667	-1.90953	0.000171495897457636	0.00425781703523671
LOC119906119	MergePeak_11359	4.52677	12.1282	1.42181	9.82e-06	7.41e-05	0.303666666666667	0.901	1.56903855273264	0.00501361060991978	0.0466663324746267
LOC119893729	MergePeak_29342	8.04304	21.6135	1.42612	1e-05	7.51e-05	43.7706666666667	90.7623333333333	1.05212934084495	0.00336085590819419	0.03575548507345
acin1a	MergePeak_8819	3.75712	7.98857	1.08831	1e-05	7.51e-05	11.8053333333333	5.89766666666667	-1.00122	0.00521138343438916	0.0478805753079022
cnpy1	MergePeak_7747	3.41081	8.57257	1.32961	1.01e-05	7.57e-05	46.6823333333333	17.6256666666667	-1.4052	3.76460306158483e-05	0.00129865379793501
ubfd1	MergePeak_2852	4.69576	11.7782	1.32669	1.03e-05	7.65e-05	13.8976666666667	60.6533333333333	2.12574425031233	1.80008653305546e-05	0.000732745689338487
vamp5	MergePeak_27321	4.61379	12.0165	1.38099	1.03e-05	7.65e-05	82.8866666666667	181.374	1.12975570969049	0.00401819098987929	0.0402636339300492
ccr7	MergePeak_6268	3.05274	7.12828	1.22345	1.04e-05	7.72e-05	16.3016666666667	2.79833333333333	-2.54238	1.99523334307464e-07	1.807068640533e-05
LOC119895740	MergePeak_31524	4.28662	10.1573	1.2446	1.04e-05	7.73e-05	0.0586666666666667	0.247333333333333	2.0758437579835	0.00456163506376835	0.0438993051238475
LOC119908876	MergePeak_13866	3.69656	8.28157	1.16372	1.06e-05	7.82e-05	4.396	1.72233333333333	-1.35183	0.00155229550592429	0.0214623270007211
LOC119909126	MergePeak_13791	6.67543	17.1015	1.35719	1.07e-05	7.88e-05	15.5323333333333	66.7693333333333	2.10391106173023	0.000247572938127359	0.00561614333001481
dnajb1b	MergePeak_5924	4.57316	11.5175	1.33256	1.07e-05	7.89e-05	8.76933333333333	217.734	4.63395572771011	5.28846375542009e-17	4.40984932874375e-14
prkcz	MergePeak_11789	3.49066	7.7008	1.14151	1.07e-05	7.9e-05	0.694666666666667	2.67633333333333	1.94586503579492	0.000507577038812695	0.00960819109217595
grna	MergePeak_3111	3.57206	9.78188	1.45335	1.08e-05	7.96e-05	371.485	113.977	-1.70456	0.00109822626814245	0.016671253996372
LOC119908794	MergePeak_13672	3.75455	8.85351	1.23761	1.13e-05	8.23e-05	2.216	5.635	1.34645772901039	0.00427731811303417	0.0420634837777113
snai2	MergePeak_8254	2.86915	6.72518	1.22895	1.15e-05	8.35e-05	9.74933333333333	3.465	-1.49245	0.00477953222061215	0.0452185634424268
btaf1	MergePeak_19565	6.84203	17.6701	1.36881	1.16e-05	8.41e-05	9.006	3.59833333333333	-1.32356	0.000264848837394017	0.00591920017177646
LOC119895269	MergePeak_3222	2.85172	6.46114	1.17996	1.16e-05	8.41e-05	3.86266666666667	471.943	6.93287163118843	2.73569340186475e-38	6.61545378438933e-34
sdr42e1	MergePeak_26917	4.4048	11.434	1.37618	1.16e-05	8.41e-05	0.795666666666667	0.058	-3.77804	0.00316303763220723	0.0345009364104805
dhx35	MergePeak_11049	2.40988	5.22242	1.11576	1.18e-05	8.48e-05	3.39533333333333	1.31433333333333	-1.36922	0.00418367168975695	0.0414120134268123
ccdc117	MergePeak_28005	4.87535	13.6649	1.48689	1.19e-05	8.53e-05	3.189	11.4916666666667	1.84941204831529	0.000122712312249045	0.00330448678708954
enpp5	MergePeak_13512	4.60874	12.1446	1.39787	1.19e-05	8.57e-05	3.72666666666667	9.52033333333333	1.35312630483381	0.00164919615954571	0.0223668371254504
smc5	MergePeak_11247	3.49581	8.94713	1.3558	1.2e-05	8.59e-05	4.583	1.69233333333333	-1.43728	0.00108507804521526	0.0165721619867446
LOC119895266	MergePeak_30330	2.39007	5.77133	1.27185	1.2e-05	8.62e-05	88.355	8.79066666666667	-3.32927	1.87838514512507e-11	5.28175692783888e-09
ccdc15	MergePeak_30582	3.12198	7.07447	1.18016	1.23e-05	8.78e-05	4.79433333333333	1.21633333333333	-1.97879	0.000437306519524532	0.00856270951833379
ripk1l	MergePeak_8289	3.27912	8.77278	1.41973	1.24e-05	8.79e-05	12.7693333333333	6.04733333333333	-1.07831	0.00317009397755375	0.0345467384250585
fbxl6	MergePeak_12184	5.90498	14.4618	1.29224	1.27e-05	8.97e-05	2.82633333333333	1.08933333333333	-1.37549	0.00342311434161525	0.0361949064315435
mosmoa	MergePeak_2603	3.6247	8.18409	1.17496	1.27e-05	8.99e-05	0.552666666666667	1.86233333333333	1.75262981345827	0.00281699134601861	0.032133786610069
msh6	MergePeak_19788	5.5742	13.9616	1.32462	1.28e-05	9.05e-05	5.27633333333333	2.128	-1.31004	0.000515331999556807	0.00967007139743962
ggcx	MergePeak_17757	4.48584	10.3528	1.20657	1.3e-05	9.13e-05	8.98133333333333	25.7923333333333	1.52194075131453	5.96474051136028e-05	0.00190792797679516
hsd17b4	MergePeak_27763	3.0651	7.36306	1.26437	1.33e-05	9.3e-05	8.649	2.616	-1.72517	0.000105212973734387	0.00293455609093996
LOC119893705	MergePeak_29922	4.76101	12.5344	1.39655	1.35e-05	9.39e-05	19.0463333333333	52.6496666666667	1.46691111044379	0.000880316397408912	0.0142034317344067
aurka	MergePeak_23549	3.87532	8.99365	1.21459	1.35e-05	9.39e-05	13.0586666666667	3.63466666666667	-1.84511	0.00269814210863725	0.0313383633386484
LOC119885215	MergePeak_2226	3.02133	7.95047	1.39586	1.37e-05	9.46e-05	6.30233333333333	2.714	-1.21547	0.00302265244957831	0.0335169748964693
LOC119911576	MergePeak_16688	7.22408	18.2416	1.33635	1.37e-05	9.47e-05	2.934	8.33966666666667	1.50712	0.000213414410170964	0.00500561325582372
LOC119895977	MergePeak_3358	4.7668	12.6041	1.4028	1.37e-05	9.48e-05	45.9393333333333	22.2046666666667	-1.04887	0.00540964590025241	0.0491051265615254
hcls1	MergePeak_21072	2.7071	6.23588	1.20385	1.41e-05	9.66e-05	157.150666666667	63.7946666666667	-1.30064	0.000943237940278438	0.0149373804006635
LOC119883552	MergePeak_22222	6.66111	15.3785	1.20708	1.43e-05	9.79e-05	37.9303333333333	15.189	-1.32033	0.00152580663335683	0.0212160917563677
colgalt2	MergePeak_7224	2.41947	5.67906	1.23096	1.51e-05	0.000102	3.31466666666667	0.226	-3.87447	1.58232400532163e-06	0.000100429813902068
gpc4	MergePeak_24876	3.29888	7.09748	1.10533	1.51e-05	0.000102	8.02066666666667	42.1916666666667	2.39516401683042	1.39508012550468e-05	0.000605670154307973
LOC119907182	MergePeak_12889	3.39446	8.34222	1.29725	1.52e-05	0.000102	26.4986666666667	10.578	-1.32485	0.000613102535206671	0.0109256046472864
itpka	MergePeak_15134	3.66437	9.62041	1.39253	1.53e-05	0.000102	16.5226666666667	4.8	-1.78334	0.000245410137448087	0.00557754505993386
cnpy3	MergePeak_16625	3.85455	9.58314	1.31394	1.53e-05	0.000103	16.999	7.239	-1.23159	0.00240153511788288	0.0288560143373001
LOC119886154	MergePeak_23960	2.22803	5.35704	1.26567	1.55e-05	0.000104	4.14733333333333	0.625	-2.73026	5.80672999367766e-05	0.00186726522216906
rps6kl1	MergePeak_15223	3.69065	9.65594	1.38754	1.55e-05	0.000104	4.601	1.76833333333333	-1.37956	0.00247417464375612	0.0294586367480603
cunh17orf97	MergePeak_30893	3.54586	9.22197	1.37894	1.57e-05	0.000105	0.072	0.819333333333333	3.50838169820919	0.00117643307352338	0.0175175520837084
erap2	MergePeak_28101	2.87135	7.05738	1.2974	1.6e-05	0.000106	17.2153333333333	5.70266666666667	-1.59399	0.00339737189873872	0.0360216099485944
smad1	MergePeak_5273	2.96913	6.74972	1.18478	1.61e-05	0.000107	17.2283333333333	51.5396666666667	1.58090006439486	0.000480617286752234	0.00922907889409672
kpna2	MergePeak_2116	6.40742	17.1456	1.42002	1.62e-05	0.000107	89.0686666666667	21.8966666666667	-2.02421	0.000232987127819141	0.00536580449992615
slc25a51b	MergePeak_25210	4.40548	9.24185	1.06888	1.63e-05	0.000108	11.6663333333333	29.311	1.32909098823783	0.000349503367439083	0.00729966661906205
tnnt2a	MergePeak_11117	2.87019	6.68328	1.21941	1.63e-05	0.000108	2.75033333333333	10.482	1.93023562880982	0.00128749090462234	0.0187781092011927
thoc3	MergePeak_25740	2.74641	5.58929	1.02512	1.65e-05	0.000109	19.4723333333333	7.893	-1.30278	0.00160469127491169	0.0219607495245696
usp49	MergePeak_23857	3.3271	7.27734	1.12915	1.66e-05	0.000109	2.823	1.07066666666667	-1.39872	0.00327581968398316	0.0351792246671438
si:dkey-9k7.3	MergePeak_16666	3.08361	7.63835	1.30864	1.69e-05	0.00011	6.70266666666667	2.628	-1.35077	0.00439290075232654	0.0428343249970808
copa	MergePeak_7963	3.90812	8.14351	1.05918	1.71e-05	0.000111	61.194	29.9536666666667	-1.03066	0.00350085476270408	0.0367597350723882
trim13	MergePeak_9739	4.61653	11.4358	1.30868	1.75e-05	0.000113	12.6503333333333	3.98433333333333	-1.66677	0.000871237144369601	0.0141302861335652
mfsd9	MergePeak_9709	4.60875	11.5825	1.3295	1.76e-05	0.000114	1.96766666666667	0.661666666666667	-1.57231	0.00545906638786765	0.0493684156288016
LOC119904174	MergePeak_9584	3.28107	8.98581	1.45348	1.77e-05	0.000114	23.082	7.36633333333333	-1.64775	0.00217837125750213	0.0270061615279189
LOC119888276	MergePeak_25607	4.0928	10.3455	1.33784	1.77e-05	0.000114	167.702666666667	67.1506666666667	-1.32043	0.00375073933797187	0.0385466972676735
slc29a3	MergePeak_19755	3.50764	9.2867	1.40467	1.81e-05	0.000116	29.3106666666667	10.347	-1.50221	5.28654069970751e-05	0.00171596143893056
pycr1a	MergePeak_2681	3.17466	6.91934	1.12403	1.83e-05	0.000117	9.91033333333333	3.28166666666667	-1.5945	0.000555106934699515	0.01023139931014
ckap4	MergePeak_21031	3.03823	7.72114	1.34558	1.87e-05	0.000119	25.2073333333333	7.337	-1.78058	0.00010390973502174	0.00291163987519783
bloc1s3	MergePeak_22034	5.11645	13.345	1.38308	1.91e-05	0.000121	12.3833333333333	32.844	1.40723013049395	7.94781535914696e-05	0.00233812738460939
hdac11	MergePeak_24561	2.46706	5.30404	1.1043	1.91e-05	0.000121	1.72166666666667	0.510666666666667	-1.75335	0.00550066435651682	0.0496147204286795
LOC119915851	MergePeak_19022	2.28316	5.72205	1.3255	1.97e-05	0.000124	14.477	2.66466666666667	-2.44174	2.96768793245232e-07	2.50925278260706e-05
drap1	MergePeak_15997	4.29528	9.9417	1.21074	1.98e-05	0.000124	28.1646666666667	12.062	-1.22342	0.00308981448583653	0.0339781236455202
LOC119905770	MergePeak_11537	4.55429	10.8447	1.2517	2e-05	0.000125	4.319	11.649	1.43143689142261	0.000128084117509186	0.00341491745270907
taf5	MergePeak_6026	3.81668	9.00907	1.23906	2e-05	0.000126	12.3236666666667	4.34033333333333	-1.50555	0.000311321857034663	0.00669189790827753
LOC119914262	MergePeak_17567	4.13456	11.2912	1.4494	2.01e-05	0.000126	6.025	2.394	-1.33154	0.00542194169244394	0.0491613775803073
galnt6	MergePeak_11223	2.3477	5.81213	1.30782	2.02e-05	0.000126	35.183	16.5346666666667	-1.08938	0.00171733306287043	0.0229566324634233
anp32e	MergePeak_11972	4.1983	10.5226	1.32561	2.03e-05	0.000127	12.02	3.12933333333333	-1.94151	0.000715196444485739	0.0123182908978306
coro1b	MergePeak_16274	4.92568	12.0238	1.2875	2.05e-05	0.000128	5.24633333333333	15.0833333333333	1.5235739121428	0.0017767602751858	0.023594517833357
kcnk5a	MergePeak_15502	3.49711	7.33032	1.06771	2.07e-05	0.000129	9.73833333333334	3.22433333333333	-1.59467	0.00180062516146839	0.0237290014466641
LOC119901715	MergePeak_7896	3.53891	7.83297	1.14625	2.13e-05	0.000131	1.26966666666667	4.33233333333333	1.77069446219415	0.00041327783444222	0.00817161454822711
ifi30	MergePeak_8550	3.58852	8.4347	1.23295	2.14e-05	0.000132	215.773	53.3836666666667	-2.01504	6.6562530127333e-09	9.58104228297123e-07
si:dkey-28n18.9	MergePeak_23996	2.66276	6.35137	1.25415	2.17e-05	0.000133	48.64	20.222	-1.26622	0.00429115605374528	0.0421481460973471
manf	MergePeak_23085	8.66239	20.6878	1.25594	2.18e-05	0.000133	36.5213333333333	15.923	-1.19763	0.000275806311358559	0.00607426978257984
LOC119890354	MergePeak_25970	2.46338	5.38119	1.12729	2.19e-05	0.000134	21.6373333333333	6.166	-1.81112	0.00269657110061841	0.0313351669174216
LOC119905322	MergePeak_10780	3.66724	10.5036	1.51812	2.19e-05	0.000134	2.24866666666667	7.316	1.70198525745174	4.13868840464051e-06	0.000224902838204532
trim105	MergePeak_25038	4.43438	11.0566	1.31811	2.2e-05	0.000134	25.222	11.223	-1.16822	0.00397668210440192	0.0400017165759764
slc7a3a	MergePeak_30834	4.97688	13.0025	1.38548	2.24e-05	0.000136	172.984666666667	71.9406666666667	-1.26576	0.00149437022816713	0.0209183491332947
slc38a6	MergePeak_15157	4.32741	10.633	1.29697	2.27e-05	0.000138	12.899	3.99433333333333	-1.69123	1.87700365301355e-05	0.000751554566703318
gale	MergePeak_15359	4.31387	10.8463	1.33016	2.29e-05	0.000138	34.759	12.7076666666667	-1.45169	0.00170124638694853	0.0228172712862947
txndc11	MergePeak_5062	4.20978	10.602	1.33252	2.31e-05	0.000139	12.629	3.53433333333333	-1.83723	0.000110841799708642	0.00305282050177035
LOC119907183	MergePeak_12977	5.08444	10.6652	1.06875	2.31e-05	0.000139	31.1213333333333	13.0216666666667	-1.25699	0.00019186776820934	0.00459836112075149
hsd17b10	MergePeak_10514	4.61259	11.248	1.28602	2.34e-05	0.000141	25.5573333333333	8.584	-1.57402	0.000165211151043447	0.00413646692391018
vps11	MergePeak_31544	4.08904	9.34968	1.19315	2.42e-05	0.000144	22.21	8.85033333333333	-1.32741	0.000261605271710334	0.00585753581527712
egln3	MergePeak_14529	3.7956	9.25831	1.28642	2.43e-05	0.000145	65.961	245.971	1.89880305573951	1.8826855559838e-05	0.000752514084542151
fam83hb	MergePeak_12623	4.32918	9.99122	1.20657	2.43e-05	0.000145	3.677	1.77266666666667	-1.05261	0.00481718342833763	0.0454857983850295
LOC119895063	MergePeak_31465	3.56408	8.9454	1.32762	2.43e-05	0.000145	19.3926666666667	7.03266666666667	-1.46337	0.00155826063323317	0.0214956409770932
egr2b	MergePeak_18375	3.70373	10.8287	1.54781	2.46e-05	0.000146	3.05433333333333	0.197	-3.95459	4.64584034267851e-08	5.12502434378789e-06
LOC119886766	MergePeak_23061	1.73322	3.7962	1.1311	2.47e-05	0.000146	7.48566666666667	1.65866666666667	-2.17411	0.000270079195939741	0.00599729579083086
rgl3a	MergePeak_6074	3.12116	6.64482	1.09015	2.48e-05	0.000147	1.739	0.537666666666667	-1.69347	0.00295717033135911	0.0331526624723811
LOC119902297	MergePeak_362	2.74927	6.19864	1.1729	2.52e-05	0.000148	4.247	1.359	-1.6439	0.0048377032358716	0.0456083195515973
fuca2	MergePeak_14744	2.71489	6.11099	1.17051	2.53e-05	0.000149	56.3743333333333	18.3023333333333	-1.62301	0.000192282763644209	0.00460374434697453
hspa4b	MergePeak_25108	4.48355	10.2876	1.1982	2.57e-05	0.00015	74.0703333333333	33.6453333333333	-1.13849	0.000537311028430201	0.00998712935395781
rdh10a	MergePeak_1061	4.38693	9.16367	1.06271	2.64e-05	0.000154	5.981	13.9596666666667	1.22280587011273	0.00090653211215365	0.0145369758196947
LOC119883544	MergePeak_22800	2.44135	5.22113	1.09668	2.7e-05	0.000157	5.37233333333333	0.961	-2.48294	5.47152898235255e-06	0.000282116234224412
LOC119895154	MergePeak_30852	2.71454	6.28517	1.21124	2.77e-05	0.000159	0.656666666666667	0.104	-2.65858	0.00435521418771127	0.0426215254905844
LOC119912264	MergePeak_16496	2.64054	5.73204	1.11821	2.82e-05	0.000162	2.436	0.933333333333333	-1.38405	0.0040193702881126	0.0402636339300492
sept2	MergePeak_8619	2.91382	6.64596	1.18957	2.82e-05	0.000162	134.713666666667	48.0873333333333	-1.48617	0.000244693258914358	0.00557172541155085
LOC119882399	MergePeak_22521	4.23646	10.0695	1.24905	2.83e-05	0.000162	31.304	15.0316666666667	-1.05834	0.00460447061464981	0.044167119557105
mettl21a	MergePeak_585	6.43969	17.2155	1.41864	2.85e-05	0.000163	8.02533333333333	2.78066666666667	-1.52913	0.00208038312392532	0.026174726692384
btk	MergePeak_25545	5.23338	13.6922	1.38754	2.92e-05	0.000166	24.8076666666667	5.66266666666667	-2.13123	1.31101152268302e-05	0.000575451713939773
psmd2	MergePeak_21646	5.27793	13.0607	1.30719	2.94e-05	0.000167	42.824	13.99	-1.61402	0.000954540402803066	0.0150867294252181
yap1	MergePeak_22534	4.09072	10.2863	1.3303	2.95e-05	0.000167	5.905	14.758	1.32148825628474	0.00311204882421236	0.0341604923591027
hibadha	MergePeak_12840	4.18408	9.44795	1.17509	2.99e-05	0.000169	2.67	0.743333333333333	-1.84476	0.00490315713468833	0.0459744652311102
plekha1b	MergePeak_19294	3.33732	7.83238	1.23076	3.03e-05	0.000171	7.035	2.41433333333333	-1.54293	0.00157329568800517	0.0216413175923442
LOC119900496	MergePeak_6813	2.98085	7.22267	1.27681	3.05e-05	0.000171	33.314	10.2756666666667	-1.6969	0.000490978823108978	0.00937823846794733
ep400	MergePeak_28379	3.62928	1.55313	-1.2245	3.05e-05	0.000171	6.71266666666667	2.94533333333333	-1.18846	0.00499695719363715	0.0465471567243966
plk1	MergePeak_5101	5.4944	13.7629	1.32475	3.06e-05	0.000171	23.9283333333333	5.51433333333333	-2.11746	0.000593976449926964	0.0106633545004706
LOC119917091	MergePeak_19757	3.63652	9.17828	1.33566	3.06e-05	0.000172	1084.76366666667	493.998333333333	-1.1348	0.00293810713239756	0.0330001424410766
LOC119914000	MergePeak_17671	4.95125	12.4389	1.32899	3.14e-05	0.000175	1.06	0.359666666666667	-1.55933	0.00149143934144257	0.0208957046087858
LOC119916223	MergePeak_19139	3.47102	7.17741	1.04811	3.29e-05	0.000182	15.5703333333333	60.209	1.95117932586903	3.23007056276473e-05	0.00115376021194648
LOC119915741	MergePeak_18759	3.31372	7.84931	1.24412	3.3e-05	0.000182	2.987	0.694333333333333	-2.105	4.37644151456233e-06	0.000235180241566992
rnaseka	MergePeak_15811	2.46479	6.12652	1.3136	3.32e-05	0.000183	8.55433333333333	2.23133333333333	-1.93875	0.00239162705618397	0.0287876184532806
LOC119899816	MergePeak_6328	7.21441	18.5354	1.36133	3.33e-05	0.000183	632.704666666667	221.209666666667	-1.51612	5.14006399494566e-05	0.00168196248343405
mfsd11	MergePeak_3214	4.85937	12.9907	1.41864	3.36e-05	0.000185	19.414	7.45066666666667	-1.38166	0.00098691893276391	0.015427067635486
tmem106a	MergePeak_19145	4.19086	9.74389	1.21725	3.38e-05	0.000185	43.0976666666667	13.6973333333333	-1.65371	6.80956236514719e-05	0.00209098611344434
sugt1	MergePeak_8773	2.69735	5.48851	1.02487	3.39e-05	0.000186	37.2796666666667	114.771666666667	1.62230566680415	8.19687670886767e-06	0.000391732949750668
spats2	MergePeak_10692	3.6457	7.97996	1.13019	3.5e-05	0.000191	10.051	3.807	-1.40061	0.000588241108012145	0.0105911478796634
zcchc2	MergePeak_698	4.13489	9.156	1.14687	3.54e-05	0.000193	0.0566666666666667	1.598	4.81762325751143	0.00206900654035774	0.0260994867808716
LOC119882323	MergePeak_847	1.78574	4.41049	1.30442	3.56e-05	0.000193	20.8293333333333	6.389	-1.70495	0.00286005641564073	0.0324551310384909
LOC119903978	MergePeak_9386	5.06034	11.1981	1.14595	3.64e-05	0.000197	2.49266666666667	7.00133333333333	1.48993972447007	0.00469945052890233	0.0447850978553965
znf521	MergePeak_8312	2.33288	5.44088	1.22172	3.66e-05	0.000198	4.43566666666667	1.27866666666667	-1.79451	2.93427508329453e-05	0.00107023589840465
LOC119912873	MergePeak_16077	2.2243	5.08003	1.19149	3.67e-05	0.000198	7.41966666666667	1.541	-2.26749	1.67489101387648e-05	0.000696575219168736
slc2a8	MergePeak_27392	3.30521	7.92268	1.26125	3.79e-05	0.000203	3.448	1.00266666666667	-1.78192	0.00185379800707432	0.0241929286406298
atf5a	MergePeak_31137	4.86587	10.4985	1.10942	3.8e-05	0.000203	2.24133333333333	6.435	1.52158292459305	4.12233038469198e-05	0.00140304795116304
LOC119897900	MergePeak_4562	1.37708	6.79132	2.30208	3.84e-05	0.000204	2.186	0.0226666666666667	-6.59158	2.35878961084946e-07	2.08517649028069e-05
LOC119894247	MergePeak_29485	3.64428	9.20398	1.33662	3.85e-05	0.000205	42.7046666666667	16.6443333333333	-1.35936	0.00507179308937352	0.0470810366553668
inpp5b	MergePeak_3868	3.03038	6.63165	1.12987	3.91e-05	0.000207	7.89066666666667	3.13	-1.33398	0.00205294506198128	0.0259967634066077
LOC119914256	MergePeak_17647	2.89126	6.0966	1.07631	3.91e-05	0.000207	1.65933333333333	0.547	-1.60099	0.00218706210291669	0.0270061615279189
LOC119886860	MergePeak_23223	2.46178	5.75687	1.22558	3.92e-05	0.000208	2.75433333333333	0.935	-1.55866	0.0035827880410514	0.0374736074432115
llgl1	MergePeak_2272	2.54531	5.24865	1.04411	3.92e-05	0.000208	2.24	8.40666666666667	1.90803513754946	1.1814694968581e-05	0.000529079543944861
LOC119916150	MergePeak_18860	4.01049	8.56991	1.0955	3.94e-05	0.000208	2.27666666666667	0.934	-1.28543	0.00539786709223851	0.0490166060925692
actr8	MergePeak_11441	4.01049	8.24323	1.03943	4.15e-05	0.000217	3.56966666666667	1.24633333333333	-1.5181	0.00251262988623126	0.0297716988372369
smchd1	MergePeak_1246	5.75463	14.153	1.29832	4.17e-05	0.000218	8.35233333333333	3.56033333333333	-1.23017	0.000561901232368851	0.010309480729244
LOC119900914	MergePeak_7292	4.59884	10.014	1.12267	4.21e-05	0.000219	8.117	25.0293333333333	1.62460134613146	3.96456435250747e-05	0.00135602680583219
si:ch211-14k19.8	MergePeak_5114	3.01714	6.80181	1.17274	4.21e-05	0.00022	4.01666666666667	1.022	-1.9746	0.000984460320248029	0.0154085562875326
LOC119895292	MergePeak_30179	2.47491	5.67786	1.19797	4.23e-05	0.00022	0.836	3.013	1.84962582551358	0.00012263316940522	0.00330448678708954
si:ch211-167j9.5	MergePeak_21521	3.0297	6.34144	1.06564	4.23e-05	0.00022	5.68033333333333	0.907	-2.6468	6.24331413913118e-06	0.000312579342675922
dcp2	MergePeak_18129	5.41574	13.8179	1.35131	4.24e-05	0.000221	6.65333333333333	23.7843333333333	1.83786236766827	7.26192806401134e-07	5.28939591698561e-05
pcgf6	MergePeak_19484	3.25568	7.52688	1.2091	4.26e-05	0.000221	3.359	0.755	-2.15348	0.000332190936187723	0.00701575652304937
spcs2	MergePeak_22763	3.31329	7.63024	1.20346	4.4e-05	0.000227	73.996	24.4406666666667	-1.59816	0.000358508811538246	0.0074352144773738
ctsa	MergePeak_23029	3.46725	7.86407	1.18148	4.41e-05	0.000227	129.941333333333	32.7893333333333	-1.98656	0.000706584372657963	0.0121995482620864
eomesa	MergePeak_12389	2.74784	6.29002	1.19477	4.48e-05	0.00023	1.98166666666667	0.436	-2.18431	0.000579382787685992	0.0104948573571705
lpar6a	MergePeak_22506	3.96979	10.7403	1.4359	4.5e-05	0.00023	11.8453333333333	2.929	-2.01584	9.82040567091913e-06	0.000459336653644422
LOC119900520	MergePeak_6857	5.13072	11.2164	1.12838	4.52e-05	0.000231	8.129	3.128	-1.37784	0.00378108648937198	0.0386940043884452
akirin1	MergePeak_3828	3.72271	9.60485	1.36741	4.64e-05	0.000236	52.8	15.3233333333333	-1.78481	0.00028201987456021	0.00618295975214415
kif23	MergePeak_29290	4.3567	9.33762	1.09982	4.65e-05	0.000236	13.4633333333333	6.06966666666667	-1.14935	0.00462121975513831	0.0442756820325728
nrros	MergePeak_871	4.50653	12.8677	1.51366	4.72e-05	0.000238	89.0093333333333	39.0853333333333	-1.18733	0.00054181594341348	0.0100534375379182
ptp4a1	MergePeak_1698	2.95081	7.01309	1.24894	4.77e-05	0.00024	21.507	9.42966666666667	-1.18953	0.00122881169030755	0.018152345783682
ctsh	MergePeak_29403	2.47746	5.88973	1.24934	4.92e-05	0.000246	340.465333333333	63.688	-2.41841	9.06747000202295e-06	0.000428260858572107
fhl1a	MergePeak_25444	2.96166	6.03005	1.02576	4.94e-05	0.000247	43.4753333333333	124.102	1.51325737171166	0.0014615978719174	0.0205969462346775
ep300b	MergePeak_2196	4.89172	10.7678	1.1383	4.94e-05	0.000247	2.762	1.07166666666667	-1.36586	0.000630582629269714	0.0111467464480996
tnfsf14	MergePeak_2765	4.08832	8.25522	1.0138	4.98e-05	0.000248	12.584	2.47333333333333	-2.34706	2.44649434620402e-08	2.95805631399528e-06
LOC119892113	MergePeak_28094	6.59241	16.187	1.29595	5.06e-05	0.000251	153.928666666667	61.0073333333333	-1.33521	0.000840661796954804	0.0138197712943311
LOC119883539	MergePeak_22313	2.76627	5.86653	1.08457	5.08e-05	0.000252	0.0116666666666667	0.925	6.30898903917986	0.00330419034855754	0.0353504643693399
herc4	MergePeak_19624	4.45118	10.4659	1.23344	5.21e-05	0.000257	4.57433333333333	37.0916666666667	3.01946169055133	3.58077860010615e-09	5.586476652114e-07
smarcad1a	MergePeak_27885	4.11946	9.33378	1.18001	5.27e-05	0.000259	1.97966666666667	0.334333333333333	-2.5659	0.000273216179125995	0.0060408228708121
LOC119915094	MergePeak_18128	3.39356	7.36305	1.1175	5.33e-05	0.000261	20.841	7.87433333333333	-1.40419	0.00407882848878087	0.0407314938604395
chpf2	MergePeak_1299	4.15937	9.45581	1.18484	5.34e-05	0.000262	8.097	2.32633333333333	-1.79933	0.000250436045375502	0.00565583875769689
LOC119918077	MergePeak_21173	2.07845	4.19388	1.01277	5.35e-05	0.000262	3.257	0.527666666666667	-2.62584	0.00074753213425831	0.012694397521513
LOC119895824	MergePeak_30310	2.50371	6.75425	1.43173	5.35e-05	0.000262	1.78833333333333	0.386333333333333	-2.2107	0.00459362510805985	0.0440805723663109
si:ch1073-513e17.1	MergePeak_12166	2.43216	5.34276	1.13535	5.41e-05	0.000264	34.578	4.04666666666667	-3.09505	7.69203368278800e-09	1.09416916774811e-06
dcps	MergePeak_24833	4.46754	11.5479	1.37007	5.42e-05	0.000265	17.365	5.37933333333333	-1.69068	2.41397028531391e-05	0.000913530977143365
crybg1a	MergePeak_15519	3.2636	7.04436	1.11001	5.48e-05	0.000267	2.08466666666667	0.581333333333333	-1.84238	0.00138581491439071	0.0197943155698737
LOC119904964	MergePeak_11804	5.976	13.5108	1.17686	5.5e-05	0.000268	5.51	1.61133333333333	-1.7738	4.28881599578116e-05	0.00144849369287682
LOC119886819	MergePeak_23442	3.38019	8.04421	1.25085	5.51e-05	0.000268	20.8663333333333	4.176	-2.32098	1.87717706678027e-05	0.000751554566703318
LOC119914252	MergePeak_17147	4.16305	9.97974	1.26136	5.63e-05	0.000272	0.109	0.418333333333333	1.94032482334005	0.00215121308985324	0.0268009453574606
casp10	MergePeak_9536	3.44947	8.23725	1.25579	5.78e-05	0.000278	25.428	7.27333333333333	-1.80573	0.000102958156037383	0.00288832265579581
LOC119907680	MergePeak_12452	4.66039	9.87562	1.08342	5.81e-05	0.000279	0.878333333333333	0.129333333333333	-2.76367	0.00500725197055822	0.0466250932429876
purbb	MergePeak_17154	6.3309	14.6467	1.21009	5.84e-05	0.00028	12.2136666666667	31.7913333333333	1.38013714755215	0.000400601097475677	0.00802596167287225
si:dkey-156n14.3	MergePeak_24537	5.32204	13.7412	1.36845	5.88e-05	0.000281	6.53833333333333	2.56766666666667	-1.34847	0.000326782929186907	0.00691967144798406
edem1	MergePeak_23751	5.48486	13.1002	1.25606	5.98e-05	0.000284	10.3053333333333	3.21333333333333	-1.68125	0.00018872066954778	0.00455453416267905
zgc:65851	MergePeak_27372	2.44656	5.66884	1.2123	5.98e-05	0.000285	3.07566666666667	0.254666666666667	-3.59422	1.89949228599539e-07	1.73334047018643e-05
LOC119910151	MergePeak_15250	3.67332	7.45871	1.02184	6.09e-05	0.000288	7.822	79.0266666666667	3.33673011560087	1.57906956307201e-07	1.48004109202354e-05
tmem170b	MergePeak_12236	3.24636	9.18107	1.49984	6.28e-05	0.000296	6.21433333333333	1.90933333333333	-1.70253	6.8137335927307e-05	0.00209098611344434
blm	MergePeak_29402	5.43319	12.7376	1.22922	6.39e-05	3e-04	3.72633333333333	1.37966666666667	-1.43344	0.00346384491913868	0.0364979075532076
LOC119903972	MergePeak_508	2.79192	6.07921	1.12262	6.47e-05	0.000303	0.606666666666667	0.001	-9.24476	0.00362101606197234	0.0376356512692068
LOC119882624	MergePeak_21556	3.133	6.58513	1.07167	6.49e-05	0.000303	18.478	3.47266666666667	-2.41169	0.00180699895050042	0.0238000264820268
arsa	MergePeak_29504	4.01707	8.96434	1.15805	6.5e-05	0.000304	9.453	2.24533333333333	-2.07384	0.00100093469693691	0.0155957492534332
nsd1b	MergePeak_30610	3.05025	6.90992	1.17974	6.58e-05	0.000306	2.199	0.865666666666667	-1.34496	0.00468483711163739	0.0447251208186401
LOC119892346	MergePeak_28634	2.21813	5.16989	1.22079	6.58e-05	0.000306	18.4376666666667	3.90466666666667	-2.23938	0.000548875038116072	0.01013972205632
ttk	MergePeak_4697	4.16183	8.72889	1.06858	6.59e-05	0.000307	7.93133333333333	2.45033333333333	-1.69459	0.0025557363956288	0.0301771569917459
pgm3	MergePeak_13657	4.31177	9.3379	1.11482	6.74e-05	0.000312	8.188	3.506	-1.22369	0.00263389819850787	0.0308291027281303
si:ch211-198c19.1	MergePeak_4861	2.29652	5.38108	1.22845	6.81e-05	0.000315	129.897333333333	18.0063333333333	-2.8508	5.12655945518528e-06	0.000268833503407056
mocs3	MergePeak_15349	3.2108	7.29015	1.18301	7.01e-05	0.000322	5.49566666666667	1.88533333333333	-1.54347	0.00544143409864256	0.0492826814132488
sec61a1	MergePeak_23916	3.22961	7.21739	1.16012	7.03e-05	0.000323	60.5273333333333	24.3846666666667	-1.31161	0.000167118258497949	0.00417054048193746
cipca	MergePeak_15197	3.24886	7.44215	1.19578	7.06e-05	0.000324	1.98233333333333	5.50933333333333	1.47467817848886	0.0010712671408952	0.0164374251276192
LOC119894063	MergePeak_28738	2.19518	4.59848	1.06682	7.32e-05	0.000333	8.535	3.374	-1.33893	0.00281729636062321	0.032133786610069
egln2	MergePeak_22191	3.8599	9.41464	1.28634	7.35e-05	0.000334	18.0076666666667	49.238	1.45116090518198	0.000360036888994204	0.00744774341288096
hsp90aa1.2	MergePeak_13579	4.67587	12.8944	1.46344	7.39e-05	0.000335	62.2856666666667	1077.20533333333	4.11224926279427	8.83794656817425e-23	1.78099353259658e-19
LOC119900445	MergePeak_6730	2.88119	6.26446	1.12052	7.47e-05	0.000338	34.9756666666667	8.182	-2.09583	4.929081855816e-07	3.79602093749499e-05
ppib	MergePeak_28993	5.41278	13.389	1.30661	7.48e-05	0.000338	479.999666666667	173.302	-1.46975	4.17172802003777e-06	0.000225683952976629
si:dkey-21a6.5	MergePeak_15172	2.27404	5.0635	1.15488	7.48e-05	0.000338	28.623	4.033	-2.82725	1.07726863050325e-07	1.0546765191429e-05
kdelr3	MergePeak_2157	3.3522	7.0061	1.0635	7.5e-05	0.000339	28.3456666666667	10.1856666666667	-1.47659	0.000533540087735124	0.00995006119043952
LOC119898261	MergePeak_3825	2.35541	4.88423	1.05216	7.62e-05	0.000343	8.23533333333333	3.09566666666667	-1.41158	0.000608694099576625	0.0108653211414667
rab32a	MergePeak_13865	3.22113	8.00445	1.31323	7.72e-05	0.000347	16.2366666666667	6.70766666666667	-1.27537	0.00430214753847281	0.0421875635747564
sowahd	MergePeak_25507	3.84546	9.16564	1.25308	8.25e-05	0.000364	6.308	1.89566666666667	-1.73448	0.000170342483920741	0.00423788266067013
rnf144b	MergePeak_4748	2.73479	5.92787	1.11608	8.39e-05	0.000369	11.3726666666667	4.887	-1.21855	0.00205776660830924	0.0260231296645862
LOC119918124	MergePeak_20549	3.01574	7.09854	1.23501	8.4e-05	0.000369	1.90866666666667	0.251333333333333	-2.92489	6.50026627120478e-05	0.00202357445975478
mcph1	MergePeak_19840	3.18275	7.86938	1.30598	8.42e-05	0.000369	2.92233333333333	0.538666666666667	-2.43966	8.34402469054372e-05	0.00242518275320587
LOC119910147	MergePeak_14468	1.89887	5.48151	1.52943	8.57e-05	0.000375	67.702	9.35733333333333	-2.85503	7.89922452990632e-05	0.00232950058027067
cand1	MergePeak_30222	2.00528	4.72915	1.23778	8.7e-05	0.000379	12.784	5.556	-1.20222	0.00263211046531847	0.0308230969841798
p3h4	MergePeak_2951	3.16275	7.21592	1.19	8.81e-05	0.000383	7.63133333333333	40.454	2.40627531075773	2.23012888632367e-07	1.99736950848441e-05
mcm5	MergePeak_2097	6.53544	14.3807	1.13777	9.09e-05	0.000392	22.6516666666667	5.51766666666667	-2.03749	0.000108706584124929	0.00301115992818903
psmb2	MergePeak_12276	3.07017	6.48696	1.07922	9.09e-05	0.000392	214.539	99.1403333333333	-1.1137	0.000569071678331589	0.010393724566023
badb	MergePeak_16164	4.67675	10.5273	1.17055	9.1e-05	0.000392	21.3903333333333	50.3576666666667	1.23525247230113	0.00027109252862341	0.00601217414896111
LOC119906179	MergePeak_11578	3.18934	6.8968	1.11267	9.19e-05	0.000395	5.81433333333333	26.9646666666667	2.21338451150026	5.68033218418464e-06	0.000289182721848322
nol9	MergePeak_10614	3.77442	7.79311	1.04594	9.36e-05	0.000401	8.19633333333333	3.394	-1.27199	0.00167274554961604	0.0225475657083696
ube2c	MergePeak_23034	5.36719	11.4034	1.08723	9.46e-05	0.000405	153.791666666667	60.001	-1.35792	0.00182163642249774	0.0239308729593001
c9orf72	MergePeak_15423	3.6685	8.42819	1.20003	9.53e-05	0.000407	20.58	7.26566666666667	-1.50208	0.00190734328765391	0.0247310323764326
LOC119896465	MergePeak_1890	3.52882	8.41299	1.25343	9.59e-05	0.000409	0.410333333333333	4.05533333333333	3.30495224238755	2.10579016897191e-05	0.000817032747003607
haspin	MergePeak_5476	2.95518	6.04183	1.03174	9.64e-05	0.000411	3.154	0.957	-1.72059	0.0019157092593066	0.0247996152615376
senp7	MergePeak_9763	2.69185	5.73018	1.08998	9.68e-05	0.000412	3.31866666666667	7.40666666666667	1.15822068129542	0.00124106588511835	0.0182773783397881
LOC119910049	MergePeak_1128	4.528	10.2672	1.18109	9.75e-05	0.000414	1687.68633333333	748.120333333333	-1.1737	0.00091813196512171	0.0146770279837275
nelfcd	MergePeak_24052	6.56281	13.8138	1.07373	9.83e-05	0.000417	15.9523333333333	4.04866666666667	-1.97825	4.70891841963846e-05	0.00156201735560627
malt1	MergePeak_27614	3.36852	8.97648	1.41404	9.89e-05	0.000419	17.1613333333333	5.50733333333333	-1.63974	5.40667096971093e-06	0.000279367772199892
LOC119915490	MergePeak_19255	3.72787	8.78948	1.23743	9.94e-05	0.00042	34.7923333333333	6.546	-2.41008	1.00575875043803e-06	6.88987481674008e-05
irf7	MergePeak_29619	4.58394	10.408	1.18304	9.97e-05	0.000421	20.0736666666667	7.23766666666667	-1.47171	0.000626535061440497	0.0111076765804649
ubap2a	MergePeak_24268	5.02768	11.0324	1.13379	1e-04	0.000422	5.12366666666667	2.278	-1.16941	0.00206798714816509	0.0260994867808716
blvrb	MergePeak_22610	5.42285	12.3159	1.1834	1e-04	0.000422	96.9126666666667	375.316333333333	1.95334992999781	7.1196507736173e-09	1.01874198229357e-06
mcm7	MergePeak_25587	4.46849	10.2333	1.19541	0.000101	0.000425	31.6206666666667	12.7313333333333	-1.31248	0.00145918022652819	0.020586870617214
ssh1a	MergePeak_28045	3.25485	6.565	1.0122	0.000102	0.000427	1.71733333333333	0.656666666666667	-1.38694	0.00367832133555512	0.0380287159197922
LOC119912729	MergePeak_17009	5.06327	12.8396	1.34245	0.000102	0.00043	3045.45	1356.71	-1.16655	0.00184469412572312	0.0241126450531007
grinab	MergePeak_4314	6.09274	13.9555	1.19567	0.000102	0.00043	136.166666666667	56.7576666666667	-1.26249	0.00277535734199512	0.0319097026813512
traf3ip2a	MergePeak_13327	3.67807	7.60694	1.04837	0.00011	0.000453	6.275	1.112	-2.49646	0.000152713363558553	0.00393281635524274
galt	MergePeak_17940	3.48685	7.62995	1.12975	0.00011	0.000453	13.4463333333333	4.79666666666667	-1.48711	0.000796848228169064	0.0133158286608591
mcm6	MergePeak_8785	4.72059	10.8069	1.19491	0.000113	0.000462	21.5603333333333	5.36633333333333	-2.00637	0.000299980455939672	0.00650594384352748
dlc	MergePeak_22831	1.92387	4.98954	1.3749	0.000113	0.000464	7.152	35.983	2.33089683135618	1.04590167097993e-05	0.000482671645183907
LOC119917340	MergePeak_20063	3.37284	8.9737	1.41174	0.000116	0.000473	15.1423333333333	3.67466666666667	-2.0429	9.29191820588813e-07	6.4754226528757e-05
dnajb11	MergePeak_10046	3.89963	8.61762	1.14395	0.000117	0.000476	47.3423333333333	15.6556666666667	-1.59645	2.92107870831853e-05	0.00106703210460058
LOC119905499	MergePeak_11219	4.87628	13.2149	1.43832	0.000117	0.000477	19.1706666666667	8.54033333333333	-1.16654	0.00178566672493653	0.0236181961202653
derl1	MergePeak_4647	4.56483	9.87655	1.11345	0.00012	0.000485	74.6836666666667	26.3876666666667	-1.50093	9.26098472917757e-05	0.0026440275409796
brwd3	MergePeak_31218	5.39795	13.4891	1.32131	0.000122	0.000491	2.20833333333333	1.01133333333333	-1.1267	0.00442519131498086	0.0430277347723631
hnrnpm	MergePeak_7024	4.19175	9.74642	1.21732	0.000123	0.000495	67.968	33.5173333333333	-1.01995	0.00217607311232192	0.0269993843007536
LOC119902488	MergePeak_8809	3.30782	6.93946	1.06894	0.000127	0.000508	44.5246666666667	16.6653333333333	-1.41775	6.55234042255354e-05	0.00203400123360963
LOC119906951	MergePeak_12007	2.87836	5.82277	1.01646	0.000127	0.000509	86.5136666666667	33.9606666666667	-1.34906	6.65615693404067e-05	0.00205660880232531
LOC119900277	MergePeak_6517	2.41995	5.71517	1.23982	0.00013	0.000518	79.774	19.36	-2.04284	0.00023907123775337	0.00547464078726514
LOC119907465	MergePeak_12876	3.88146	8.5613	1.14123	0.000136	0.000535	85.807	41.0303333333333	-1.0644	0.00417031381083134	0.0413474901900465
hs2st1b	MergePeak_7599	2.16207	4.52375	1.06511	0.000137	0.000539	3.534	1.408	-1.32765	0.0048254088437403	0.0455162362735248
pik3ap1	MergePeak_19605	3.47794	8.24547	1.24537	0.000138	0.000543	15.149	3.24433333333333	-2.22323	8.22571980231993e-05	0.00240234729782247
slc66a3	MergePeak_15466	3.36568	8.43391	1.3253	0.000145	0.000562	47.0306666666667	14.9943333333333	-1.64918	2.25955104371418e-05	0.000865914624527712
ttc33	MergePeak_17394	4.21024	8.99312	1.09492	0.000146	0.000565	5.21866666666667	12.8753333333333	1.30285662278407	0.00519183537005065	0.0477605431375098
bub3	MergePeak_18947	5.8783	12.9892	1.14384	0.00015	0.000579	19.6316666666667	7.53766666666667	-1.38099	0.00446271129033935	0.0432717006083318
LOC119912127	MergePeak_16569	2.79024	6.08879	1.12577	0.000151	0.00058	3.506	0.926333333333333	-1.92022	0.00287816198099802	0.0325728609987697
vegfaa	MergePeak_3404	3.74757	7.71532	1.04177	0.000154	0.00059	1.775	10.171	2.51857060041104	1.31482365203645e-06	8.68717638075015e-05
tmem45a	MergePeak_7521	3.55215	7.73423	1.12256	0.000155	0.000592	14.2673333333333	56.057	1.97417882780306	1.99091546641586e-06	0.00012363155732342
sec23b	MergePeak_6045	5.50835	12.2068	1.14799	0.000157	6e-04	16.785	7.18066666666667	-1.22498	0.0013914083793517	0.0198507595454176
LOC119894883	MergePeak_30467	5.96744	12.533	1.07055	0.000158	0.000601	103.274	32.1013333333333	-1.68577	3.72609122607627e-05	0.00129454395368564
slc39a9	MergePeak_14676	4.15199	8.62848	1.0553	0.000159	0.000603	10.888	3.842	-1.50281	0.0010641166522081	0.0163665729879417
rfng	MergePeak_18339	2.73676	5.48849	1.00394	0.000159	0.000603	3.28633333333333	1.178	-1.48014	0.0011934450624293	0.0177163219764674
galcb	MergePeak_15588	3.24689	6.5742	1.01776	0.000161	0.000611	51.4826666666667	17.4023333333333	-1.56481	8.3375509673099e-05	0.00242518275320587
xpo6	MergePeak_2417	3.26096	7.42654	1.18739	0.000165	0.000621	11.936	5.33666666666667	-1.16131	0.000608821029968048	0.0108653211414667
nmi	MergePeak_10255	3.43931	8.11246	1.23802	0.000165	0.000622	77.503	166.738666666667	1.10526464316358	0.00235481942888807	0.0285291800748354
si:dkeyp-68b7.12	MergePeak_7951	3.97023	9.5623	1.26814	0.000166	0.000625	22.9436666666667	9.873	-1.21654	0.00159047495666549	0.0218279090512232
cln8	MergePeak_15325	3.8157	8.20877	1.10522	0.000166	0.000626	22.7553333333333	9.30466666666667	-1.29018	7.13182078480515e-05	0.00214771718827096
atp1a3b	MergePeak_3973	5.09544	11.8156	1.21342	0.000167	0.000627	9.65133333333333	2.75	-1.8113	1.82826313738949e-05	0.000738081121675338
cunh12orf56	MergePeak_21171	2.3534	4.88147	1.05257	0.000167	0.000628	2.253	0.244	-3.20689	0.00360742214109059	0.0376281103902267
LOC119905973	MergePeak_11761	2.66961	6.05755	1.1821	0.00017	0.000636	46.3563333333333	12.9983333333333	-1.83444	7.04887711884053e-06	0.000346455175788215
chp2	MergePeak_22824	4.15896	9.58599	1.20471	0.000174	0.000647	4.775	12.074	1.33833106800225	0.00487196203169061	0.0457884904198765
LOC119914300	MergePeak_1582	2.49855	5.11066	1.03242	0.000175	0.000651	4.41433333333333	0.946666666666667	-2.22127	0.000359986402555733	0.00744774341288096
cd99l2	MergePeak_15822	2.3708	4.85201	1.03321	0.000178	0.000661	2.93566666666667	0.86	-1.77128	2.09321181926109e-05	0.000814248328505501
LOC119891345	MergePeak_28017	3.71114	7.88461	1.08718	0.00018	0.000666	21.5863333333333	7.51233333333333	-1.52279	0.00130976229714047	0.0190340576138526
LOC119883445	MergePeak_22310	2.80975	5.8016	1.04601	0.000184	0.000675	39.4606666666667	2.649	-3.8969	3.97082899911399e-12	1.28030115808766e-09
pax5	MergePeak_5523	5.55297	11.6546	1.06957	0.000186	0.000683	1.599	0.499666666666667	-1.67813	0.00302293119879247	0.0335169748964693
znf462	MergePeak_17552	3.20546	6.91954	1.11014	0.000186	0.000684	3.59566666666667	1.07166666666667	-1.7464	0.000482699748766316	0.00924199946529457
LOC119904158	MergePeak_9567	3.71181	9.23636	1.3152	0.000187	0.000684	14.526	2.012	-2.85194	5.43476302865399e-07	4.09418814825267e-05
si:dkey-250d21.1	MergePeak_31461	5.23724	12.0886	1.20677	0.000189	0.000692	7.52833333333333	2.979	-1.3375	0.000563305451631318	0.0103274089699382
aifm4	MergePeak_22074	4.32375	10.2116	1.23985	0.000192	7e-04	5.02733333333333	0.746666666666667	-2.75126	5.98201816105632e-07	4.41027936495927e-05
atp6v1h	MergePeak_8173	3.29605	6.68266	1.01968	0.000193	0.000703	81.378	34.1043333333333	-1.25468	0.00084128772444849	0.013820665592808
si:ch211-39i2.2	MergePeak_24872	5.19321	12.0885	1.21894	2e-04	0.000722	376.717666666667	1334.98	1.82526253129072	0.000876082407487256	0.0141803378700514
slc17a9b	MergePeak_10985	3.32781	6.86728	1.04516	0.000202	0.000729	4.19366666666667	1.65433333333333	-1.34196	0.00402678204981022	0.0403211774445179
nabp1a	MergePeak_9195	5.08614	11.3066	1.15253	0.000204	0.000734	17.1706666666667	3.94966666666667	-2.12014	2.15313988508973e-05	0.000831744867431945
apex1	MergePeak_20547	4.00995	8.42052	1.07032	0.000209	0.000748	29.6306666666667	14.7313333333333	-1.0082	0.00421490568697337	0.0416359678604534
LOC119917200	MergePeak_19418	3.90584	7.95842	1.02685	0.000213	0.000758	8.548	3.60933333333333	-1.24385	0.00162446491256265	0.0221561255023068
rpl38	MergePeak_19081	4.6044	10.9304	1.24726	0.000213	0.000759	286.385666666667	759.112666666667	1.40635473586396	0.00496451731429984	0.046316341703086
LOC119884462	MergePeak_2156	2.41834	5.57994	1.20623	0.000214	0.000761	1.21733333333333	0.327666666666667	-1.89342	0.00263019305906607	0.0308230969841798
copg2	MergePeak_20946	3.63862	8.24409	1.17997	0.000218	0.000771	49.9836666666667	20.5816666666667	-1.2801	0.00213444321071338	0.0266606951040655
klf17	MergePeak_8847	3.94976	7.98355	1.01527	0.000219	0.000774	8.626	30.8546666666667	1.83872508756377	0.000188048913669492	0.00454739883035565
rpn2	MergePeak_24474	4.1205	8.96043	1.12075	0.000222	0.000783	36.1093333333333	16.0393333333333	-1.17076	0.00454992861552667	0.0438177514060796
LOC119891502	MergePeak_2832	4.2005	8.54813	1.02505	0.000226	0.000793	12159.6373333333	43993.2206666667	1.85518102189948	0.000576407079967147	0.010472333589606
hexa	MergePeak_29321	4.60063	9.34253	1.02198	0.000227	0.000796	86.936	38.8113333333333	-1.16348	0.00496427971186795	0.046316341703086
LOC119917653	MergePeak_20354	3.3314	7.51309	1.17328	0.000229	0.000803	1.50566666666667	0.419	-1.84538	0.00385188559585041	0.0391038394826462
ube4b	MergePeak_11325	4.99871	10.378	1.05391	0.00023	0.000805	19.7846666666667	9.51066666666667	-1.05676	0.00469150815761008	0.0447534715058489
qpctla	MergePeak_22221	4.5512	9.43887	1.05237	0.000234	0.000816	13.1983333333333	5.09166666666667	-1.37415	0.000740388656873285	0.0126111198949902
tram1	MergePeak_1067	3.46666	7.76398	1.16325	0.000235	0.000819	54.3303333333333	25.4396666666667	-1.09468	0.000365801189026259	0.00754118018161381
nfe2l2a	MergePeak_9524	4.51701	10.3495	1.19612	0.000236	0.000821	113.289333333333	48.0216666666667	-1.23825	0.000513261928369729	0.00967007139743962
tmc8	MergePeak_5989	4.27876	9.45667	1.14414	0.000236	0.000822	15.696	4.23933333333333	-1.88849	0.000206669908306917	0.00489969776733124
LOC119898706	MergePeak_5110	3.04996	6.31803	1.05068	0.000237	0.000824	33.5773333333333	11.2063333333333	-1.58317	6.27944309441157e-05	0.00197204101567663
si:dkey-262k9.2	MergePeak_4361	3.94824	9.19276	1.21929	0.000241	0.000836	13.1773333333333	5.652	-1.22123	0.00335321923636346	0.0357056572319424
paqr9	MergePeak_15928	3.39797	7.63621	1.16818	0.000243	0.000842	0.836	0.206333333333333	-2.01853	0.00084949654945509	0.0139079173037191
LOC119902207	MergePeak_8506	3.78614	7.71009	1.02602	0.000244	0.000845	16.209	5.83733333333333	-1.47341	0.000668520763241889	0.011723110294935
nup205	MergePeak_29761	2.6203	6.29574	1.26464	0.000249	0.000856	12.6213333333333	4.748	-1.41047	0.00374393200085532	0.0385094698616262
zfand2a	MergePeak_2857	3.53234	7.49554	1.08541	0.00025	0.00086	18.024	118.511	2.71702985016821	4.25908145236991e-10	8.04633653759447e-08
cd8a	MergePeak_24287	3.57505	7.86832	1.13809	0.00025	0.000861	9.31366666666667	1.244	-2.90436	1.99921355202136e-05	0.000783549142868404
suclg1	MergePeak_5423	6.10945	14.2631	1.22318	0.000252	0.000864	63.5673333333333	28.3163333333333	-1.16665	0.00244121778537017	0.0291956125053518
LOC119893412	MergePeak_28858	4.73973	10.2032	1.10615	0.000257	0.000878	1.79033333333333	4.03766666666667	1.17329359177998	0.00378972126192847	0.0386940043884452
gmfg	MergePeak_22371	3.85926	8.72791	1.17731	0.000259	0.000883	227.804666666667	109.328	-1.05913	0.00127226513810583	0.0186009163057286
rrp36	MergePeak_1597	4.42159	9.50274	1.10378	0.000263	0.000894	6.06166666666667	13.5423333333333	1.1596899104733	0.00343706990374023	0.0362717521280008
itpkcb	MergePeak_22246	5.00507	11.7657	1.23312	0.000269	0.000912	15.077	38.594	1.35602718519043	0.000228589973357656	0.00529479189246632
LOC119893918	MergePeak_29265	6.79835	16.1045	1.24421	0.00027	0.000913	21.089	8.86833333333333	-1.24976	0.004458135369546	0.0432717006083318
bcl11ba	MergePeak_15578	3.0815	6.62913	1.10518	0.000274	0.000923	2.40333333333333	0.561333333333333	-2.09811	6.50201536361535e-05	0.00202357445975478
LOC119909918	MergePeak_14999	4.16677	9.98819	1.26129	0.000278	0.000935	2.921	0.495333333333333	-2.55999	0.0050291542841764	0.0467750034230591
entpd1	MergePeak_18984	3.45523	7.24622	1.06845	0.000284	0.000949	50.677	13.0703333333333	-1.95504	4.10317973879237e-07	3.22152897543757e-05
LOC119904188	MergePeak_9594	4.46472	9.68897	1.11777	0.000287	0.000959	0.0603333333333333	4.76666666666667	6.30388163946991	2.88185238395637e-08	3.37424684165979e-06
erp44	MergePeak_4244	5.05272	11.4973	1.18616	0.000298	0.000986	21.382	5.30533333333333	-2.01088	0.00326008899529862	0.0351473348570268
LOC119908938	MergePeak_1030	4.35238	9.21021	1.08143	0.000298	0.000986	9.28233333333333	3.209	-1.53236	0.000131156995758645	0.00348531700157753
myo1ea	MergePeak_26539	2.5642	5.4706	1.09319	0.000302	0.000997	1.95133333333333	6.613	1.76084465654894	4.06524905623695e-05	0.00138850074403845
prkaa2	MergePeak_7442	3.71618	7.50867	1.01473	0.000303	0.000999	0.517666666666667	1.44733333333333	1.48330189622784	0.00197254008427277	0.0253723214456831
fkbp11	MergePeak_23945	3.08695	6.38682	1.04892	0.000306	0.00101	69.9323333333333	31.433	-1.15368	0.0052404156366347	0.0480378055061032
upp1	MergePeak_4288	4.83831	11.3059	1.22449	0.000308	0.00101	194.662666666667	451.860333333333	1.21490069157979	0.00314382508855757	0.034379831485852
dbi	MergePeak_10259	3.8396	8.55234	1.15536	0.00032	0.00104	263.467666666667	129.264333333333	-1.0273	0.00162883969824276	0.0221907614551586
si:ch73-103b9.2	MergePeak_26623	3.85166	8.32746	1.1124	0.00032	0.00104	1.01366666666667	4.98566666666667	2.29820311422906	6.45602818249464e-06	0.000321233896109229
usp42	MergePeak_18615	5.06754	10.6049	1.06537	0.000325	0.00106	2.62766666666667	1.015	-1.3723	0.00536825589683215	0.0488247353300201
pi4k2b	MergePeak_6121	5.21778	10.561	1.01723	0.000327	0.00106	10.4703333333333	4.49533333333333	-1.21981	0.00168616330031166	0.0226400893548787
LOC119897314	MergePeak_1526	2.35232	4.8805	1.05294	0.000327	0.00106	0.821	0.0863333333333333	-3.24939	0.00121880975255852	0.0180341225133819
hspa13	MergePeak_21787	6.05897	14.6868	1.27738	0.000329	0.00106	6.659	2.61833333333333	-1.34666	0.000356464564340737	0.00739916402994653
LOC119913502	MergePeak_1503	2.50197	5.32275	1.0891	0.000329	0.00106	23.707	10.4073333333333	-1.18771	0.00517131896725388	0.0476475252172761
aff3	MergePeak_9726	4.1846	10.5676	1.33649	0.000337	0.00109	9.077	2.366	-1.93977	0.000215090258253372	0.00504003161345256
LOC119918277	MergePeak_20620	3.53754	7.14702	1.0146	0.000339	0.00109	30.6613333333333	111.535666666667	1.8630127859885	5.11115123540971e-06	0.000268690998205821
LOC119895411	MergePeak_3242	4.94933	10.5789	1.09588	0.00034	0.00109	14.99	40.1616666666667	1.42181875756273	0.00186182162128498	0.0242578504557723
kctd13	MergePeak_2422	4.58873	10.2151	1.15454	0.000342	0.0011	2.11666666666667	9.196	2.11921237489244	3.4820931873854e-06	0.000196279667732759
nubp1	MergePeak_2326	2.59172	5.45103	1.07262	0.000343	0.0011	7.66566666666667	23.969	1.64468654964281	2.45717696989376e-05	0.000925536658659983
tnfrsf1b	MergePeak_23680	4.05331	8.80908	1.11989	0.000345	0.00111	60.1013333333333	17.6056666666667	-1.77136	1.71918882682217e-05	0.000711873702229688
fkbp15b	MergePeak_27226	5.26699	11.2582	1.09593	0.000347	0.00111	15.023	6.18	-1.28149	0.00200487313851112	0.0255840856123883
atxn7l3a	MergePeak_3027	3.39183	7.3321	1.11216	0.000348	0.00111	5.60433333333333	11.8003333333333	1.07421294136986	0.00164392958070886	0.0223208900172384
LOC119915781	MergePeak_18600	7.29352	16.2326	1.15421	0.000349	0.00112	4.099	9.86066666666667	1.26641319863661	0.00269657064385039	0.0313351669174216
malt2	MergePeak_7142	2.72834	5.57365	1.0306	0.000351	0.00112	15.862	4.13633333333333	-1.93915	5.61883485994343e-07	4.18075891025083e-05
gtf2b	MergePeak_8616	6.40385	13.9571	1.12399	0.000353	0.00113	37.7466666666667	15.4236666666667	-1.2912	0.000218971429569026	0.00511610348776637
atxn7l2a	MergePeak_24503	5.45823	11.2557	1.04415	0.000353	0.00113	3.38266666666667	1.06466666666667	-1.66776	0.00163890735599872	0.0222777165164481
LOC119909371	MergePeak_14355	7.11874	15.8811	1.15762	0.000354	0.00113	12.2043333333333	2.34433333333333	-2.38014	1.57651109787125e-06	0.000100324187812428
actl6a	MergePeak_7004	4.02307	8.29472	1.0439	0.000357	0.00114	21.062	8.083	-1.38168	0.00103539516544262	0.0160396706538972
cap2	MergePeak_12615	2.359	4.79453	1.02321	0.000361	0.00115	2.053	9.73166666666667	2.24495327785009	4.65153540459237e-05	0.0015514955745359
siae	MergePeak_21794	4.76216	10.6937	1.16708	0.000363	0.00115	36.4783333333333	14.8366666666667	-1.29787	0.00106435539003729	0.0163665729879417
dhx16	MergePeak_3762	3.0249	6.49937	1.10341	0.000365	0.00116	5.48133333333333	1.517	-1.85331	0.00321305255000329	0.0348252462439166
thap12a	MergePeak_31464	3.39746	7.27662	1.09881	0.000368	0.00116	5.85833333333333	2.13066666666667	-1.45919	0.00502716285572064	0.0467744717880094
cmc2	MergePeak_26626	4.76926	10.397	1.12433	0.000377	0.00118	3.75166666666667	9.679	1.36732635009889	0.000167868306013722	0.00418493956291116
guf1	MergePeak_24848	3.55739	7.25741	1.02863	0.000378	0.00119	2.78966666666667	0.992333333333333	-1.4912	0.00350008475632798	0.0367597350723882
bin2b	MergePeak_24489	3.37911	7.83568	1.21341	0.00038	0.00119	28.6596666666667	9.48966666666667	-1.59459	8.35950156505408e-05	0.0024267643078768
pwwp2b	MergePeak_19544	7.15108	14.5121	1.02102	0.000382	0.0012	6.479	19.5793333333333	1.59548857980327	1.41852324153967e-05	0.000611456845399505
ccdc85b	MergePeak_25402	3.61199	8.30858	1.20181	0.000384	0.0012	5.75833333333333	1.69966666666667	-1.7604	0.000381620278867202	0.00776143110476592
LOC119882578	MergePeak_22341	7.11568	15.4562	1.11911	0.000395	0.00123	7.34066666666667	3.61933333333333	-1.02019	0.00158859106628755	0.0218144856132684
LOC119891339	MergePeak_28432	3.08979	6.31836	1.03204	0.000396	0.00123	10.393	3.97466666666667	-1.38671	0.000857255387534849	0.0139879553180619
si:dkey-1h24.6	MergePeak_405	3.43167	8.07968	1.23539	0.000397	0.00123	46.3983333333333	15.5663333333333	-1.57564	4.08517979104201e-05	0.00139334016511958
ppifa	MergePeak_19987	4.98736	10.1081	1.01917	0.000399	0.00124	4.897	15.6986666666667	1.68067193088283	0.000230727479628846	0.00532898941010961
g3bp1	MergePeak_25737	7.46126	16.1542	1.11442	0.000401	0.00124	39.7426666666667	19.7256666666667	-1.01061	0.00244269344566824	0.0291988200213294
nfkbiab	MergePeak_15438	5.00273	11.2796	1.17292	0.000401	0.00124	174.664333333333	379.682333333333	1.12020783346806	0.00199575603427031	0.0255621675957228
zfand3	MergePeak_14238	3.57074	7.49244	1.06921	0.000402	0.00124	8.597	17.6126666666667	1.03470814724291	0.00292509459335765	0.0329151407429384
LOC119891768	MergePeak_27882	2.88571	6.51629	1.17512	0.000403	0.00125	204.676666666667	34.8013333333333	-2.55613	7.01817501747532e-06	0.000345648693019528
dis3	MergePeak_20078	6.1926	13.5411	1.12872	0.000416	0.00128	4.88666666666667	1.57266666666667	-1.63564	0.000418686721009861	0.00825830529156643
LOC119904757	MergePeak_605	5.26628	11.1495	1.08213	0.000442	0.00134	39.7973333333333	14.6516666666667	-1.44161	9.98506829861624e-05	0.00281975350471472
LOC119898756	MergePeak_5147	3.92152	8.29307	1.08049	0.000457	0.00138	59.6583333333333	18.9456666666667	-1.65486	9.34103964361061e-06	0.000439465020742785
alg5	MergePeak_30968	5.76046	11.9655	1.05462	0.000463	0.00139	38.0276666666667	17.69	-1.10412	0.000471815997858677	0.00909119877308249
rhbdd2	MergePeak_5562	3.30944	6.75365	1.02908	0.000471	0.00141	6.973	2.67466666666667	-1.38242	0.00107421787997665	0.0164675075037963
LOC119912945	MergePeak_16817	3.46028	7.64251	1.14316	0.000475	0.00142	7.581	0.849666666666667	-3.15742	3.5862906310672e-07	2.9101906053848e-05
scarb1	MergePeak_17091	2.53385	5.68952	1.16697	0.000478	0.00143	78.1966666666667	7.52333333333333	-3.37766	4.22218075195234e-15	2.37443662659794e-12
sod1	MergePeak_30987	4.53291	9.3617	1.04633	0.000481	0.00144	178.642666666667	465.423333333333	1.38146684792096	0.000399768332972024	0.00801591859695646
tp53	MergePeak_16302	3.48506	7.30282	1.06727	0.000488	0.00145	15.6183333333333	3.42433333333333	-2.18935	0.00198694734310255	0.0255033761416698
LOC119912340	MergePeak_16144	9.5227	20.869	1.13192	0.000491	0.00146	8.49266666666667	2.696	-1.6554	0.00398528509385822	0.0400549310638734
LOC119903772	MergePeak_495	1.93858	4.56482	1.23556	0.000501	0.00148	2.07133333333333	0.335666666666667	-2.62546	0.00094167906463223	0.0149224660163411
chst7	MergePeak_7536	3.0264	6.62658	1.13066	0.000506	0.00149	7.94866666666667	2.70833333333333	-1.55331	0.00132739430842685	0.019232503994235
ppfia1	MergePeak_25918	2.8938	6.32949	1.12912	0.000507	0.0015	7.54166666666667	3.64633333333333	-1.04844	0.00531887723431707	0.0485362601057567
cnot3a	MergePeak_4108	5.2834	11.6043	1.13512	0.000526	0.00154	10.3336666666667	5.09	-1.02161	0.00442340516197014	0.0430276683937095
LOC119916019	MergePeak_19202	4.16439	8.96934	1.1069	0.000535	0.00156	3.82233333333333	1.34333333333333	-1.50864	6.85684709102717e-05	0.00209623611068545
smarcc1a	MergePeak_3633	2.58494	5.18162	1.00327	0.000536	0.00156	13.2026666666667	6.15766666666667	-1.10037	0.00212814252498774	0.0266036234694297
LOC119897683	MergePeak_4265	2.88741	6.34074	1.13488	0.000538	0.00156	1.28033333333333	0.13	-3.29994	0.00120772638000477	0.0179063392527746
capgb	MergePeak_16307	2.4154	5.82324	1.26956	0.000541	0.00157	229.488333333333	96.392	-1.25144	0.00100176504758485	0.0155986364331595
zgc:158803	MergePeak_5585	5.85794	12.0505	1.04063	0.000551	0.0016	34.436	16.193	-1.08855	0.00111230685462905	0.0168321679340674
saraf	MergePeak_1569	5.08677	11.5219	1.17956	0.000556	0.00161	49.586	21.5283333333333	-1.2037	0.000810819309525752	0.0134877809608087
tfec	MergePeak_20783	3.08584	6.36438	1.04436	0.000566	0.00163	27.2523333333333	3.955	-2.78463	1.29899225848646e-06	8.60609062869029e-05
oclna	MergePeak_17140	2.15325	4.31244	1.00199	0.000569	0.00164	43.364	2.75233333333333	-3.97777	2.40892582773139e-12	7.97981429673979e-10
stip1	MergePeak_31300	4.24619	8.85957	1.06107	0.000573	0.00164	27.4866666666667	118.710333333333	2.1106416565561	3.29547123354273e-06	0.000186923817153704
LOC119896647	MergePeak_1484	2.76458	5.86174	1.08427	0.000577	0.00166	3.46033333333333	0.898333333333333	-1.94559	0.00133293659142591	0.0193012411100967
LOC119909204	MergePeak_13938	3.24111	6.98804	1.1084	0.000591	0.00169	1.22666666666667	4.506	1.8771040480122	5.2773412221883e-05	0.00171527776122255
LOC119886086	MergePeak_23134	3.87459	7.79367	1.00826	0.000604	0.00172	0.259333333333333	2.28966666666667	3.14225802415585	0.000406416747239664	0.0080955270030886
hsdl1	MergePeak_14178	4.30908	9.1057	1.07939	0.000608	0.00173	5.85633333333333	14.417	1.29970141173654	0.00236836351403184	0.028664281546791
cfap298	MergePeak_30983	4.28477	8.62004	1.00848	0.000609	0.00173	4.29133333333333	11.88	1.46903696289958	0.000725379634981628	0.0124493472910758
lmf1	MergePeak_18501	2.94048	6.24855	1.08747	0.000626	0.00177	10.9513333333333	4.33666666666667	-1.33645	0.000421096860315076	0.00829337767964746
aste1a	MergePeak_3451	5.87331	12.7124	1.11398	0.000631	0.00178	41.4423333333333	97.68	1.23695796675885	0.00108614642024566	0.0165721619867446
LOC119905079	MergePeak_10509	4.14145	2.00931	-1.04344	0.000634	0.00179	1.02066666666667	8.89566666666667	3.12359094711429	0.00380353837698769	0.0387762078551081
LOC119890844	MergePeak_26242	3.36567	6.87213	1.02986	0.000651	0.00182	18.1946666666667	7.024	-1.37315	0.00322547300690314	0.0348986077194326
sftpbb	MergePeak_27996	3.75219	7.69068	1.03538	0.000656	0.00183	149.666666666667	38.6803333333333	-1.95208	0.000160244914573092	0.00404492956597757
atg4da	MergePeak_5598	5.78699	13.0488	1.17303	0.000679	0.00188	15.2716666666667	6.13266666666667	-1.31627	0.000220398298604402	0.00514447071124676
LOC119889405	MergePeak_24928	2.90891	6.03164	1.05207	0.000679	0.00188	90.5243333333333	43.3903333333333	-1.06093	0.0041756623587191	0.0413665985901455
LOC119903735	MergePeak_9100	3.52994	8.75485	1.31044	0.000691	0.00191	1.57866666666667	5.87166666666667	1.89506348875337	0.00529198732235015	0.048363884137971
aga	MergePeak_25630	3.33995	6.97359	1.06207	0.000697	0.00192	46.6086666666667	13.9583333333333	-1.73947	1.02176861609839e-05	0.00047243611232297
LOC119912069	MergePeak_1339	5.40465	11.5164	1.09142	0.000698	0.00192	3.516	16.8263333333333	2.25871385418501	3.84270893569658e-05	0.00132182627998598
LOC119907849	MergePeak_12059	3.29927	6.85957	1.05597	0.000701	0.00193	2.265	0.424666666666667	-2.41511	0.00112450223966087	0.016953063067007
slc35f6	MergePeak_14017	3.794	7.92347	1.06241	0.000715	0.00196	34.047	13.2766666666667	-1.35863	0.00314390297236537	0.034379831485852
hhex	MergePeak_18345	3.28126	7.11163	1.11593	0.000734	0.00201	24.662	9.268	-1.41196	0.000492796522096488	0.00940552920073975
ndufs8a	MergePeak_1566	3.47829	7.236	1.05682	0.000736	0.00201	59.827	25.561	-1.22685	0.00546152027470595	0.0493721432833418
LOC119903879	MergePeak_501	5.06205	10.7258	1.08329	0.000763	0.00206	20.0846666666667	81.3196666666667	2.01750978349071	0.000235801260896016	0.00542029096101469
LOC119897691	MergePeak_4277	2.36232	4.97281	1.07386	0.000769	0.00208	416.741333333333	121.45	-1.77879	0.000447278147677135	0.00873042364171682
bsg	MergePeak_7291	4.20932	8.77227	1.05936	0.000773	0.00209	97.0446666666667	253.622666666667	1.38596285391965	0.00214790855527287	0.0267873773510101
mcm2	MergePeak_23176	4.92666	10.7054	1.11966	0.000783	0.00211	14.8416666666667	4.224	-1.81297	0.0008041385666083	0.0134108129777392
LOC119914244	MergePeak_17172	3.3858	7.37168	1.1225	0.000814	0.00218	11.6113333333333	4.982	-1.22074	0.00205562642935968	0.0260121184274076
peak3	MergePeak_7261	2.9409	6.15109	1.06459	0.000824	0.00219	4.48933333333333	1.27966666666667	-1.81073	0.00073573756837674	0.0125735730590009
nup133	MergePeak_1679	5.58645	12.2071	1.12772	0.000825	0.00219	14.5036666666667	6.536	-1.14994	0.00393284393525868	0.0397112892054808
galk2	MergePeak_29222	6.83374	13.9381	1.02828	0.000841	0.00223	30.076	8.134	-1.88658	0.000195458376496202	0.00465762246580345
adrb3a	MergePeak_28271	4.11474	8.64836	1.07163	0.000855	0.00226	1.19733333333333	8.009	2.74179727029178	1.84465694690415e-11	5.24794050471013e-09
LOC119889151	MergePeak_25217	7.56203	16.6108	1.13527	0.000861	0.00227	42.5576666666667	15.3733333333333	-1.46899	2.26308015342616e-05	0.000865914624527712
amdhd2	MergePeak_3209	3.48516	7.08706	1.02396	0.000873	0.0023	20.66	4.54033333333333	-2.18597	1.48111338683226e-06	9.47520738634329e-05
hnrnpa3	MergePeak_9523	5.09277	10.3663	1.02538	0.000896	0.00235	42.548	90.7153333333333	1.09225510709876	0.000844121933574738	0.0138483665089847
LOC119883615	MergePeak_22276	2.74733	6.1408	1.1604	0.000899	0.00236	3096.05	613.314	-2.33573	0.000145228669595953	0.00379256985763427
LOC119896009	MergePeak_3361	3.75284	8.29981	1.14509	0.000899	0.00236	4.30233333333333	1.71366666666667	-1.32803	0.000286168098434144	0.00625123482957043
spcs3	MergePeak_1574	4.41353	9.05279	1.03643	0.000928	0.00242	344.021666666667	117.673	-1.54772	1.57310103236016e-05	0.000665047712666666
LOC119912216	MergePeak_1359	3.85324	8.41254	1.12647	0.000971	0.00251	29.7556666666667	6.612	-2.17001	0.000140185244766065	0.00367464883964693
LOC119886060	MergePeak_23124	1.77662	8.43854	2.24786	0.000972	0.00251	7.50366666666667	0.519	-3.85379	3.82284177198586e-08	4.38123031896503e-06
commd2	MergePeak_7697	4.8597	10.9016	1.16561	0.000991	0.00255	27.8093333333333	12.1886666666667	-1.19003	0.000686791101098948	0.0119481887818523
golt1ba	MergePeak_20403	4.01415	8.72623	1.12027	0.00104	0.00266	7.45266666666667	1.65266666666667	-2.17296	0.00441643265441168	0.0430276683937095
ubr5	MergePeak_4759	5.76669	11.5626	1.00365	0.00105	0.00268	10.845	3.12233333333333	-1.79633	0.000778798440633274	0.0131061875436272
copb1	MergePeak_26452	5.27982	12.4275	1.23497	0.00108	0.00274	51.3666666666667	21.6433333333333	-1.24691	0.000837379379666462	0.0137815214863062
gcdha	MergePeak_6083	4.57486	9.25009	1.01574	0.00109	0.00275	2.11466666666667	10.3363333333333	2.28922232550373	5.08164411651887e-09	7.49294622107679e-07
hspbp1	MergePeak_2410	4.02849	8.27429	1.0384	0.00109	0.00276	10.95	214.124	4.28944373372437	2.47824520744037e-21	4.28063754330879e-18
ugdh	MergePeak_5495	3.75234	8.44402	1.17014	0.0011	0.00278	10.2683333333333	4.09266666666667	-1.32709	0.00297577736787942	0.033264010793719
rpusd1	MergePeak_2277	2.59087	5.44578	1.0717	0.0011	0.00278	6.78366666666667	16.6116666666667	1.29205964159809	0.000694645887750837	0.0120381789876681
phospho2	MergePeak_27028	5.02224	10.5778	1.07463	0.00111	0.00279	3.399	16.836	2.30836714779938	3.36062441409312e-09	5.28835276473647e-07
nfil3-2	MergePeak_2030	5.22114	11.3522	1.12054	0.0012	0.00298	2.921	7.58866666666667	1.37738406734635	0.00139491861132701	0.0198891048697581
LOC119917147	MergePeak_19913	3.76878	7.75956	1.04188	0.00121	0.00299	4.222	53.5473333333333	3.66481624649866	4.46128448648433e-18	4.49511589384017e-15
si:dkey-154b15.1	MergePeak_14453	4.10551	9.23576	1.16967	0.00133	0.00325	0.677666666666667	2.588	1.93318990286893	0.000629400322161717	0.0111339858014006
gp9	MergePeak_10884	6.13121	12.6327	1.04292	0.00135	0.00327	7.941	43.0996666666667	2.44028411086985	4.61787893526217e-11	1.1166954841251e-08
LOC119913275	MergePeak_15908	6.40697	12.986	1.01924	0.0014	0.00337	177.155	65.9683333333333	-1.42517	0.000273267278234816	0.0060408228708121
btbd10b	MergePeak_26490	4.35059	9.04243	1.0555	0.00144	0.00347	26.8683333333333	63.0073333333333	1.22961291912833	0.00167454871603104	0.0225592964072772
LOC119905589	MergePeak_10799	5.81292	11.8618	1.02899	0.00154	0.00364	11.6473333333333	38.9993333333333	1.74344977585579	5.27259376661522e-07	4.00019404070694e-05
nnt	MergePeak_17784	4.61793	9.45342	1.03359	0.00154	0.00364	11.23	4.39866666666667	-1.35222	0.0032598301844783	0.0351473348570268
LOC119893498	MergePeak_30032	3.43854	7.20458	1.06712	0.00159	0.00375	26.559	11.605	-1.19445	0.00174916402913531	0.023279187976087
gra	MergePeak_4290	2.73698	5.48449	1.00277	0.00164	0.00384	1.78733333333333	6.87666666666667	1.94390069679129	0.00013328640010423	0.00351870275908351
taf1	MergePeak_31184	4.16668	8.70546	1.06302	0.00177	0.0041	8.35166666666667	4.02533333333333	-1.05296	0.00530364693409856	0.0484338331421342
LOC119914347	MergePeak_17669	4.41373	9.21518	1.06201	0.00179	0.00412	4.67066666666667	1.81066666666667	-1.36711	0.00462581463107497	0.0443015641222396
parp142.2	MergePeak_16497	2.99767	6.0981	1.02452	0.00188	0.0043	8.34966666666667	3.53633333333333	-1.23946	0.000975991516888374	0.0153156566264728
zfp36l1b	MergePeak_13229	3.78305	8.04609	1.08874	0.00193	0.00441	4.61166666666667	14.02	1.60412620612182	1.19721506590931e-05	0.000534152301177473
asah1b	MergePeak_5204	4.17156	8.51763	1.02987	0.00195	0.00444	126.231	58.6626666666667	-1.10555	0.00105965032636838	0.0163421327756633
gspt1l	MergePeak_1772	5.78619	12.0748	1.06131	0.00212	0.00476	35.8286666666667	14.0646666666667	-1.34904	0.000672442547258066	0.0117495008710962
pnp5b	MergePeak_7946	4.59826	9.25348	1.00891	0.00214	0.0048	40.8233333333333	163.891666666667	2.00527660800507	2.73861244680507e-05	0.0010110706288342
LOC119890233	MergePeak_26159	3.6711	7.44892	1.02082	0.00226	0.00502	6.55666666666667	14.96	1.19007571833026	0.00103654251906798	0.0160471646581958
LOC119890554	MergePeak_26798	2.3013	4.67156	1.02145	0.00227	0.00504	10.8006666666667	1.048	-3.36541	1.68072983752756e-08	2.11684421516102e-06
ddx39ab	MergePeak_2058	7.47852	15.0046	1.00458	0.00227	0.00504	72.2663333333333	30.282	-1.25486	0.00308354123485484	0.0339245651234121
LOC119915756	MergePeak_18582	4.60934	9.86211	1.09733	0.00228	0.00505	4113.00633333333	42590.8603333333	3.37227867409441	4.12199798978997e-16	3.21542436739036e-13
dop1b	MergePeak_9598	4.52532	9.18989	1.02203	0.0024	0.00527	10.0513333333333	4.274	-1.23373	0.000993695826127238	0.0155029370757477
optn	MergePeak_20589	7.69284	16.4115	1.09312	0.00273	0.00585	36.2916666666667	82.0043333333333	1.17606183470781	0.00218039679395085	0.0270061615279189
LOC119906226	MergePeak_10365	1.47664	4.86379	1.71977	0.003	0.00633	5.532	0.801333333333333	-2.78733	7.58358413667084e-05	0.00225694845612073
amd1	MergePeak_9091	2.66815	5.5254	1.05024	0.00338	0.00699	19.6246666666667	9.48633333333333	-1.04875	0.00482605366823743	0.0455162362735248
mrpl32	MergePeak_4640	4.4067	8.91431	1.01642	0.0047	0.00922	40.593	17.6293333333333	-1.20325	0.0021565598827946	0.0268399027718678
cluha	MergePeak_22076	4.44754	9.12512	1.03683	0.00645	0.0121	8.38666666666667	3.82933333333333	-1.131	0.00219887037866137	0.0270905369956126
blnk	MergePeak_19560	2.68999	7.80411	1.53663	0.00746	0.0136	97.9643333333333	36.144	-1.4385	1.01686917862326e-05	0.000471608540437649
LOC119912857	MergePeak_16063	1.82996	4.8674	1.41134	0.00872	0.0156	7.06433333333333	1.09233333333333	-2.69314	0.000683320338578685	0.0119135201351909
LOC119882634	MergePeak_21569	1.91017	5.45629	1.51422	0.0101	0.0177	36.7086666666667	8.696	-2.0777	0.000349585770035498	0.00729966661906205
plpp5	MergePeak_27719	2.3405	7.0399	1.58874	0.0137	0.0231	6.148	2.90266666666667	-1.08274	0.00486403937010667	0.0457396243958516
LOC119884714	MergePeak_22985	2.06505	5.73916	1.47466	0.0141	0.0236	20.173	5.04666666666667	-1.99902	0.000930738022161126	0.014788570986467
LOC119906904	MergePeak_11980	2.82443	7.01278	1.31203	0.0248	0.0386	0.629333333333333	2.77166666666667	2.13885749881279	1.5543969153618e-05	0.000660619655906592
